# Supplementary material for: Comparative transcriptome analysis identified candidate genes involved in mycelium browning in Lentinula edodes
Source: BMC Genomics. 2019 Feb 8;20:121. doi: 10.1186/s12864-019-5509-4 (PMC6368761; doi:10.1186/s12864-019-5509-4)
Supplement: Supplementary file 1 — Table S1. Summary of the sequencing data utilized in this study. (XLSX 10 kb) [file 12864_2019_5509_MOESM1_ESM.xlsx]

## Sheet: Table S1
Supplementary Table S1. Summary of the sequencing data utilized in this study
Sample	Sample ID	Raw reads (No.)	Clean reads (No.)	Clean reads (%)	Clean read base pairs (bp)	Mapped reads (No.)	Mapped reads (%)	Uniquely mapped reads (No.)	Uniquely mapped reads (%)
White (W)	W1	20087936	19849634	98.81	2004813034	16735974	84.3	16435861	82.8
	W2	20120076	19916860	98.99	2011602860	16792383	84.3	16436121	82.5
	W3	24442278	24237626	99.16	2448000226	20407137	84.2	19983999	82.5
Brown (B)	B1	19345392	19140166	98.94	1933156766	16116891	84.2	15693672	82
	B2	19604500	19417968	99.05	1961214768	16226727	83.6	15954146	82.2
	B3	23555320	23277620	98.82	2351039620	19745184	84.8	19257525	82.7
Partially Brown (BP)	BP1	18833298	18621122	98.87	1880733322	15645762	84	15326016	82.3
	BP2	20854914	20641124	98.97	2084753524	17329530	84	17014856	82.4
	BP3	22300248	22079374	99.01	2230016774	18775027	85	18453080	83.6
