# Supplementary material for: Comparative transcriptome analysis identified candidate genes involved in mycelium browning in Lentinula edodes
Source: BMC Genomics. 2019 Feb 8;20:121. doi: 10.1186/s12864-019-5509-4 (PMC6368761; doi:10.1186/s12864-019-5509-4)
Supplement: Supplementary file 2 — Table S2. Summary of the transcriptome annotation and gene expression data. (XLSX 4025 kb) [file 12864_2019_5509_MOESM2_ESM.xlsx]

## Sheet: Table S2
Supplementary Table S2. Summary of the transcriptome annotation and gene expression data
Gene Model	Gene Name	No. of scaffold	Start	End	Strand	Description	Expression (FPKM): W1	Expression (FPKM): W2	Expression (FPKM): W3	Expression (FPKM): B1	Expression (FPKM): B2	Expression (FPKM): B3	Expression (FPKM): BP1	Expression (FPKM): BP2	Expression (FPKM): BP3	DEG:{W} vs. {BP}: P-value	DEG:{W} vs. {BP}: Log2 (fold change)	DEG:{W} vs. {B}: P-value	DEG:{W} vs. {B}: Log2 (fold change)	DEG:{BP} vs {B}: P-value	DEG:{BP} vs {B}: Log2 (fold change)	Gene Ontology (GO) ID	CAZyme: Domain family	KEGG Brite ID	KEGG Brite Description	KEGG Orthology ID	KEGG Enzyme ID
LEG01901	-	Scaffold1	728	1233	-	-	0	0	0	0	0	0	0	0	0	1	0	1	0	1	0	-	-	-	-	-	-
LEG01780	-	Scaffold1	1592	2115	-	-	0	0	0	0	0	0	0	0	0	1	0	1	0	1	0	-	-	-	-	-	-
GENE13033	-	Scaffold1	2302	2851	-	-	0	0	0	0	0	0	0	0	0	1	0	1	0	1	0	-	-	-	-	-	-
GENE13034	-	Scaffold1	8815	10240	-	-	33.7755	30.6652	28.5236	21.2993	18.8772	23.0546	25.5933	17.2665	24.7592	0.1347	-0.179	0.05085	-0.245	0.6723	-0.0631	-	-	-	-	-	-
GENE13035	-	Scaffold1	10390	10808	-	-	35.1688	37.3041	37.601	29.4451	14.4212	30.2203	22.4737	15.666	27.5422	0.06795	-0.457	0.2445	-0.282	0.5052	0.177	-	-	-	-	-	-
GENE13036	-	Scaffold1	11240	11620	-	-	37.4829	25.8837	23.2921	23.2622	25.1399	19.2679	29.2475	8.5859	17.9774	0.34775	-0.468	0.9389	-0.0478	0.4066	0.423	-	-	-	-	-	-
GENE13037	-	Scaffold1	11674	13220	-	-	6.12618	5.11823	3.40652	4.43781	4.06323	4.43654	9.44999	7.32773	6.63884	0.0003	1.01	0.9623	0.021	0.00065	-0.984	-	-	-	-	-	-
GENE13038	-	Scaffold1	13547	14474	-	-	171.789	189.803	176.136	262.248	292.091	259.705	689.054	707.928	627.117	5e-05	2.34	5e-05	0.928	5e-05	-1.41	-	-	-	-	-	-
GENE13039	-	Scaffold1	14567	14853	-	-	537.027	362.138	564.342	535.946	675.434	672.314	1346.99	1642.99	1745.07	5e-05	1.71	5e-05	0.754	5e-05	-0.956	-	-	-	-	-	-
GENE13040	-	Scaffold1	16103	16982	-	-	7.21459	8.76255	6.18361	2.65506	5.60734	4.0226	7.32519	8.3152	8.072	0.07085	0.469	0.07245	-0.54	0.00275	-1.01	-	-	-	-	-	-
GENE13041	ATG15	Scaffold1	17686	19072	+	Putative lipase ATG15 [Source:SWISS;Acc:Q4PHZ2]	32.0882	37.5057	42.6007	32.7934	36.9485	37.2545	52.1353	46.3626	48.0876	5e-05	0.74	0.0055	0.321	0.00225	-0.415	GO:0006629	-	-	-	-	-
GENE13042	-	Scaffold1	19706	20177	+	-	289.547	304.513	234.564	682.519	933.82	572.686	962.161	1177.41	875.347	5e-05	2.27	5e-05	1.75	5e-05	-0.521	-	-	-	-	-	-
GENE13043	agdC	Scaffold1	21790	25267	-	Probable alpha/beta-glucosidase agdC [Source:SWISS;Acc:A1D1E6]	64.3695	59.4987	64.7847	87.3904	87.7016	93.3225	180.112	163.747	196.504	5e-05	1.96	5e-05	0.902	5e-05	-1.05	GO:0003824,GO:0005975,GO:0030246,GO:0004553	GH31	Ko00500,Ko00052,Ko04142	Starch and sucrose metabolism [PATH:ko00500],Galactose metabolism [PATH:ko00052],Lysosome [PATH:ko04142]	K12316	EC:3.2.1.20
LEG01777	-	Scaffold1	26535	28596	+	-	21.4677	22.1781	18.277	45.5057	45.6419	42.3433	30.3195	41.6061	37.1291	5e-05	1.13	5e-05	1.43	0.05725	0.301	-	-	-	-	-	-
GENE13044	-	Scaffold1	29754	30111	-	-	39.6302	28.8303	40.2465	50.0323	50.348	55.1497	43.0621	58.2693	66.8863	0.00535	0.825	0.0195	0.658	0.49885	-0.163	-	-	-	-	-	-
LEG01881	-	Scaffold1	31911	32640	+	-	23.1661	27.0769	28.8439	39.0896	39.8001	42.787	29.8887	37.4895	22.9177	0.0431	0.432	5e-05	0.927	0.01175	0.499	-	-	-	-	-	-
GENE13045	PP2C5_SCHPO	Scaffold1	33016	34709	-	Protein phosphatase 2C homolog C10F6.17c [Source:SWISS;Acc:O14189]	61.067	61.4145	59.3186	27.7097	24.2476	25.3317	37.5566	37.8175	34.6273	0.0047	-0.327	5e-05	-0.898	5e-05	-0.568	GO:0003824,GO:0004722,GO:0006470	-	-	-	-	-
GENE13046	fnx1	Scaffold1	34918	37894	-	Multidrug resistance protein fnx1 [Source:SWISS;Acc:Q09752]	107.658	100.737	105.045	59.8562	58.7512	63.27	37.7233	35.8738	42.4357	5e-05	-1.1	0.00035	-0.422	5e-05	0.676	GO:0016021,GO:0055085	-	-	-	-	-
GENE13047	-	Scaffold1	40313	40795	-	-	192.385	172.389	159.08	79.2517	84.9216	65.0646	64.0834	54.4475	62.6076	5e-05	-1.22	5e-05	-0.859	0.0567	0.364	-	-	-	-	-	-
LEG02016	-	Scaffold1	40991	41363	+	-	7.06286	6.12995	11.3893	28.1362	8.89605	12.68	9.29826	10.2094	9.99551	0.44565	0.514	0.0599	1.36	0.1613	0.847	-	-	-	-	-	-
GENE13048	-	Scaffold1	41860	44083	-	-	65.9847	66.0747	63.6287	55.93	43.7127	55.7466	52.9977	54.3105	53.7761	0.33135	0.11	0.99435	-0.000753	0.40715	-0.108	GO:0005634,GO:0045132,GO:0000775	-	-	-	-	-
GENE13049	-	Scaffold1	44028	45063	+	-	0.818837	0.535405	2.20939	0.291314	0	0.726479	0.587813	0.536543	0.245588	1	-0.92	1	-1.47	1	-0.548	-	-	-	-	-	-
GENE13050	-	Scaffold1	45698	46229	+	-	17.9599	24.1099	24.6956	7.33289	7.35212	9.8939	19.0021	15.218	14.4151	0.36605	-0.216	0.00175	-1.15	0.009	-0.927	-	-	-	-	-	-
GENE13051	-	Scaffold1	46432	46737	+	-	40.9292	22.0735	27.6442	10.7804	20.4709	3.58818	28.4094	37.0986	23.295	0.51545	0.27	0.08505	-0.912	0.08705	-1.18	-	-	-	-	-	-
GENE13052	-	Scaffold1	48332	49691	-	-	7.49661	8.72597	11.2183	6.99769	7.5851	9.32283	7.19593	4.19894	4.53614	0.04505	-0.418	0.54805	0.114	0.01495	0.535	GO:0003824	-	-	-	-	-
LEG02032	-	Scaffold1	49801	50363	-	-	8.22407	15.5084	10.5843	6.20091	3.74313	7.57558	7.6874	6.93053	5.50976	0.1323	-0.522	0.08325	-0.646	0.781	-0.121	-	-	-	-	-	-
GENE13053	Anks3	Scaffold1	52424	53933	-	Ankyrin repeat and SAM domain-containing protein 3 [Source:SWISS;Acc:Q5M9H0]	0.341073	0.514351	0.429849	0.71489	0.541852	0.307744	1.27768	0.672024	1.11242	1	1.46	1	0.624	1	-0.833	GO:0005515	-	-	-	-	-
GENE13054	-	Scaffold1	55567	56372	-	-	16.2493	15.0052	14.972	23.4801	19.5705	19.9384	21.6866	30.4103	21.9223	5e-05	1.09	0.0003	0.781	0.0926	-0.307	-	-	-	-	-	-
GENE06329	-	Scaffold4	2164735	2165083	-	-	3.0392	10.3754	4.14406	0	0	0	164.048	128.955	129.113	0.00035	4.83	0.0001	#NAME?	5e-05	#NAME?	-	-	-	-	-	-
GENE13594	PEM4_PHACH	Scaffold1	1723856	1725753	-	Manganese peroxidase H4 [Source:SWISS;Acc:P19136]	43.6976	38.7591	42.8959	1021.81	1027.16	1130.85	7.04286	6.50237	8.87415	5e-05	-2.19	5e-05	4.96	5e-05	7.15	GO:0055114,GO:0004601,GO:0020037,GO:0006979	AA2	-	-	-	-
GENE13057	-	Scaffold1	85504	87466	+	-	3.95741	1.82277	3.62143	1.67348	2.2207	3.53034	3.72915	4.40554	4.01562	0.0295	0.715	0.5556	-0.21	0.0126	-0.921	-	-	-	-	-	-
LEG02004	nnt1	Scaffold1	95325	96530	-	Putative nicotinamide N-methyltransferase [Source:SWISS;Acc:Q9UT28]	16.3237	7.80887	10.8755	10.5827	10.574	9.70375	13.0103	11.8258	12.0053	0.35775	0.416	0.7309	0.173	0.61435	-0.241	-	-	-	-	-	-
GENE13058	-	Scaffold1	96354	97782	+	-	0	0	0	0	0	0	0	0	0	1	0	1	0	1	0	-	-	-	-	-	-
GENE13059	-	Scaffold1	97745	100155	+	-	31.2335	32.1384	33.7698	26.4854	17.9968	30.359	40.0037	35.1891	40.9321	5e-05	0.592	0.5409	-0.08	5e-05	-0.669	-	-	-	-	-	-
LEG01782	DIC1	Scaffold1	104115	104559	-	Mitochondrial dicarboxylate transporter [Source:SWISS;Acc:Q6FTN2]	197.926	147.244	185.275	243.271	230.636	232.135	185.434	313.301	264.576	5e-05	0.912	5e-05	0.685	0.19245	-0.224	-	-	-	-	-	-
LEG01908	Slc25a11	Scaffold1	105810	108190	-	Mitochondrial 2-oxoglutarate/malate carrier protein [Source:SWISS;Acc:Q9CR62]	96.0892	89.6808	93.1375	103.069	129.815	90.8393	140.577	160.623	124.355	5e-05	1.11	5e-05	0.529	5e-05	-0.58	-	-	-	-	-	-
GENE13060	nnt1	Scaffold1	122662	123881	+	Putative nicotinamide N-methyltransferase [Source:SWISS;Acc:Q9UT28]	45.3932	41.6061	45.147	52.05	60.8541	57.14	50.7167	51.7316	52.4744	5e-05	0.524	5e-05	0.661	0.3062	0.14	-	-	-	-	-	-
GENE13061	-	Scaffold1	125748	126176	-	-	14.588	13.2246	18.6302	1.50312	2.86747	1.26683	18.1859	12.0201	14.8165	0.4054	0.294	0.0665	-2.69	0.0494	-2.98	-	-	-	-	-	-
LEG01898	-	Scaffold1	127077	127646	-	-	3.37671	5.77979	0	0	0	0	0	0	0	1	#NAME?	1	#NAME?	1	0	-	-	-	-	-	-
GENE13062	-	Scaffold1	142811	143606	-	-	9.43708	8.07415	5.84547	4.68605	6.99542	1.9898	93.2911	94.9554	97.1272	5e-05	3.87	0.1185	-0.48	5e-05	-4.35	-	-	-	-	-	-
GENE13063	-	Scaffold1	146099	146661	-	-	28.5574	24.5157	18.0409	30.4541	37.727	26.9929	14.7096	7.09151	7.01384	0.0003	-1	0.0005	0.706	5e-05	1.71	-	-	-	-	-	-
LEG01764	-	Scaffold1	147672	148244	-	-	1.70898	1.07746	0.938698	3.02244	0.58701	2.18115	3.01855	1.63258	0	1	0.671	0.237	0.895	0.7808	0.225	-	-	-	-	-	-
GENE13064	-	Scaffold1	148783	149455	-	-	2.948	2.42729	1.99711	4.82875	4.28563	6.16415	2.22521	0.802011	2.69988	0.93945	0.0527	0.0159	1.37	0.03585	1.31	-	-	-	-	-	-
GENE13065	-	Scaffold1	150135	151335	-	-	4.01144	2.99987	1.72659	3.8724	6.76976	6.04159	1.6424	3.27558	3.35291	0.57165	0.212	0.00825	1.13	0.0205	0.919	-	-	-	-	-	-
GENE13066	-	Scaffold1	151633	152518	-	-	11.4004	7.33905	5.66343	4.83706	3.6036	3.92126	1.53528	3.05074	2.13472	0.0003	-1.63	0.00785	-0.75	0.0434	0.885	-	-	-	-	-	-
GENE13067	CYP3A6	Scaffold1	155183	157976	+	Cytochrome P450 3A6 [Source:SWISS;Acc:P11707]	29.037	25.4463	27.3908	33.2194	31.3276	33.372	0.794488	1.09202	0.231257	5e-05	-4.86	5e-05	0.571	5e-05	5.43	GO:0005506,GO:0016705,GO:0055114,GO:0020037	-	-	-	-	-
GENE13068	-	Scaffold1	158502	159186	-	-	14.8679	13.5335	7.62922	13.0375	12.6627	13.4005	41.891	49.8481	38.7707	5e-05	2.19	0.03805	0.478	5e-05	-1.71	-	-	-	-	-	-
GENE13069	-	Scaffold1	159209	159681	-	-	30.4244	29.1477	30.5591	17.9728	21.1818	18.7513	62.2	63.0369	36.482	5e-05	1.22	0.1445	-0.38	5e-05	-1.59	-	-	-	-	-	-
LEG01792	-	Scaffold1	161724	162074	+	-	0	0	0	0	0	0	0	0	0	1	0	1	0	1	0	-	-	-	-	-	-
GENE13070	-	Scaffold1	173367	174612	+	-	15.051	16.2102	14.2558	17.6166	14.8006	21.4231	35.9391	29.5881	35.6075	5e-05	1.54	0.0001	0.553	5e-05	-0.988	-	-	-	-	-	-
GENE13071	-	Scaffold1	174664	175040	-	-	24.6936	19.0956	34.8761	15.6856	18.6341	42.5056	89.9291	92.7887	52.5119	5e-05	1.86	0.2354	0.355	5e-05	-1.5	-	-	-	-	-	-
LEG02011	-	Scaffold1	199711	200250	-	-	0	0	0	0	0	0	0	0	0	1	0	1	0	1	0	-	-	-	-	-	-
LEG02021	-	Scaffold1	207163	207600	-	-	0	0	0	0	0	0	0	0	0	1	0	1	0	1	0	-	-	-	-	-	-
GENE13072	-	Scaffold1	209442	210483	-	-	37.4878	35.8686	32.854	32.0243	32.7783	41.5626	31.7052	36.9301	34.2727	0.08745	0.216	0.0545	0.251	0.79805	0.0379	-	-	-	-	-	-
GENE13073	-	Scaffold1	210970	211728	-	-	82.628	68.9261	56.1617	84.2027	88.3802	79.4692	116.424	132.884	102.202	5e-05	1.04	5e-05	0.584	0.0009	-0.456	-	-	-	-	-	-
GENE13074	-	Scaffold1	211679	211997	-	-	83.1288	39.9829	45.5834	72.3798	57.3815	81.1471	115.308	139.903	123.529	0.0004	1.36	0.2778	0.438	0.02255	-0.92	-	-	-	-	-	-
GENE13075	-	Scaffold1	212111	212536	-	-	2.3782	0	0	2.3461	0	0	2.37888	2.08304	2.1383	0.23355	1.68	1	0.251	0.29555	-1.44	-	-	-	-	-	-
GENE13076	omtA	Scaffold1	213200	217975	-	Sterigmatocystin 8-O-methyltransferase [Source:SWISS;Acc:Q12120]	10.1319	8.26999	8.15943	7.15674	8.20155	9.85218	15.6274	14.4383	19.7142	5e-05	1.22	0.1728	0.177	5e-05	-1.04	GO:0005634,GO:0006355,GO:0008171,GO:0008270,GO:0003677,GO:0008168,GO:0000981,GO:0006351	-	-	-	-	-
LEG01964	-	Scaffold1	215842	216107	+	-	0	0	4.79723	0	0	7.84704	0	6.31116	6.98102	1	1.83	1	0.79	1	-1.03	-	-	-	-	-	-
LEG01958	-	Scaffold1	218774	219194	+	-	10.0878	5.37881	11.0363	2.03949	11.6454	3.56256	20.3898	17.8108	18.7041	0.03665	1.32	0.55685	-0.429	0.0156	-1.74	-	-	-	-	-	-
GENE13077	-	Scaffold1	219621	220177	+	-	2451.43	2454.64	2361.97	1686.27	1805.63	1619.41	2492.23	2714.69	2290.04	0.0008	0.355	0.1056	-0.18	5e-05	-0.531	-	-	-	-	-	-
GENE13078	CYP735A2	Scaffold1	220691	221314	-	Cytokinin hydroxylase [Source:SWISS;Acc:Q9ZW95]	5.02675	3.8601	2.35342	2.0835	2.05968	1.85562	1.05376	1.90891	1.79635	0.44075	-0.906	0.4464	-0.587	0.7497	0.322	GO:0005506,GO:0016705,GO:0055114,GO:0020037	-	-	-	-	-
GENE13079	CYP3A6	Scaffold1	221506	222671	-	Cytochrome P450 3A6 [Source:SWISS;Acc:P11707]	2.93135	2.17561	1.22418	1.53328	1.91723	2.67827	1.15825	0.35108	1.0317	0.1849	-1.11	0.58135	0.296	0.0787	1.41	GO:0005506,GO:0016705,GO:0055114,GO:0020037	-	-	-	-	-
LEG01906	-	Scaffold1	223830	225162	+	-	0	7.28091	2.85568	0	0	4.25858	8.31726	0	0	1	0.0549	1	-1.02	1	-1.07	-	-	-	-	-	-
GENE13080	COQ2	Scaffold1	226479	227739	-	4-hydroxybenzoate polyprenyltransferase, mitochondrial [Source:SWISS;Acc:Q96H96]	25.5904	24.3842	20.2281	35.3457	34.5219	30.574	159.955	145.696	155.662	5e-05	3.01	5e-05	0.865	5e-05	-2.15	GO:0016021,GO:0004659	-	-	-	-	-
GENE13081	-	Scaffold1	230152	231606	+	-	43.583	34.2534	36.0288	24.856	27.6829	24.8487	28.3437	29.0944	29.556	0.21795	-0.14	0.03535	-0.25	0.4513	-0.108	-	-	-	-	-	-
GENE13082	AIM2	Scaffold1	232564	233703	-	Protein AIM2 [Source:SWISS;Acc:P39721]	133.563	120.534	121.783	216.554	217.456	214.091	266.524	268.388	269.546	5e-05	1.45	5e-05	1.11	0.0068	-0.338	GO:0016787	-	-	-	-	-
GENE13083	AIM2	Scaffold1	233713	235716	-	Protein AIM2 [Source:SWISS;Acc:P39721]	25.2392	29.1105	23.3359	22.7955	22.147	26.6895	20.9261	14.2248	16.4528	0.1513	-0.251	0.2602	0.188	0.01835	0.442	GO:0016787	-	-	-	-	-
GENE13084	NPR3	Scaffold1	236183	238992	+	Nitrogen permease regulator 3 [Source:SWISS;Acc:A5D9Y9]	41.7455	40.5622	42.689	24.5851	18.2105	30.5292	26.2364	20.6007	29.4804	0.0019	-0.349	0.0003	-0.425	0.58325	-0.0731	-	-	-	-	-	-
GENE10847	-	Scaffold5	2594890	2596419	-	-	375.636	374.904	329.807	92.5803	93.7776	95.7337	1.17436	2.11049	1.04742	5e-05	-7.74	5e-05	-1.56	0.0001	6.19	-	-	-	-	-	-
GENE13086	GGC1	Scaffold1	242088	243361	+	Mitochondrial GTP/GDP carrier protein 1 [Source:SWISS;Acc:P38988]	119.084	112.395	101.523	54.6014	54.5207	52.213	150.608	165.052	160.003	5e-05	0.776	5e-05	-0.826	5e-05	-1.6	-	-	-	-	-	-
GENE13087	PAM18	Scaffold1	243901	244283	-	Mitochondrial import inner membrane translocase subunit TIM14 [Source:SWISS;Acc:Q6FPU1]	210.178	232.614	223.613	237.569	287.936	264.003	625.833	644.411	543.995	5e-05	1.73	0.0011	0.433	5e-05	-1.3	-	-	-	-	-	-
GENE13088	-	Scaffold1	244695	245241	+	-	78.6362	80.9659	61.3622	126.373	126.341	108.828	73.5402	84.2521	61.2879	0.01505	0.321	5e-05	1	5e-05	0.687	-	-	-	-	-	-
GENE13089	-	Scaffold1	246187	249315	+	-	2.21546	2.32334	2.11314	1.39158	1.38913	1.36557	1.18966	2.50364	2.04887	0.74855	0.0886	0.16275	-0.408	1	-0.494	-	-	-	-	-	-
GENE13090	-	Scaffold1	249900	251048	-	-	0	0	0	0	0	0	0	0	0	1	0	1	0	1	0	-	-	-	-	-	-
LEG01983	MTT16_SCHPO	Scaffold1	258485	260440	-	Putative methyltransferase-like protein C27D7.08c [Source:SWISS;Acc:O42662]	36.9607	37.1344	38.8818	35.408	32.8226	41.1504	32.3185	37.9248	22.5446	0.9032	-0.0166	0.1802	0.197	0.18875	0.218	GO:0008168	-	-	-	-	-
GENE13091	-	Scaffold1	263321	264569	-	-	171.572	164.939	188.923	78.6545	64.5209	83.2379	201.976	169.869	235.767	5e-05	0.508	5e-05	-0.975	5e-05	-1.48	-	-	-	-	-	-
GENE13092	-	Scaffold1	264593	265543	-	-	184.207	182.002	173.117	75.4341	72.7444	80.8706	177.362	161.116	218.869	0.0008	0.381	5e-05	-0.926	5e-05	-1.3	-	-	-	-	-	-
LEG01988	-	Scaffold1	268657	269965	+	-	8.98456	5.11465	6.36246	0	10.8629	5.94755	5.71246	7.43628	11.0725	0.54735	0.483	0.9147	-0.0791	0.5257	-0.557	-	-	-	-	-	-
GENE13093	YI01_SCHPO	Scaffold1	270175	272110	-	Putative amidase C869.01 [Source:SWISS;Acc:Q9URY4]	16.2907	17.0412	18.8006	23.742	20.3565	23.687	11.1031	13.8577	10.912	0.9257	-0.013	5e-05	0.78	5e-05	0.796	GO:0016884	-	Ko00360,Ko00627,Ko00643,Ko00380,Ko00330	Phenylalanine metabolism [PATH:ko00360],Aminobenzoate degradation [PATH:ko00627],Styrene degradation [PATH:ko00643],Tryptophan metabolism [PATH:ko00380],Arginine and proline metabolism [PATH:ko00330]	K01426	EC:3.5.1.4
GENE13094	alcC	Scaffold1	273124	274826	+	Alcohol dehydrogenase 3 [Source:SWISS;Acc:P07754]	26.832	22.5209	30.0117	24.0532	23.0339	29.8532	46.4439	43.9423	51.9479	5e-05	1.23	0.02075	0.31	5e-05	-0.913	GO:0008270,GO:0055114,GO:0016491	-	Ko00980,Ko00982,Ko00830,Ko00071,Ko00625,Ko00626,Ko00010,Ko00350	Metabolism of xenobiotics by cytochrome P450 [PATH:ko00980],Drug metabolism - cytochrome P450 [PATH:ko00982],Retinol metabolism [PATH:ko00830],Fatty acid degradation [PATH:ko00071],Chloroalkane and chloroalkene degradation [PATH:ko00625],Naphthalene degradation [PATH:ko00626],Glycolysis / Gluconeogenesis [PATH:ko00010],Tyrosine metabolism [PATH:ko00350]	K13953	EC:1.1.1.1
GENE13095	-	Scaffold1	275507	277774	+	-	13.4753	12.5353	12.2342	14.266	11.4251	11.3057	13.3057	15.4131	11.3485	0.0434	0.409	0.439	0.157	0.20785	-0.249	-	-	-	-	-	-
GENE13096	bglJ	Scaffold1	278889	281904	+	Probable beta-glucosidase J [Source:SWISS;Acc:A1DNN8]	42.4954	45.7055	44.1012	43.5493	38.0043	47.0763	27.5547	24.0261	21.638	5e-05	-0.49	0.0337	0.253	5e-05	0.745	GO:0005975,GO:0004553	GH3	-	-	-	-
GENE13097	bglI	Scaffold1	282222	283840	+	Probable beta-glucosidase I [Source:SWISS;Acc:B8NDE2]	92.7803	87.1634	94.4317	84.1581	76.8217	97.702	21.7592	21.5561	25.2045	5e-05	-1.65	0.0203	0.27	5e-05	1.92	GO:0005975,GO:0004553	-	-	-	-	-
GENE13098	-	Scaffold1	284180	285869	+	-	32.748	31.1224	30.6075	22.4345	26.6217	30.8924	24.2171	27.8854	26.6605	0.61895	0.0599	0.5895	0.0676	0.93915	0.0109	GO:0005515	-	-	-	-	-
GENE13099	-	Scaffold1	286086	286904	+	-	2.34623	2.94204	3.78761	4.2609	3.84977	6.35287	3.25945	4.54243	1.81363	0.27605	0.436	0.0231	0.908	0.21125	0.476	-	-	-	-	-	-
LEG01785	-	Scaffold1	286274	287086	-	-	1.66156	3.66822	2.23232	0.569997	3.39843	2.0995	1.15566	3.14647	1.04042	0.8252	-0.162	0.93765	-0.0712	0.92385	0.0974	-	-	-	-	-	-
GENE13100	-	Scaffold1	288429	289140	+	-	5.18966	6.97699	3.99591	3.22203	4.76087	4.03758	16.4457	19.8045	16.1962	5e-05	2.02	0.6141	-0.197	5e-05	-2.21	-	-	-	-	-	-
GENE13101	-	Scaffold1	295199	295636	+	-	299.939	299.987	336.262	450.392	376.445	446.917	422.543	396.118	580.611	5e-05	0.88	5e-05	0.774	0.44765	-0.103	-	-	-	-	-	-
GENE13102	ROX1	Scaffold1	295676	296565	+	Repressor ROX1 [Source:SWISS;Acc:P25042]	192.74	175.29	181.568	222.955	251.934	244.091	267.962	231.495	333.515	0.0045	0.869	0.04205	0.665	0.5735	-0.201	-	-	-	-	-	-
GENE13103	-	Scaffold1	296014	297167	+	-	268.726	245.591	264.715	381.335	347.083	386.926	421.803	334.925	434.168	5e-05	0.848	5e-05	0.695	0.2819	-0.15	-	-	-	-	-	-
GENE13104	-	Scaffold1	296891	297409	+	-	106.806	92.6879	110.73	141.493	157.054	165.793	120.895	156.281	170.448	0.0333	0.857	0.00895	1.03	0.6889	0.173	-	-	-	-	-	-
GENE13105	-	Scaffold1	300128	301490	-	-	7.07919	8.2198	10.375	12.2192	17.0473	12.5252	15.3911	17.9018	10.4396	5e-05	1.02	5e-05	0.927	0.60495	-0.0931	-	-	-	-	-	-
GENE13106	-	Scaffold1	303712	307394	+	-	55.9514	49.4198	45.7195	50.3523	51.5847	59.5521	195.679	192.216	213.151	5e-05	2.16	0.15525	0.248	5e-05	-1.91	-	-	-	-	-	-
GENE02033	-	Scaffold14	1072852	1073466	-	-	14700.5	13924	14076.7	2976.23	3215.96	2811.38	52.8468	70.2632	46.1595	5e-05	-7.68	5e-05	-1.95	5e-05	5.73	-	-	-	-	-	-
GENE13108	-	Scaffold1	308257	309802	+	-	1.29154	2.40738	3.89178	1.31486	2.58473	3.58213	1.33387	3.61303	3.52122	0.8171	0.253	0.86295	0.144	0.87475	-0.103	-	-	-	-	-	-
GENE01030	xlnB	Scaffold20	158617	159416	+	Endo-1,4-beta-xylanase B [Source:SWISS;Acc:P48824]	265.975	279.995	240.94	107.749	92.4994	94.5229	2.78858	2.13076	0.669952	5e-05	-6.68	5e-05	-1.11	5e-05	5.57	GO:0005975,GO:0004553	GH11	-	-	-	-
GENE13110	-	Scaffold1	312874	313585	-	-	2.22956	1.62833	1.82478	4.63019	1.15635	0.500982	2.32364	0.53548	1.02616	1	-0.287	0.4768	0.463	0.36455	0.749	-	-	-	-	-	-
GENE13111	-	Scaffold1	314076	314700	+	-	10.1827	15.3458	17.745	27.3706	22.1118	30.7775	22.5857	45.9712	53.2248	5e-05	1.68	0.00235	1.17	0.0444	-0.509	-	-	-	-	-	-
GENE13112	-	Scaffold1	314910	315202	+	-	33.0456	24.1288	18.7524	63.6935	22.2611	27.4325	62.9529	54.6348	50.2281	0.00605	1.47	0.0699	0.838	0.0752	-0.635	-	-	-	-	-	-
LEG01998	-	Scaffold1	319705	320445	-	-	0	0	0	0	0	0	0	0	0	1	0	1	0	1	0	-	-	-	-	-	-
LEG01835	-	Scaffold1	321920	325185	-	-	0	0	0	0	0	0	0	0	0	1	0	1	0	1	0	-	-	-	-	-	-
LEG02008	-	Scaffold1	326936	329225	+	-	0	0	0	0	0	0	0	0	0	1	0	1	0	1	0	-	-	-	-	-	-
LEG01772	-	Scaffold1	329886	330998	-	-	0	0	0	0	0	0	0	0	0	1	0	1	0	1	0	-	-	-	-	-	-
LEG01925	-	Scaffold1	332217	332924	-	-	0	0	0	0	0	0	0	0	0	1	0	1	0	1	0	-	-	-	-	-	-
LEG01822	-	Scaffold1	334079	334526	+	-	0	0	0	0	0	0	0	0	0	1	0	1	0	1	0	-	-	-	-	-	-
LEG01938	-	Scaffold1	334865	336564	-	-	0	0	0	0	0	0	0	0	0	1	0	1	0	1	0	GO:0005515	-	-	-	-	-
LEG01803	-	Scaffold1	339359	341575	+	-	0	0	0	0	0	0	0	0	0	1	0	1	0	1	0	-	-	-	-	-	-
LEG01910	-	Scaffold1	342753	343226	-	-	0	0	0	0	0	0	0	0	0	1	0	1	0	1	0	-	-	-	-	-	-
LEG01897	-	Scaffold1	347902	348500	-	-	23.1863	16.6781	14.028	48.608	50.3904	46.6478	78.3313	75.7975	62.5211	5e-05	2.28	5e-05	1.69	0.00035	-0.589	-	-	-	-	-	-
GENE13113	-	Scaffold1	349142	349674	+	-	51.6737	51.0714	49.6782	46.7889	32.1972	35.9089	55.7675	52.0124	48.0181	0.00855	0.418	0.53005	-0.105	0.0035	-0.522	-	-	-	-	-	-
GENE13114	-	Scaffold1	350042	350498	-	-	18.2102	23.684	22.8402	25.5874	26.4409	33.0862	50.187	59.1473	55.3435	5e-05	1.64	0.0193	0.724	0.00035	-0.914	-	-	-	-	-	-
GENE13115	WWOX	Scaffold1	352219	352683	+	WW domain-containing oxidoreductase [Source:SWISS;Acc:Q5F389]	19.2965	12.9393	15.3255	2.18432	4.21696	13.7565	6.62623	7.88431	15.6682	0.15855	-0.495	0.019	-0.951	0.3095	-0.451	GO:0008152,GO:0016491	-	-	-	-	-
GENE13116	-	Scaffold1	352788	353552	+	-	19.6759	20.0657	14.5263	9.36837	8.12413	8.46665	16.6951	14.2209	14.7174	0.8622	-0.0344	0.0045	-0.755	0.0089	-0.718	-	-	-	-	-	-
GENE13117	-	Scaffold1	354051	354479	+	-	2.31557	0	1.61332	0	0	4.2576	2.29224	0	0	1	-0.444	1	0.691	1	1.14	-	-	-	-	-	-
GENE13118	-	Scaffold1	355029	356555	+	-	3.0773	3.31864	4.76406	3.85223	7.22853	7.54625	7.5484	5.32497	3.9604	0.0071	0.914	0.00185	1.06	0.5832	0.148	-	-	-	-	-	-
GENE13119	msbA	Scaffold1	356853	358651	-	Lipid A export ATP-binding/permease protein MsbA [Source:SWISS;Acc:Q15UY7]	2.08404	1.57368	1.86502	3.01118	1.53058	1.87767	1.76167	0.876998	1.50387	1	-0.0526	0.08395	0.581	0.0744	0.634	GO:0016887,GO:0005524	-	-	-	-	-
GENE13120	-	Scaffold1	358669	359277	-	-	4.41674	2.07335	4.3488	6.72324	1.09881	4.29895	5.66351	2.02131	2.09218	0.76725	0.209	0.3544	0.55	0.62805	0.342	-	-	-	-	-	-
LEG01790	-	Scaffold1	360674	361256	+	-	10.4148	12.0681	15.1945	18.1284	21.8438	11.9642	460.677	500.58	409.105	5e-05	5.48	0.18415	0.709	5e-05	-4.76	-	-	-	-	-	-
GENE13121	YKK7_YEAST	Scaffold1	361208	362450	-	Uncharacterized oxidoreductase YKL107W [Source:SWISS;Acc:P34251]	25.1236	23.1952	21.1952	9.43298	9.99569	10.9124	10.2038	11.0916	8.19216	0.0011	-0.95	5e-05	-0.901	0.8422	0.0524	GO:0008152,GO:0016491	-	-	-	-	-
GENE13122	-	Scaffold1	362501	364144	+	-	217.127	223.344	194.634	202.764	203.03	190.148	191.764	223.984	185.329	0.00795	0.287	0.0919	0.186	0.41715	-0.0986	GO:0003887,GO:0003676,GO:0000166	-	-	-	-	-
GENE13123	-	Scaffold1	364688	366645	-	-	6.18557	5.29121	5.27488	1.82338	1.63467	1.1026	1.34403	1.38021	1.29925	5e-05	-1.66	0.0001	-1.47	1	0.193	-	-	-	-	-	-
GENE13124	Rasal1	Scaffold1	369503	371671	-	RasGAP-activating-like protein 1 [Source:SWISS;Acc:Q9Z268]	87.8036	92.4172	99.3295	83.5125	74.9052	86.2846	55.6163	56.3236	54.8912	0.0021	-0.388	0.15535	0.181	5e-05	0.573	GO:0005515	-	-	-	-	-
GENE13125	znf511	Scaffold1	371746	373759	-	Zinc finger protein 511 [Source:SWISS;Acc:Q7ZZ00]	95.3646	99.3265	95.5138	71.5739	72.3798	67.938	65.7768	61.4697	58.37	0.01705	-0.277	0.2994	-0.121	0.2283	0.158	-	-	-	-	-	-
GENE13126	-	Scaffold1	374675	376119	+	-	0.940636	1.37566	0.758055	0.486565	1.20081	0.824526	2.24696	2.48475	1.70194	0.0159	1.41	1	-0.154	0.0371	-1.56	-	-	-	-	-	-
LEG01963	-	Scaffold1	376663	377057	-	-	27.1928	21.0891	10.5434	26.1558	8.01118	51.3943	16.6134	28.3714	14.9628	0.7265	0.253	0.3123	0.86	0.44575	0.61	-	-	-	-	-	-
LEG01754	-	Scaffold1	383045	383623	+	-	135.695	111.665	130.228	106.836	102.255	104.246	63.4384	67.0147	66.9313	5e-05	-0.657	0.2484	0.13	5e-05	0.79	-	-	-	-	-	-
LEG01919	-	Scaffold1	384243	385143	+	-	131.509	115.144	126.951	138.424	137.964	140.719	75.3952	68.7004	74.451	0.0079	-0.302	5e-05	0.54	5e-05	0.845	-	-	-	-	-	-
GENE13127	-	Scaffold1	396325	397908	+	-	67.4704	53.2317	57.9683	57.5295	54.4849	54.6694	36.1061	35.9097	40.498	0.0014	-0.359	0.0505	0.235	5e-05	0.596	-	-	-	-	-	-
GENE09432	-	Scaffold3	2278546	2278840	-	-	2734.91	2419.86	2029.69	846.044	629.398	636.833	20.0653	8.63481	21.8972	5e-05	-6.89	5e-05	-1.42	0.0001	5.47	-	-	-	-	-	-
LEG01868	RT07_SCHPO	Scaffold1	401494	401934	+	37S ribosomal protein S7, mitochondrial [Source:SWISS;Acc:O13744]	251.512	270.602	272.669	247.439	264.985	276.636	213.606	204.596	209.247	0.8297	-0.0243	0.0011	0.381	0.0042	0.409	GO:0006412	-	Ko03010	Ribosome [PATH:ko03010]	K02992	small subunit ribosomal protein S7
LEG02001	MCH5	Scaffold1	404335	404881	+	Riboflavin transporter MCH5 [Source:SWISS;Acc:Q08777]	99.2815	108.523	86.4869	90.4364	106.402	107.824	78.5792	82.5345	98.1742	0.67595	0.0592	0.00545	0.385	0.04025	0.33	-	-	-	-	-	-
GENE13129	-	Scaffold1	404999	405527	+	-	107.989	115.013	100.339	106.847	106.594	113.02	94.2133	116.074	95.1616	0.1338	0.19	0.00345	0.382	0.18655	0.196	GO:0016021,GO:0055085	-	-	-	-	-
GENE13130	A7HU16_PARL1	Scaffold1	406493	407553	-	None [Source:SWISS;Acc:A7HU16]	62.5951	65.4065	61.4294	40.0143	30.2375	41.5392	16.3745	12.9803	13.3641	5e-05	-1.72	0.00025	-0.43	5e-05	1.3	GO:0055114,GO:0016491	-	-	-	-	-
GENE13131	-	Scaffold1	409467	410298	+	-	26.5624	26.0482	27.7098	25.831	16.6026	26.3698	8.98525	8.80209	8.68986	5e-05	-1.24	0.3627	0.142	5e-05	1.38	-	-	-	-	-	-
GENE13132	-	Scaffold1	411237	417028	-	-	7.00611	5.01349	5.44337	5.53264	4.15925	7.09626	9.04749	7.33765	10.3249	5e-05	0.877	0.1978	0.17	5e-05	-0.705	-	-	-	-	-	-
GENE13133	-	Scaffold1	418413	418744	+	-	65.7644	56.2824	55.4337	41.2786	31.3523	49.8947	40.8098	56.8968	34.3432	0.4523	-0.198	0.2535	-0.302	0.7268	-0.101	-	-	-	-	-	-
GENE13134	-	Scaffold1	418948	419646	+	-	29.1586	25.7013	38.0742	26.169	23.6094	27.0877	43.4563	38.2997	33.7239	0.00025	0.557	0.94135	-0.0125	0.00085	-0.566	GO:0006508,GO:0008236	-	-	-	-	-
LEG01978	-	Scaffold1	420467	421752	-	-	3.59091	3.35387	3.42866	4.13582	2.41469	4.97451	4.62813	4.30992	4.96476	0.0071	0.823	0.13465	0.418	0.1005	-0.403	GO:0006310,GO:0015074,GO:0003677	-	-	-	-	-
GENE13135	-	Scaffold1	420697	421074	+	-	0	0	5.68068	2.75312	0	2.60416	2.7727	0	0	1	-0.92	1	0.0995	1	1.03	-	-	-	-	-	-
GENE13136	-	Scaffold1	421352	421686	+	-	10.7115	8.34801	32.8981	0	0	10.9138	0	8.13688	0	0.16945	-2.19	0.40385	-1.79	1	0.415	-	-	-	-	-	-
LEG01824	-	Scaffold1	422582	423162	-	-	33.8014	48.5852	32.7402	18.952	16.0465	25.0775	25.1138	42.1632	25.8782	0.588	-0.15	0.03275	-0.692	0.1311	-0.538	-	-	-	-	-	-
GENE13137	comA	Scaffold1	425670	426956	+	Phosphosulfolactate synthase [Source:SWISS;Acc:O27710]	34.3123	29.8307	30.7929	66.6172	75.4987	73.9813	30.8598	32.4691	27.9225	0.00635	0.344	5e-05	1.57	5e-05	1.23	GO:0003824	-	-	-	-	-
GENE13138	-	Scaffold1	427109	428383	+	-	16.0584	12.3852	15.9843	11.2129	9.30325	16.1775	32.2845	32.3591	29.1496	5e-05	1.44	0.75605	0.049	5e-05	-1.39	GO:0005515	-	-	-	-	-
GENE13139	-	Scaffold1	429458	429722	-	-	158.143	121.902	134.438	102.029	88.3612	121.828	61.008	58.8328	114.946	0.05615	-0.625	0.53605	-0.184	0.1952	0.444	-	-	-	-	-	-
LEG01943	-	Scaffold1	429803	430176	+	-	0	8.66965	0	0	0	0	0	0	0	1	#NAME?	1	#NAME?	1	0	-	-	-	-	-	-
GENE13140	-	Scaffold1	430734	431113	-	-	0	0	2.75835	0	0	3.53312	0	0	0	1	#NAME?	1	0.671	1	inf	-	-	-	-	-	-
GENE13141	-	Scaffold1	432614	433004	-	-	11.2879	8.66885	8.09894	4.95308	6.32014	8.70403	4.91046	11.575	4.15226	0.7824	-0.16	0.8487	-0.119	0.9347	0.0459	-	-	-	-	-	-
GENE13142	CYP72A154	Scaffold1	434119	435063	+	11-oxo-beta-amyrin 30-oxidase [Source:SWISS;Acc:H1A988]	23.0413	23.7066	24.1381	24.654	22.3079	18.3623	21.1848	20.6928	19.156	0.60945	0.0735	0.09505	0.242	0.29225	0.171	GO:0005506,GO:0016705,GO:0055114,GO:0020037	-	-	-	-	-
GENE13143	ZIFL2	Scaffold1	435644	437268	-	Probable peptide/nitrate transporter At3g43790 [Source:SWISS;Acc:Q3EAQ5]	38.8801	36.7659	36.9964	51.6783	43.6847	42.2709	70.5259	71.9515	60.0167	5e-05	1.18	5e-05	0.605	0.0005	-0.573	GO:0005215,GO:0016021,GO:0055085	-	-	-	-	-
GENE11251	psd3	Scaffold5	3732223	3733128	+	Phosphatidylserine decarboxylase proenzyme 3 [Source:SWISS;Acc:O14111]	1426.51	1360.13	1338.64	283.928	277.365	289.74	11.967	9.31434	9.82914	5e-05	-6.66	5e-05	-1.88	5e-05	4.78	GO:0004609,GO:0008654	-	-	-	-	-
GENE02048	aorO	Scaffold14	1226298	1229366	+	Aorsin [Source:SWISS;Acc:Q8NK92]	89.4452	82.4689	84.1882	135.902	152.076	140.247	5.64453	5.95134	3.84804	5e-05	-3.68	5e-05	1.05	5e-05	4.73	GO:0004252,GO:0008236,GO:0006508	-	-	-	-	-
GENE13146	Q9Y7D0_ASPTE	Scaffold1	440708	442010	-	None [Source:SWISS;Acc:Q9Y7D0]	16.0772	15.5995	14.1406	18.4801	17.6392	17.8616	16.4263	14.4616	16.8186	0.02525	0.361	0.00025	0.611	0.13995	0.253	GO:0008270,GO:0055114,GO:0016491	-	-	-	-	-
GENE13147	-	Scaffold1	442837	443380	-	-	133.685	132.996	142.72	175.086	177.592	174.076	103.742	98.1222	126.39	0.60415	-0.0583	5e-05	0.756	5e-05	0.818	-	-	-	-	-	-
GENE13148	naa20	Scaffold1	444494	445505	-	N-alpha-acetyltransferase 20 [Source:SWISS;Acc:Q58ED9]	58.5928	58.152	49.8903	24.512	37.2152	18.5653	26.902	29.484	25.2794	5e-05	-0.602	0.00055	-0.499	0.52555	0.106	GO:0008080	-	-	-	-	-
GENE13149	PCL1	Scaffold1	449887	450881	-	PHO85 cyclin-1 [Source:SWISS;Acc:P24867]	48.9208	51.2645	46.8826	44.488	50.4709	47.287	77.5025	80.0293	87.3322	5e-05	1.1	0.00785	0.327	5e-05	-0.767	-	-	Ko04111	Cell cycle - yeast [PATH:ko04111]	K06656	G1/S-specific cyclin PLC1
LEG01834	-	Scaffold1	455928	456929	-	-	0.374853	2.56027	0.302985	0	0	0.658252	0.402611	1.45592	0	1	-0.409	1	-1.8	1	-1.38	-	-	-	-	-	-
LEG01918	-	Scaffold1	457727	458413	-	-	0	0	0	0	0	0	0	0	0	1	0	1	0	1	0	-	-	-	-	-	-
GENE13150	-	Scaffold1	473579	474068	+	-	23.3807	15.2745	19.7517	17.614	16.4205	23.9518	12.5589	18.0023	17.5671	0.63445	-0.13	0.43695	0.203	0.2249	0.337	-	-	-	-	-	-
GENE13151	-	Scaffold1	474265	474585	+	-	7.40566	22.9849	21.2507	16.7166	14.2242	32.4882	24.1523	18.1314	18.1449	0.0612	0.682	0.05565	0.696	0.9517	0.0185	-	-	-	-	-	-
GENE13152	celC	Scaffold1	474660	476548	-	Endoglucanase C [Source:SWISS;Acc:A3DJ77]	648.699	639.219	593.74	358.244	336.107	365.583	119.195	126.857	111.823	5e-05	-2.19	5e-05	-0.557	5e-05	1.64	GO:0005975,GO:0004553	GH5_22	-	-	-	-
GENE13153	-	Scaffold1	476819	477601	-	-	40.6177	32.2366	34.1836	23.249	24.3368	32.061	27.9587	33.3671	33.1411	0.2083	0.189	0.30175	-0.166	0.04215	-0.352	-	-	-	-	-	-
GENE13154	mak10	Scaffold1	477610	479894	-	N-alpha-acetyltransferase, 35 NatC auxiliary subunit [Source:SWISS;Acc:Q9USY3]	35.7137	32.8855	32.3995	29.0145	28.5461	27.0895	35.4234	27.2559	31.3522	0.21395	0.183	0.66485	0.0655	0.5142	-0.115	-	-	-	-	-	-
GENE13155	-	Scaffold1	480561	481218	-	-	50.5199	49.2914	44.5438	47.1919	47.8156	54.7712	35.1613	45.7043	36.6403	0.1734	0.204	0.0011	0.506	0.06695	0.305	-	-	-	-	-	-
GENE13156	HMPP kinase 2	Scaffold1	481603	483773	+	Putative hydroxymethylpyrimidine/phosphomethylpyrimidine kinase 2 [Source:SWISS;Acc:O94266]	53.2874	64.3592	54.5394	66.1808	56.9016	66.3608	26.5163	29.4459	27.4217	5e-05	-0.664	5e-05	0.48	5e-05	1.15	-	-	Ko00730	Thiamine metabolism [PATH:ko00730]	K00941	EC:2.7.1.49 2.7.4.7
GENE13157	-	Scaffold1	484637	485837	+	-	86.577	96.0972	87.9929	217.791	221.653	228.586	71.6788	75.1486	63.2718	0.57745	-0.0649	5e-05	1.62	5e-05	1.69	-	-	-	-	-	-
GENE13158	Y584_MYCTU	Scaffold1	486022	487965	-	Uncharacterized glycosidase Rv0584 [Source:SWISS;Acc:O86365]	52.9387	52.173	48.7249	72.9234	81.0621	81.4488	77.0413	78.219	83.0861	5e-05	0.93	5e-05	0.947	0.8815	0.0191	-	GH92	-	-	-	-
GENE13159	-	Scaffold1	488708	489273	-	-	39.7482	39.3009	68.1266	53.4885	74.7573	84.5247	91.3491	85.3533	94.6748	5e-05	1.13	5e-05	0.826	0.07325	-0.304	GO:0003824,GO:0005975,GO:0030246	-	-	-	-	-
GENE13160	-	Scaffold1	490109	490366	+	-	334.618	436.159	264.004	395.172	344.328	413.378	433.073	536.212	558.42	5e-05	0.746	0.04975	0.38	0.0525	-0.363	-	-	-	-	-	-
GENE13161	-	Scaffold1	490406	490985	+	-	73.9844	71.3115	49.6058	58.1816	78.3012	44.1072	87.7273	88.3393	97.9593	5e-05	0.825	0.35535	0.147	5e-05	-0.675	-	-	-	-	-	-
GENE13162	SLC41A1	Scaffold1	492498	493315	+	Solute carrier family 41 member 1 [Source:SWISS;Acc:Q5R839]	25.3388	21.3871	29.8746	13.8739	11.8629	9.54242	25.7764	20.0591	26.3713	0.25015	0.203	0.0001	-0.817	5e-05	-1.02	GO:0006812,GO:0008324	-	-	-	-	-
LEG01875	YQD3_SCHPO	Scaffold1	494037	495465	-	Uncharacterized transporter PB1C11.03 [Source:SWISS;Acc:Q9C0U9]	281.564	244.362	262.681	311.249	290.963	342.099	1150.66	1263.78	1299.43	5e-05	2.55	5e-05	0.641	5e-05	-1.9	-	-	-	-	-	-
LEG01937	YHJ1_SCHPO	Scaffold1	497366	497860	-	Uncharacterized transporter PB10D8.01 [Source:SWISS;Acc:Q9C0V8]	40.0668	41.2442	40.9215	49.9587	96.1814	78.8068	106.93	106.18	89.118	5e-05	1.56	5e-05	1.18	0.05295	-0.374	-	-	-	-	-	-
LEG01775	THI73	Scaffold1	498394	499049	-	Thiamine pathway transporter THI73 [Source:SWISS;Acc:Q07904]	78.4987	62.1094	57.6528	104.387	76.5475	78.5675	106.663	130.634	94.0493	5e-05	1.11	5e-05	0.756	0.02755	-0.351	GO:0016021,GO:0055085	-	-	-	-	-
LEG01837	-	Scaffold1	504807	505595	+	-	0	0	0	0	0	0	0	0	0	1	0	1	0	1	0	-	-	-	-	-	-
GENE13163	-	Scaffold1	512733	514189	-	-	2.10185	4.60825	2.77641	0.711661	0.697357	0.645306	0	0	0	5e-05	#NAME?	0.03995	-1.81	1	inf	GO:0046872	-	-	-	-	-
GENE13164	YIS7_YEAST	Scaffold1	514391	515455	-	Uncharacterized glycosyl hydrolase YIR007W [Source:SWISS;Acc:P40566]	47.5514	45.3754	50.6789	28.6635	22.7858	26.0202	27.3779	22.1956	27.8873	0.00015	-0.485	5e-05	-0.584	0.51065	-0.0976	-	-	-	-	-	-
GENE13165	YIS7_YEAST	Scaffold1	515704	516362	-	Uncharacterized glycosyl hydrolase YIR007W [Source:SWISS;Acc:P40566]	31.8375	30.9982	35.4673	17.8937	15.9207	20.3989	11.6964	12.3986	19.6473	5e-05	-0.799	0.00735	-0.455	0.0845	0.347	GO:0005975,GO:0004553	GH5_12	-	-	-	-
GENE13166	YIS7_YEAST	Scaffold1	516419	517322	-	Uncharacterized glycosyl hydrolase YIR007W [Source:SWISS;Acc:P40566]	33.9991	40.8758	37.2863	16.6404	15.1516	17.7869	16.668	15.3975	21.1301	5e-05	-0.78	5e-05	-0.898	0.5328	-0.115	GO:0005975,GO:0004553	-	-	-	-	-
GENE12760	YQK1_SCHPO	Scaffold2	3041979	3043467	+	UPF0676 protein C1494.01 [Source:SWISS;Acc:Q7LL04]	128.341	121.834	137.086	224.611	193.428	227.263	8.88147	7.22977	7.59611	5e-05	-3.63	5e-05	1.01	5e-05	4.64	GO:0055114,GO:0016491	-	-	-	-	-
GENE13168	-	Scaffold1	519694	520583	+	-	211.857	184.201	196.717	184.95	178.794	168.713	129.49	118.474	131.147	0.0113	-0.288	0.19705	0.151	0.001	0.441	-	-	-	-	-	-
GENE13169	acoC	Scaffold1	521296	524393	+	Dihydrolipoyllysine-residue acetyltransferase component of acetoin cleaving system [Source:SWISS;Acc:P27747]	10.8002	8.8711	9.87485	3.53825	2.8324	4.60557	6.78469	4.94462	5.82724	0.01875	-0.379	5e-05	-1.07	0.00045	-0.69	-	-	-	-	-	-
GENE13170	A7HU16_PARL1	Scaffold1	525067	526959	-	None [Source:SWISS;Acc:A7HU16]	47.1793	43.4378	40.8416	38.4218	32.6966	45.2508	79.3769	85.3263	79.4781	5e-05	1.34	0.20795	0.149	5e-05	-1.19	GO:0055114,GO:0016491	-	-	-	-	-
GENE13171	GUA1	Scaffold1	528037	530044	-	GMP synthase [glutamine-hydrolyzing] [Source:SWISS;Acc:Q4P763]	58.7597	62.4107	57.8553	43.0451	40.2691	45.0707	41.1833	41.4543	41.1049	0.4328	-0.0907	0.1575	-0.167	0.5748	-0.0731	GO:0016462,GO:0003922,GO:0006177,GO:0005524	-	Ko00230,Ko00983	Purine metabolism [PATH:ko00230],Drug metabolism - other enzymes [PATH:ko00983]	K01951	EC:6.3.5.2
GENE13172	-	Scaffold1	530630	531389	+	-	2.5497	2.06444	2.76766	3.09993	1.30791	2.38307	1.36262	0.41262	1.56733	0.2582	-0.849	0.6523	0.231	0.1828	1.08	GO:0003824,GO:0008152	-	-	-	-	-
GENE13173	-	Scaffold1	531448	533326	+	-	4.3432	6.82416	4.04225	4.83893	3.13293	4.61241	3.23595	3.42159	3.05183	0.1495	-0.336	0.9697	-0.0124	0.1886	0.326	GO:0031177	-	-	-	-	-
GENE13174	-	Scaffold1	533376	533722	+	-	0	3.8624	9.57764	0	2.09615	2.10234	0	5.72844	1.98695	0.5715	-0.544	0.3249	-1.27	1	-0.714	-	-	-	-	-	-
GENE13175	LYS2	Scaffold1	533776	534461	+	L-aminoadipate-semialdehyde dehydrogenase large subunit [Source:SWISS;Acc:Q6FMI5]	9.95185	9.1182	6.991	3.41488	4.75045	4.78517	3.50113	5.66714	4.88519	0.17265	-0.522	0.0923	-0.731	0.6744	-0.206	-	-	-	-	-	-
LEG00924	-	Scaffold4	86804	87373	-	-	693.953	644.109	583.813	158.506	169.813	139.089	6.13049	9.69328	6.15492	5e-05	-6.22	5e-05	-1.75	5e-05	4.48	-	-	-	-	-	-
GENE13177	-	Scaffold1	537947	538471	+	-	17.3869	16.5269	20.8509	17.6837	12.7553	20.4169	20.5274	16.8661	20.6974	0.0499	0.426	0.4428	0.168	0.23555	-0.254	GO:0016746,GO:0008152	-	-	-	-	-
GENE13178	-	Scaffold1	538687	539178	+	-	10.7991	10.8482	10.974	11.8381	7.16585	8.87577	15.5807	14.2042	12.1985	0.0605	0.607	0.761	0.107	0.1368	-0.496	-	-	-	-	-	-
GENE13179	-	Scaffold1	539765	540309	+	-	6.9207	4.27678	9.66868	7.14677	9.3164	3.1526	16.6215	16.0223	10.2636	0.0185	1.21	0.93665	-0.0314	0.0061	-1.24	-	-	-	-	-	-
GENE13180	-	Scaffold1	540367	540705	-	-	14.0468	20.0836	11.7469	16.3384	6.78929	10.1387	7.12067	6.25738	9.72098	0.2127	-0.608	0.8551	-0.0742	0.3879	0.535	-	-	-	-	-	-
GENE13181	-	Scaffold1	546176	547576	-	-	29.6503	29.2556	30.2325	28.5267	34.2807	34.4896	36.171	34.9739	27.8237	5e-05	0.564	0.0009	0.394	0.22635	-0.167	-	-	-	-	-	-
GENE13182	-	Scaffold1	549893	550513	+	-	10.9539	11.4257	10.1004	58.2957	45.9162	49.3897	15.5484	20.8997	17.1351	0.0002	0.926	5e-05	2.54	5e-05	1.61	-	-	-	-	-	-
GENE13183	-	Scaffold1	551267	552178	+	-	24.8108	17.7461	21.1434	45.2824	47.0749	51.2715	32.1765	37.5783	27.7468	5e-05	0.859	5e-05	1.41	0.0003	0.555	-	PL14	-	-	-	-
GENE12759	ttuB	Scaffold2	3038985	3041189	-	Putative tartrate transporter [Source:SWISS;Acc:Q44470]	47.8699	43.6345	47.1619	116.079	112.768	106.495	5.99428	5.03732	4.27779	5e-05	-2.8	5e-05	1.61	5e-05	4.41	GO:0016021,GO:0055085	-	-	-	-	-
GENE13184	-	Scaffold1	555087	555858	-	-	1.09465	2.00292	0.817569	1.63927	0	0.986815	1.11393	1.004	1.98013	1	0.567	1	-0.311	1	-0.881	-	-	-	-	-	-
GENE13185	-	Scaffold1	556225	557037	-	-	10.8017	5.11256	8.75438	4.71542	7.46397	8.14865	6.93929	5.85154	3.77412	0.5995	-0.15	0.9629	0.00978	0.5915	0.163	-	-	-	-	-	-
LEG02017	-	Scaffold1	557554	558237	+	-	13.5337	10.7821	12.7241	15.8642	13.5473	12.1438	24.8856	29.4192	29.0536	5e-05	1.52	0.0317	0.45	5e-05	-1.06	GO:0008080	-	-	-	-	-
LEG01855	-	Scaffold1	559106	559424	+	-	0	7.99122	9.10075	0	4.44623	4.47035	4.64199	3.96658	16.3369	0.36985	0.864	0.6199	-0.522	0.47755	-1.38	-	-	-	-	-	-
LEG01800	-	Scaffold1	563196	564547	+	-	0	0	0.195002	0.498079	0.247827	0	0.253989	0.228952	0	1	1.79	1	2.37	1	0.584	-	-	-	-	-	-
LEG01863	-	Scaffold1	578418	579312	-	-	0	0	0	0	0	0	0	0	0	1	0	1	0	1	0	-	-	-	-	-	-
LEG01797	-	Scaffold1	589146	589490	-	-	0	0	0	0	0	0	0	0	0	1	0	1	0	1	0	-	-	-	-	-	-
GENE13186	SPF1	Scaffold1	594014	595947	+	Probable cation-transporting ATPase 1 [Source:SWISS;Acc:P39986]	56.9028	62.1764	61.8012	88.9678	111.65	81.1033	62.3795	68.9853	55.6196	0.00165	0.364	5e-05	0.994	5e-05	0.634	-	-	-	-	-	-
GENE13187	-	Scaffold1	594165	595627	-	-	0	2.18453	1.79569	2.35212	3.46836	2.26639	6.03296	6.40979	6.60586	0.11375	2.72	0.5879	1.31	0.34805	-1.4	-	-	-	-	-	-
GENE13188	-	Scaffold1	596367	596676	+	-	107.897	98.2084	57.8634	30.7581	14.5283	70.9846	51.9133	50.8532	38.6359	0.24125	-0.5	0.01995	-1.12	0.31585	-0.613	-	-	-	-	-	-
GENE13189	NOP2_SCHPO	Scaffold1	596813	598509	+	Putative ribosomal RNA methyltransferase nop2 [Source:SWISS;Acc:O94268]	50.1713	52.8562	56.2824	33.2409	31.852	44.1062	42.205	29.7715	39.3541	0.14325	-0.17	0.0566	-0.229	0.6818	-0.0567	GO:0008168,GO:0008757,GO:0003723,GO:0006364	-	-	-	-	-
LEG01751	-	Scaffold1	598736	599399	-	-	0	1.47087	0.591133	0	2.34601	0	0	0	0.681867	1	-1.09	1	0.407	1	1.5	-	-	-	-	-	-
GENE13190	-	Scaffold1	600600	601835	+	-	2470.64	2729.89	2977.2	2334.65	1982.97	2299.03	2190.6	1848.95	2523.53	0.719	0.0376	0.39265	0.0982	0.60475	0.0636	-	-	-	-	-	-
GENE13191	tif225	Scaffold1	602141	602763	+	Probable translation initiation factor eIF-2B subunit epsilon [Source:SWISS;Acc:P56287]	32.0051	32.6497	31.6929	7.85495	9.39658	17.0678	7.02538	4.79527	12.5043	5e-05	-1.78	5e-05	-1.25	0.1366	0.537	GO:0009058,GO:0016779	-	-	-	-	-
GENE13192	tif225	Scaffold1	602784	605068	+	Probable translation initiation factor eIF-2B subunit epsilon [Source:SWISS;Acc:P56287]	31.596	31.5424	34.884	14.3282	10.4091	16.7553	7.93531	9.39647	8.41677	5e-05	-1.63	5e-05	-0.926	5e-05	0.703	GO:0005488,GO:0005515	-	Ko03013	RNA transport [PATH:ko03013]	K03240	translation initiation factor eIF-2B subunit epsilon
GENE13193	BNA7	Scaffold1	605752	606692	+	Kynurenine formamidase [Source:SWISS;Acc:Q59ZV4]	69.5429	70.8599	62.998	90.9577	95.5621	82.1131	67.5759	73.7776	64.2765	0.0011	0.369	5e-05	0.65	0.038	0.284	GO:0016787,GO:0008152	CE10	-	-	-	-
GENE13194	BNA5	Scaffold1	606775	607621	-	Kynureninase [Source:SWISS;Acc:Q6CDM0]	222.361	220.42	210.378	272.098	290.136	282.448	263.2	293.25	236.152	5e-05	0.695	5e-05	0.755	0.62535	0.0623	GO:0005737,GO:0030429,GO:0003824,GO:0006569,GO:0009435,GO:0030170	-	Ko00380	Tryptophan metabolism [PATH:ko00380]	K01556	EC:3.7.1.3
GENE13195	kynu	Scaffold1	607748	608444	-	Kynureninase [Source:SWISS;Acc:A9V3C0]	203.013	192.422	200.087	196.057	212.211	261.875	147.307	169.091	170.269	0.43495	0.094	5e-05	0.56	0.00045	0.47	GO:0005737,GO:0030429,GO:0009435,GO:0006569,GO:0003824,GO:0030170	-	-	-	-	-
GENE13196	BNA4	Scaffold1	608716	609754	+	Kynurenine 3-monooxygenase [Source:SWISS;Acc:Q5A7M3]	71.5098	71.2012	60.6961	74.3348	61.2017	63.6538	49.36	54.0814	42.5691	0.06585	-0.217	0.0024	0.367	5e-05	0.587	GO:0055114,GO:0016491	-	Ko00380	Tryptophan metabolism [PATH:ko00380]	K00486	EC:1.14.13.9
GENE13197	BNA4	Scaffold1	609991	610513	+	Kynurenine 3-monooxygenase [Source:SWISS;Acc:P0CO48]	109.309	101.349	98.5124	86.8123	99.3925	94.1068	77.4992	79.7703	55.1808	0.1081	-0.217	0.2501	0.151	0.01955	0.372	-	-	-	-	-	-
GENE13198	-	Scaffold1	610955	611549	-	-	367.871	358.78	319.202	182.105	204.487	182.836	173.35	172.685	140.685	5e-05	-0.692	5e-05	-0.532	0.22605	0.164	GO:0006355,GO:0005634,GO:0000785,GO:0003677	-	-	-	-	-
GENE13199	YOS1	Scaffold1	612177	613455	+	Protein OS-9 homolog [Source:SWISS;Acc:Q4IEA7]	134.806	134.849	141.437	98.7145	81.8596	86.1322	104.026	105.624	110.109	0.9913	0.00102	0.0223	-0.272	0.03675	-0.27	-	-	Ko04141	Protein processing in endoplasmic reticulum [PATH:ko04141]	K10088	protein OS-9
GENE13200	RTK1	Scaffold1	615182	617047	-	Probable serine/threonine-protein kinase RTK1 [Source:SWISS;Acc:Q12100]	23.0759	21.8657	22.1021	22.1291	20.0008	26.2683	22.38	18.9381	26.274	0.01065	0.3	0.008	0.307	0.9469	0.00944	GO:0006468,GO:0005524,GO:0004672	-	-	-	-	-
GENE13201	-	Scaffold1	617363	618059	-	-	21.1282	25.0381	28.1122	27.9526	21.6099	25.3093	28.5453	23.6001	33.3447	0.0236	0.401	0.09715	0.306	0.6139	-0.0919	-	-	-	-	-	-
GENE13202	sld5	Scaffold1	620924	621757	+	DNA replication complex GINS protein sld5 [Source:SWISS;Acc:Q9P7C8]	28.7868	21.8021	23.7301	21.6618	27.0007	19.8591	13.3553	17.2692	17.8153	0.0765	-0.305	0.09105	0.283	0.0014	0.592	-	-	-	-	-	-
GENE13203	GAH	Scaffold1	622168	623965	-	Probable guanine deaminase [Source:SWISS;Acc:O14057]	24.5938	29.6645	27.7223	15.2481	15.3908	15.4583	11.7729	12.9966	13.0881	5e-05	-0.837	5e-05	-0.536	0.06165	0.304	GO:0016787,GO:0016810,GO:0008270,GO:0006147,GO:0008892	-	Ko00230	Purine metabolism [PATH:ko00230]	K01487	EC:3.5.4.3
GENE13204	-	Scaffold1	624667	625967	+	-	79.4561	70.4846	82.7633	56.4701	59.4828	58.4734	776.482	720.912	779.555	5e-05	3.6	0.57505	-0.0678	5e-05	-3.67	-	-	-	-	-	-
GENE13205	-	Scaffold1	626367	626784	-	-	371.279	420.077	281.771	569.983	515.062	515.598	301.818	444.894	375.497	0.00455	0.336	5e-05	0.882	5e-05	0.549	-	-	-	-	-	-
GENE13206	-	Scaffold1	629677	631061	+	-	10.345	8.0179	7.09647	22.5384	19.8574	21.4665	11.5345	8.95995	10.0605	0.00235	0.59	5e-05	1.67	5e-05	1.08	GO:0016787,GO:0008152	CE10	-	-	-	-
LEG01774	ATG15	Scaffold1	631915	633382	-	Putative lipase ATG15 [Source:SWISS;Acc:P0CO61]	41.034	35.8165	33.4507	30.2236	30.5674	27.363	31.1579	30.8153	31.4949	0.0989	0.195	0.8956	-0.0164	0.1482	-0.209	GO:0006629	-	-	-	-	-
GENE13207	-	Scaffold1	634030	635095	+	-	20.286	23.9677	20.3696	26.8981	29.6062	28.3998	14.6274	15.4746	17.6066	0.58145	-0.0972	0.0001	0.722	5e-05	0.823	-	-	-	-	-	-
GENE13208	-	Scaffold1	635434	636008	-	-	5.45537	0	1.28339	1.81882	1.73255	4.92441	0	1.61584	1.59579	1	-1.04	0.74165	0.391	0.44735	1.44	-	-	-	-	-	-
GENE13209	-	Scaffold1	636241	637208	-	-	15.4359	14.171	18.0076	14.5298	10.2557	14.9612	13.6071	10.1492	11.5015	0.7536	-0.079	0.8798	-0.0375	0.86885	0.0443	-	-	-	-	-	-
GENE13210	-	Scaffold1	639401	640371	-	-	5.93927	6.96099	7.96287	3.09972	2.82713	2.64391	0.261866	1.18604	0.441358	0.0068	-3	0.00125	-1.02	0.0459	1.98	-	-	-	-	-	-
GENE13211	-	Scaffold1	644978	645586	-	-	25.0712	24.0581	27.2537	29.3114	29.6508	38.3984	33.5993	25.6705	35.7131	5e-05	0.638	0.0003	0.605	0.8572	-0.0295	GO:0005089,GO:0035023	-	-	-	-	-
LEG01909	-	Scaffold1	645906	646328	-	-	23.2998	19.4797	22.488	27.1915	28.3685	22.2048	21.9299	26.376	30.45	0.0083	0.623	0.07765	0.413	0.33265	-0.209	-	-	-	-	-	-
LEG01970	-	Scaffold1	654098	654637	+	-	0	0	0	0	0	0.513098	0	0	0.509121	1	inf	1	inf	1	-0.0581	-	-	-	-	-	-
LEG01815	-	Scaffold1	666944	668059	-	-	0.382686	0.36444	0	2.00563	1.97482	1.03859	1.591	0.358471	1.0159	1	2.19	1	3.01	1	0.813	GO:0016021	-	-	-	-	-
LEG01894	YHU5_SCHPO	Scaffold1	668593	669547	-	UPF0641 membrane protein PJ4664.05 [Source:SWISS;Acc:Q96WV4]	27.2019	28.2521	27.8303	24.6253	27.4108	25.2476	9.44524	11.4448	17.1864	0.00255	-0.734	0.18595	0.253	0.0002	0.99	GO:0016021	-	-	-	-	-
GENE13212	argx	Scaffold1	669795	670417	+	Probable argininosuccinate lyase [Source:SWISS;Acc:P50514]	44.4095	60.1723	61.2093	23.5304	23.8903	24.659	28.9876	23.2264	34.2293	0.00105	-0.63	5e-05	-0.847	0.3091	-0.214	GO:0003824,GO:0042450,GO:0004056	-	-	-	-	-
GENE13213	argx	Scaffold1	670827	671783	+	Probable argininosuccinate lyase [Source:SWISS;Acc:P50514]	78.3615	88.299	81.9887	43.1813	34.1392	33.6896	38.457	33.4009	43.2049	5e-05	-0.691	5e-05	-0.667	0.87415	0.0257	GO:0003824,GO:0042450,GO:0004056	-	Ko00250,Ko00220	Alanine, aspartate and glutamate metabolism [PATH:ko00250],Arginine biosynthesis [PATH:ko00220]	K01755	EC:4.3.2.1
GENE13214	psy1	Scaffold1	672165	674795	+	Syntaxin-like protein psy1 [Source:SWISS;Acc:Q9USH7]	755.084	759.615	742.14	744.706	739.771	794.133	953.025	959.362	971.684	5e-05	0.786	0.00095	0.363	0.0005	-0.42	GO:0016020,GO:0008270,GO:0005515,GO:0016192	-	Ko04130,Ko04721	SNARE interactions in vesicular transport [PATH:ko04130],Synaptic vesicle cycle [PATH:ko04721]	K08486	syntaxin 1B/2/3
GENE13215	aat2	Scaffold1	675159	677007	+	Aspartate aminotransferase, cytoplasmic [Source:SWISS;Acc:O42652]	212.742	193.839	198.582	120.58	138.262	127.472	192.748	192.83	192.955	0.0575	0.207	0.00235	-0.36	5e-05	-0.564	GO:0003824,GO:0009058,GO:0006520,GO:0030170,GO:0008483	-	Ko00360,Ko00950,Ko00220,Ko00960,Ko00330,Ko00250,Ko00710,Ko00400,Ko00270,Ko00350	Phenylalanine metabolism [PATH:ko00360],Isoquinoline alkaloid biosynthesis [PATH:ko00950],Arginine biosynthesis [PATH:ko00220],Tropane, piperidine and pyridine alkaloid biosynthesis [PATH:ko00960],Arginine and proline metabolism [PATH:ko00330],Alanine, aspartate and glutamate metabolism [PATH:ko00250],Carbon fixation in photosynthetic organisms [PATH:ko00710],Phenylalanine, tyrosine and tryptopha…	K14454	EC:2.6.1.1
GENE13216	PPP4R1	Scaffold1	677101	684003	+	Serine/threonine-protein phosphatase 4 regulatory subunit 1 [Source:SWISS;Acc:Q8TF05]	194.882	190.292	201.997	334.822	311.779	331.25	193.087	171.104	217.308	0.00145	0.334	5e-05	1.05	5e-05	0.714	GO:0005488	-	-	-	-	-
LEG01820	-	Scaffold1	684365	686276	-	-	5.4358	5.16237	6.8962	3.34129	3.09994	3.30497	1.89287	2.07427	1.9581	5e-05	-1.29	0.0095	-0.55	0.0084	0.743	GO:0005515	-	-	-	-	-
LEG02034	-	Scaffold1	686746	687613	+	-	19.0329	18.7452	16.4419	12.7621	13.0804	7.90871	18.3203	15.4843	15.5238	0.29635	0.205	0.1778	-0.284	0.0247	-0.487	-	-	-	-	-	-
GENE13217	-	Scaffold1	692689	695876	-	-	33.4071	32.3256	41.1892	30.0444	25.7457	38.6449	118.039	86.6257	148.509	5e-05	2.12	0.30975	0.119	5e-05	-2	-	-	-	-	-	-
LEG01921	-	Scaffold1	698700	699224	-	-	28.9007	21.4455	13.3813	23.8123	29.8263	23.7125	16.8196	12.7706	14.434	0.52785	-0.153	0.0068	0.6	0.0034	0.755	-	-	-	-	-	-
LEG01796	-	Scaffold1	710257	712209	+	-	23.8898	29.4755	24.8568	30.5396	30.0537	38.7014	21.9827	27.5218	32.599	0.05125	0.284	5e-05	0.58	0.057	0.299	-	-	-	-	-	-
GENE13218	pis1	Scaffold1	713002	714017	-	CDP-diacylglycerol--inositol 3-phosphatidyltransferase [Source:SWISS;Acc:Q10153]	101.918	112.965	104.47	94.8492	102.046	103.628	145.145	156.22	148.291	5e-05	0.789	0.08685	0.204	5e-05	-0.582	GO:0016020,GO:0016780,GO:0008654	-	Ko04070,Ko00564,Ko00562	Phosphatidylinositol signaling system [PATH:ko04070],Glycerophospholipid metabolism [PATH:ko00564],Inositol phosphate metabolism [PATH:ko00562]	K00999	EC:2.7.8.11
GENE13219	asn1	Scaffold1	714128	716498	+	Probable asparagine synthetase [glutamine-hydrolyzing] [Source:SWISS;Acc:P78753]	40.1195	36.7477	36.4159	24.7012	22.0173	27.1348	30.4736	28.2372	31.3172	0.84505	0.0231	0.05205	-0.232	0.06205	-0.252	GO:0006529,GO:0004066	-	Ko00250	Alanine, aspartate and glutamate metabolism [PATH:ko00250]	K01953	EC:6.3.5.4
GENE11741	-	Scaffold2	93140	94463	+	-	2421.86	2450.33	2586.04	653.233	633.689	672.84	23.0336	33.86	37.5547	5e-05	-6.16	5e-05	-1.81	5e-05	4.35	-	-	-	-	-	-
GENE13221	YDM5_SCHPO	Scaffold1	718241	718962	-	Uncharacterized protein C57A7.05 [Source:SWISS;Acc:P87136]	41.3545	47.2947	48.2871	55.6295	50.1478	53.3215	47.4828	41.892	34.4412	0.39645	0.131	0.0044	0.435	0.0662	0.307	-	-	-	-	-	-
GENE13222	YDM5_SCHPO	Scaffold1	719080	720642	-	Uncharacterized protein C57A7.05 [Source:SWISS;Acc:P87136]	29.4861	31.8143	28.0066	32.5372	34.4915	34.6349	29.0244	29.9225	31.5334	0.0054	0.348	0.0002	0.506	0.2679	0.16	-	-	-	-	-	-
GENE13223	YDM5_SCHPO	Scaffold1	720651	722680	-	Uncharacterized protein C57A7.05 [Source:SWISS;Acc:P87136]	26.0714	26.2443	30.0615	32.7414	30.4182	35.6489	35.9214	28.0007	31.973	5e-05	0.549	5e-05	0.57	0.8649	0.0231	-	-	-	-	-	-
GENE13224	METTL22	Scaffold1	722942	723840	-	Methyltransferase-like protein 22 [Source:SWISS;Acc:Q9BUU2]	8.47138	9.97189	9.21913	11.0151	14.7196	10.6192	10.4252	10.5173	11.9179	0.03515	0.472	0.0322	0.48	0.97215	0.0107	-	-	-	-	-	-
GENE13225	-	Scaffold1	723917	724893	+	-	70.54	65.8251	56.8849	32.6422	34.18	36.8788	57.2751	55.0856	53.6918	0.1035	0.185	5e-05	-0.512	5e-05	-0.694	GO:0000387,GO:0006884,GO:0005829,GO:0034715,GO:0006821,GO:0005886,GO:0034709	-	-	-	-	-
GENE13226	PRP28	Scaffold1	725208	727458	-	Pre-mRNA-splicing ATP-dependent RNA helicase PRP28 [Source:SWISS;Acc:P0CQ88]	45.4071	48.268	52.033	29.6533	23.9134	31.271	25.1547	22.4321	29.0713	5e-05	-0.582	0.00055	-0.416	0.20705	0.168	GO:0005524,GO:0003676	-	Ko03040	Spliceosome [PATH:ko03040]	K12858	EC:3.6.4.13
GENE13227	-	Scaffold1	727550	728016	+	-	138.321	140.527	124.354	92.2029	73.454	67.9228	61.7548	38.2768	67.3852	5e-05	-1.02	0.00155	-0.498	0.00495	0.523	-	-	-	-	-	-
GENE13228	MCH1	Scaffold1	728137	728905	-	Probable transporter MCH1 [Source:SWISS;Acc:Q4IM48]	54.6055	55.2875	53.5061	62.5405	65.6314	60.5085	54.7429	55.6529	43.4551	0.07205	0.239	0.00015	0.504	0.0813	0.268	-	-	-	-	-	-
GENE13229	MCH1	Scaffold1	729001	730007	-	Probable transporter MCH1 [Source:SWISS;Acc:Q4IM48]	56.8196	50.4888	52.9768	65.2817	63.4938	62.9588	43.2434	45.2216	54.0152	0.6071	0.0679	5e-05	0.59	0.00045	0.525	GO:0016021,GO:0055085	-	-	-	-	-
GENE13230	-	Scaffold1	730178	731213	+	-	228.629	226.506	188.73	216.546	252.924	196.632	124.891	135.329	103.75	0.0002	-0.47	0.0002	0.421	5e-05	0.894	-	-	-	-	-	-
GENE13231	-	Scaffold1	731509	732025	+	-	27.6894	32.474	52.6873	26.848	7.48287	21.908	32.3539	24.1547	29.7891	0.74525	-0.0748	0.0073	-0.743	0.02255	-0.667	GO:0015031	-	-	-	-	-
GENE13232	TBC1D13	Scaffold1	732042	734280	+	TBC1 domain family member 13 [Source:SWISS;Acc:Q9NVG8]	23.115	25.6496	25.4996	22.3004	13.1907	19.5616	25.537	23.4988	30.9528	5e-05	0.489	0.9519	-0.00808	0.00155	-0.495	-	-	-	-	-	-
GENE13233	-	Scaffold1	734357	736111	+	-	29.6279	33.5845	31.0589	23.4057	17.1085	25.7173	34.3742	24.4278	37.4172	0.00075	0.394	0.06365	-0.212	5e-05	-0.604	-	-	-	-	-	-
LEG01971	-	Scaffold1	736180	736911	-	-	130.194	132.11	114.025	100.723	102.727	104.08	73.0593	83.3118	67.2049	5e-05	-0.499	0.9735	0.00388	0.00065	0.506	GO:0017176	-	-	-	-	-
GENE13234	exg3	Scaffold1	737099	738844	-	Glucan 1,3-beta-glucosidase 3 [Source:SWISS;Acc:O74799]	3.3328	1.11708	1.69423	1.38431	1.95775	3.13089	3.68365	6.25173	3.69517	0.0076	1.32	0.54675	0.289	0.0205	-1.03	GO:0005975,GO:0004553	GH5_50	-	-	-	-
GENE13235	alg3	Scaffold1	739039	740511	+	Probable Dol-P-Man:Man(5)GlcNAc(2)-PP-Dol alpha-1,3-mannosyltransferase [Source:SWISS;Acc:Q55F69]	36.8988	38.0233	32.8133	30.2931	23.3215	29.0228	27.0416	23.1134	31.0874	0.85615	-0.0225	0.6212	-0.0617	0.79995	-0.0377	GO:0016758,GO:0016021,GO:0005783	GT58	Ko00513,Ko00510	Various types of N-glycan biosynthesis [PATH:ko00513],N-Glycan biosynthesis [PATH:ko00510]	K03845	EC:2.4.1.258
GENE13236	Ddx47	Scaffold1	740527	741183	-	Probable ATP-dependent RNA helicase DDX47 [Source:SWISS;Acc:Q9CWX9]	51.5112	45.556	58.365	21.5283	23.5232	33.5316	34.0257	32.2427	27.3905	0.02415	-0.347	0.0012	-0.544	0.28815	-0.193	-	-	-	-	-	-
GENE13237	RRP3	Scaffold1	741274	742079	-	ATP-dependent rRNA helicase RRP3 [Source:SWISS;Acc:Q1E1N5]	44.2144	35.6719	33.2384	17.0793	14.278	21.512	26.6101	30.7705	25.7994	0.21825	-0.184	5e-05	-0.808	0.0012	-0.622	GO:0005524,GO:0003676	-	-	-	-	-
GENE13238	PRS6B_MANSE	Scaffold1	742149	743849	+	26S protease regulatory subunit 6B [Source:SWISS;Acc:P46507]	210.563	211.249	188.842	92.09	99.8873	90.7702	84.0978	88.0538	86.4344	5e-05	-0.845	5e-05	-0.75	0.4439	0.0976	GO:0005737,GO:0016787,GO:0030163,GO:0005524	-	Ko05169,Ko03050	Epstein-Barr virus infection [PATH:ko05169],Proteasome [PATH:ko03050]	K03063	26S proteasome regulatory subunit T3
GENE13239	-	Scaffold1	744672	746516	-	-	0.342676	0.563717	0.573021	0.600446	0.479754	0.410053	0.244353	0.222322	0.205578	1	-0.793	1	0.347	1	1.14	-	-	-	-	-	-
LEG01882	-	Scaffold1	747153	748106	+	-	6.0415	8.50263	6.57347	10.8755	8.01431	8.46948	8.29122	11.4604	5.2994	0.18365	0.382	0.03425	0.618	0.37225	0.24	-	-	-	-	-	-
GENE13240	pro3	Scaffold1	748296	749499	-	Pyrroline-5-carboxylate reductase [Source:SWISS;Acc:Q9P7Y7]	122.589	122.817	106.466	107.382	104.196	107.304	123.964	141.204	121.492	5e-05	0.499	0.29265	0.124	0.00505	-0.373	GO:0004735,GO:0055114,GO:0006561	-	Ko00330	Arginine and proline metabolism [PATH:ko00330]	K00286	EC:1.5.1.2
LEG02007	alg13	Scaffold1	749567	750194	+	UDP-N-acetylglucosamine transferase subunit alg13 [Source:SWISS;Acc:O14190]	59.0316	50.3496	51.1863	25.472	37.1312	37.9896	32.6362	30.4611	24.1956	0.00465	-0.465	0.0651	-0.297	0.34325	0.172	GO:0016758,GO:0005975,GO:0030246,GO:0030259	GT28	Ko00513,Ko00510	Various types of N-glycan biosynthesis [PATH:ko00513],N-Glycan biosynthesis [PATH:ko00510]	K07432	EC:2.4.1.141
GENE13241	trm9	Scaffold1	750240	751331	+	tRNA (carboxymethyluridine(34)-5-O)-methyltransferase [Source:SWISS;Acc:Q10224]	18.7962	15.1419	17.1802	12.8527	9.46333	10.5393	18.456	20.6145	16.1613	0.007	0.433	0.023	-0.412	5e-05	-0.843	GO:0008168,GO:0008152	-	-	-	-	-
GENE13242	YGI2_SCHPO	Scaffold1	751349	752320	-	Uncharacterized protein C2A9.02 [Source:SWISS;Acc:Q9Y7K4]	143.44	145.429	139.895	136.829	147.195	121.786	119.269	127.766	94.0679	0.95995	-0.00589	0.10395	0.187	0.12625	0.196	GO:0003824,GO:0050662	-	-	-	-	-
GENE13243	egd2	Scaffold1	754451	754966	-	Nascent polypeptide-associated complex subunit alpha [Source:SWISS;Acc:A7EIZ1]	403.192	356.332	379.058	220.653	216.722	204.403	239.834	267.746	212.023	0.0227	-0.264	5e-05	-0.485	0.105	-0.217	-	-	-	-	-	-
GENE13244	-	Scaffold1	755044	755253	+	-	0	0	0	0	0	0	0	0	0	1	0	1	0	1	0	-	-	-	-	-	-
GENE13245	-	Scaffold1	755803	756743	+	-	33.7377	35.3573	37.5667	33.5727	19.7567	28.5413	26.0231	24.9929	21.1193	0.07385	-0.255	0.5902	-0.0778	0.28085	0.179	-	-	-	-	-	-
GENE13246	tsc1	Scaffold1	756811	758141	+	Tuberous sclerosis 1 protein homolog [Source:SWISS;Acc:Q09778]	32.4774	31.9639	35.4756	29.5638	18.3361	27.8264	21.7345	25.9284	23.9919	0.1257	-0.18	0.26505	-0.136	0.74595	0.0473	-	-	-	-	-	-
GENE13247	Hsp83	Scaffold1	758205	758623	+	Heat shock protein 83 [Source:SWISS;Acc:O16087]	511.116	546.957	587.827	194.699	189.145	337.05	475.889	571.637	598.929	0.37165	0.113	5e-05	-0.897	5e-05	-1.01	-	-	-	-	-	-
GENE13248	HSP83A	Scaffold1	758722	760619	+	Heat shock protein 83 [Source:SWISS;Acc:P51819]	521.143	516.562	519.413	283.703	221.852	326.98	511.523	535.852	551.243	5e-05	0.424	5e-05	-0.514	5e-05	-0.935	GO:0006950,GO:0006457,GO:0051082,GO:0005524	-	Ko05418,Ko04657,Ko04659,Ko04141,Ko04151,Ko04914,Ko04915,Ko04621,Ko05215,Ko04626,Ko05200,Ko04612,Ko04217	Fluid shear stress and atherosclerosis [PATH:ko05418],IL-17 signaling pathway [PATH:ko04657],Th17 cell differentiation [PATH:ko04659],Protein processing in endoplasmic reticulum [PATH:ko04141],PI3K-Akt signaling pathway [PATH:ko04151],Progesterone-mediated oocyte maturation [PATH:ko04914],Estrogen signaling pathway [PATH:ko04915],NOD-like receptor signaling pathway [PATH:ko04621],Prostate cancer …	K04079	molecular chaperone HtpG
GENE13249	-	Scaffold1	761355	761594	+	-	0	0	0	0	0	0	0	0	0	1	0	1	0	1	0	-	-	-	-	-	-
GENE13250	-	Scaffold1	761618	761962	+	-	124.435	111.834	70.1412	97.6216	58.0388	94.2046	148.892	145.72	102.811	0.02585	0.63	0.86795	-0.0534	0.02555	-0.681	-	-	-	-	-	-
GENE13251	-	Scaffold1	762072	762410	+	-	66.0821	79.6672	81.6305	56.2716	25.3975	50.3157	78.5743	62.91	71.5775	0.37715	0.153	0.0167	-0.47	0.0028	-0.62	-	-	-	-	-	-
GENE13252	-	Scaffold1	762619	763045	+	-	0	0	0	0	0	0	0	0	0	1	0	1	0	1	0	-	-	-	-	-	-
GENE13253	PSAT	Scaffold1	762981	763688	+	Putative phosphoserine aminotransferase [Source:SWISS;Acc:Q10349]	82.1436	101.49	97.9963	71.2451	67.9892	69.5536	70.158	61.6908	62.3606	0.0811	-0.27	0.5992	-0.0874	0.2786	0.186	GO:0003824	-	Ko00750,Ko00680,Ko00260	Vitamin B6 metabolism [PATH:ko00750],Methane metabolism [PATH:ko00680],Glycine, serine and threonine metabolism [PATH:ko00260]	K00831	EC:2.6.1.52
GENE13254	serC	Scaffold1	763769	764244	+	Phosphoserine aminotransferase [Source:SWISS;Acc:Q885T5]	90.2357	102.167	113.57	89.1401	68.1701	67.1657	76.9189	75.9816	66.3641	0.17945	-0.183	0.33255	-0.136	0.76135	0.0499	GO:0003824	-	-	-	-	-
GENE13255	trapcc10-2	Scaffold1	764263	768860	-	Trafficking protein particle complex subunit 10 [Source:SWISS;Acc:Q556Z3]	55.9416	51.7387	51.9095	35.0829	27.5447	38.7126	28.3362	25.4955	31.5212	5e-05	-0.587	0.00125	-0.361	0.0766	0.228	-	-	-	-	-	-
GENE13256	Cbp20	Scaffold1	768988	769850	+	Nuclear cap-binding protein subunit 2 [Source:SWISS;Acc:B7P877]	85.37	86.2296	81.7687	53.7432	39.9707	48.9141	38.6308	38.0934	35.8131	5e-05	-0.846	5e-05	-0.487	0.0168	0.361	GO:0000339,GO:0045292,GO:0005846,GO:0003676,GO:0000166	-	Ko03013,Ko03040,Ko03015	RNA transport [PATH:ko03013],Spliceosome [PATH:ko03040],mRNA surveillance pathway [PATH:ko03015]	K12883	nuclear cap-binding protein subunit 2
LEG01974	-	Scaffold1	769893	770651	-	-	53.0955	48.9634	38.973	31.8138	34.4307	34.0978	41.3275	45.1769	39.4968	0.61975	0.0718	0.1799	-0.207	0.1064	-0.275	-	-	-	-	-	-
GENE13257	-	Scaffold1	770743	771595	+	-	79.5499	78.7946	76.172	41.0323	30.0178	41.2764	44.9745	46.0578	45.898	0.00305	-0.351	5e-05	-0.543	0.2123	-0.189	-	-	-	-	-	-
GENE13258	sui1	Scaffold1	771910	772450	-	Protein translation factor sui1 [Source:SWISS;Acc:P79060]	1779.56	1640.15	1499.04	2513.33	2832.75	2157.81	1798.95	1972.15	1710.3	5e-05	0.46	5e-05	0.916	0.0003	0.459	GO:0006413,GO:0003743	-	Ko03013	RNA transport [PATH:ko03013]	K03113	translation initiation factor 1
GENE13259	-	Scaffold1	772623	773249	+	-	67.7636	69.6619	59.0326	38.5289	39.7771	41.4673	31.6873	36.2244	28.492	5e-05	-0.703	0.01225	-0.357	0.04145	0.349	-	-	-	-	-	-
GENE13260	-	Scaffold1	773792	774400	-	-	38.537	29.5337	31.899	36.2551	27.0885	28.803	25.0205	17.011	19.06	0.26635	-0.317	0.6049	0.142	0.13185	0.461	-	-	-	-	-	-
GENE13261	DPP1	Scaffold1	774453	775559	+	Diacylglycerol pyrophosphate phosphatase 1 [Source:SWISS;Acc:Q05521]	39.4969	39.806	39.3197	108.029	114.566	85.0924	47.1421	54.3398	40.4497	0.0007	0.536	5e-05	1.63	5e-05	1.09	-	-	-	-	-	-
GENE13262	-	Scaffold1	776541	777299	-	-	29.3522	34.8723	35.5232	35.1464	32.8567	44.2519	71.3294	66.3759	63.322	5e-05	1.4	0.0003	0.561	5e-05	-0.84	-	-	-	-	-	-
GENE13263	-	Scaffold1	777440	778534	-	-	42.2546	38.9263	34.9261	39.0508	36.052	46.5638	79.8554	75.6781	77.8281	5e-05	1.31	0.0062	0.352	5e-05	-0.957	-	-	-	-	-	-
GENE13264	TSase	Scaffold1	778555	779622	+	Trehalose phosphorylase [Source:SWISS;Acc:O75003]	199.407	198.374	219.547	233.988	190.224	268.877	190.243	153.19	183.238	0.8462	0.0222	5e-05	0.549	5e-05	0.53	-	-	-	-	-	-
GENE13265	TP	Scaffold1	779657	781797	+	Trehalose phosphorylase [Source:SWISS;Acc:A6YRN9]	309.993	314.524	320.42	338.775	299.085	390.369	261.44	236.143	274.998	0.28785	0.11	0.0002	0.403	0.0133	0.295	-	GT4	-	-	-	-
LEG01793	-	Scaffold1	782107	782551	+	-	60.5169	51.911	43.8246	159.619	156.24	156.802	97.8351	109.786	100.925	5e-05	1.27	5e-05	1.89	0.00015	0.623	-	-	-	-	-	-
GENE13266	pol5	Scaffold1	783224	787687	+	DNA polymerase V [Source:SWISS;Acc:O60094]	40.1186	39.7211	41.8426	14.5791	8.41654	19.5606	24.105	20.0495	25.6144	5e-05	-0.461	5e-05	-1.21	5e-05	-0.744	GO:0003887,GO:0005488,GO:0006351,GO:0003677	-	-	-	-	-
GENE13267	-	Scaffold1	789446	790847	-	-	6.68016	5.74936	6.77934	4.50412	2.78583	1.55117	1.02887	0.994409	0.939539	5e-05	-2.21	0.0134	-0.727	0.00255	1.48	-	-	-	-	-	-
GENE13268	pr1	Scaffold1	790829	791701	-	Aspartic protease [Source:SWISS;Acc:O60020]	0.822298	3.49151	2.91615	1.98002	1.98567	2.20022	1.15783	0.792499	1.01398	0.17835	-0.989	0.7901	0.166	0.0683	1.16	GO:0006508,GO:0004190	-	-	-	-	-
GENE13269	msh3	Scaffold1	791854	793982	-	DNA mismatch repair protein msh3 [Source:SWISS;Acc:Q0CPP9]	41.5818	43.4043	47.4096	35.1567	32.3179	39.3706	9.76618	7.22049	9.5894	5e-05	-1.87	0.7746	0.0344	5e-05	1.91	GO:0006298,GO:0005524,GO:0030983	-	Ko03430,Ko05200,Ko01524,Ko05210	Mismatch repair [PATH:ko03430],Pathways in cancer [PATH:ko05200],Platinum drug resistance [PATH:ko01524],Colorectal cancer [PATH:ko05210]	K08736	DNA mismatch repair protein MSH3
GENE13270	MSH3	Scaffold1	794085	794520	-	DNA mismatch repair protein MSH3 [Source:SWISS;Acc:P0CO93]	19.2608	35.7851	31.7807	14.8692	24.7922	37.5516	10.9985	9.61204	6.97265	0.0166	-1.45	0.63765	0.231	0.0685	1.68	GO:0006298,GO:0005524,GO:0030983	-	-	-	-	-
GENE13271	MSH3	Scaffold1	794588	796480	-	DNA mismatch repair protein MSH3 [Source:SWISS;Acc:P0CO93]	24.0857	23.58	21.0154	15.3573	10.5114	18.4598	7.14957	5.74425	6.7838	5e-05	-1.44	0.01235	-0.325	5e-05	1.12	GO:0006298,GO:0005524,GO:0030983	-	-	-	-	-
GENE13272	atp12	Scaffold1	796580	797284	+	Protein atp12, mitochondrial [Source:SWISS;Acc:Q9UT16]	140.487	129.717	124.361	65.4218	67.7266	65.9459	70.7544	72.2433	75.587	0.0001	-0.481	5e-05	-0.773	0.0519	-0.29	GO:0043461	-	-	-	-	-
GENE13273	ATP12	Scaffold1	797371	797703	+	Protein ATP12, mitochondrial [Source:SWISS;Acc:P22135]	126.221	164.785	183.192	118.817	117.312	107.063	57.4528	117.812	61.3081	0.01205	-0.75	0.33515	-0.258	0.1248	0.496	GO:0043461	-	-	-	-	-
GENE13274	btb2	Scaffold1	799084	801459	+	BTB/POZ domain-containing protein 2 [Source:SWISS;Acc:O74778]	331.795	336.073	329.838	408.388	428.792	356.242	275.397	302.747	270.456	0.40035	0.0929	5e-05	0.598	5e-05	0.508	-	-	-	-	-	-
LEG01876	Nt(Q)-amidase	Scaffold1	799425	800089	-	Protein N-terminal glutamine amidohydrolase [Source:SWISS;Acc:O22944]	74.5815	76.611	63.4465	70.5578	81.6117	58.6142	59.3022	55.5547	45.3564	0.78845	-0.116	0.53705	0.279	0.45005	0.399	GO:0016811	-	-	-	-	-
GENE13275	-	Scaffold1	802139	802838	+	-	67.9872	68.9856	55.9808	112.548	116.847	94.1202	130.799	136.985	126.291	5e-05	1.37	5e-05	1.09	0.0464	-0.269	-	-	-	-	-	-
GENE13276	-	Scaffold1	802922	806560	-	-	33.5433	34.2314	34.837	27.9557	22.0636	32.0777	24.9501	18.6136	27.3057	0.1039	-0.185	0.95285	-0.00674	0.1641	0.18	-	-	-	-	-	-
GENE13277	-	Scaffold1	806620	807026	-	-	32.1576	25.2491	16.2093	22.0254	9.9512	17.7066	14.8903	17.0605	13.153	0.31335	-0.316	0.50915	-0.202	0.75475	0.116	-	-	-	-	-	-
GENE13278	-	Scaffold1	807405	807930	-	-	29.5875	26.3269	30.3913	38.2941	27.3776	42.6174	23.7223	19.1574	34.0154	0.7759	0.0679	0.0076	0.631	0.016	0.566	-	-	-	-	-	-
GENE13279	-	Scaffold1	809707	810931	-	-	2.99621	4.64603	3.15809	3.32683	3.32672	3.45993	1.6978	2.70722	2.11325	0.4064	-0.257	0.2598	0.31	0.09255	0.571	-	-	-	-	-	-
GENE13280	ubc4	Scaffold1	811091	813145	-	Ubiquitin-conjugating enzyme E2 4 [Source:SWISS;Acc:P46595]	243.217	260.436	222.841	108.23	112.643	111.783	137.541	151.587	135.167	5e-05	-0.575	5e-05	-0.814	0.0948	-0.236	-	-	-	-	-	-
GENE13281	taf7	Scaffold1	813558	815038	+	Transcription initiation factor TFIID subunit 7 [Source:SWISS;Acc:O13701]	46.7739	42.0063	46.9922	33.308	29.7907	37.3462	27.3935	27.2495	27.7051	0.016	-0.281	0.88085	-0.017	0.0512	0.267	GO:0005669,GO:0006367	-	Ko03022	Basal transcription factors [PATH:ko03022]	K03132	transcription initiation factor TFIID subunit 7
LEG01900	-	Scaffold1	815651	816255	-	-	238.853	234.416	189.829	107.1	108.569	108.407	181.653	169.969	168.42	0.8138	0.0273	5e-05	-0.603	5e-05	-0.628	-	-	-	-	-	-
LEG01809	-	Scaffold1	816904	817314	+	-	1.48334	0	0	2.93959	0	1.39763	0	0	0	1	#NAME?	1	1.78	1	inf	-	-	-	-	-	-
GENE13282	-	Scaffold1	817857	819587	+	-	0.705489	0.414355	0.795943	1.476	1.16216	1.2194	1.05213	1.2339	1.13718	1	1.14	1	1.34	1	0.201	-	-	-	-	-	-
GENE13283	ash2	Scaffold1	820816	821565	-	Set1 complex component ash2 [Source:SWISS;Acc:O60070]	22.2423	23.5356	28.4871	24.3588	23.3283	33.1027	30.4655	27.8802	38.3532	5e-05	0.903	0.0006	0.55	0.0286	-0.35	-	-	-	-	-	-
GENE13284	-	Scaffold1	821762	822191	-	-	32.4517	34.787	35.4368	28.1446	40.9042	25.0476	46.4118	41.3129	37.2866	0.00645	0.602	0.43105	0.179	0.0576	-0.419	-	-	-	-	-	-
GENE13285	-	Scaffold1	822389	823513	+	-	27.1304	26.8105	34.5213	28.9846	25.9132	31.874	158.472	142.635	180.097	5e-05	2.87	0.01735	0.336	5e-05	-2.53	GO:0019825,GO:0020037	-	-	-	-	-
GENE13286	-	Scaffold1	823771	825418	+	-	31.4741	33.7591	37.0962	27.4565	29.3186	36.4893	22.8783	16.5907	25.5586	0.17245	-0.155	0.12315	0.178	0.01885	0.336	-	-	-	-	-	-
LEG01860	-	Scaffold1	829461	830414	-	-	12.1464	8.79218	8.93215	7.02643	7.91028	8.26796	22.922	19.2059	13.0753	0.0001	1.06	0.90385	-0.0265	0.0002	-1.08	-	-	-	-	-	-
GENE13287	-	Scaffold1	831425	832877	+	-	25.5491	25.4146	31.1912	19.1689	13.3212	20.8323	23.5192	17.1908	19.1261	0.3575	-0.116	0.02395	-0.299	0.24685	-0.18	-	-	-	-	-	-
GENE13288	-	Scaffold1	833914	834405	+	-	269.696	268.351	261.166	184.947	185.89	175.72	176.103	144.011	140.079	0.0011	-0.421	0.27715	-0.139	0.06655	0.285	-	-	-	-	-	-
GENE13289	YG5L_YEAST	Scaffold1	834600	835127	-	Uncharacterized protein YGR266W [Source:SWISS;Acc:P53326]	36.5406	30.7256	32.1505	44.6973	40.2121	47.4693	59.6444	67.3313	64.0327	5e-05	1.17	0.0077	0.613	0.00405	-0.559	-	-	-	-	-	-
GENE13290	-	Scaffold1	837077	837960	-	-	14.312	14.9739	16.7888	12.7731	12.0832	18.7401	25.4473	27.3474	30.013	5e-05	1.2	0.16405	0.274	5e-05	-0.919	-	-	-	-	-	-
GENE13291	cap1	Scaffold1	838418	839776	-	Adenylyl cyclase-associated protein [Source:SWISS;Acc:P36621]	120.42	131.491	138.305	84.2839	75.6102	86.6946	88.54	85.6785	94.9355	0.03575	-0.241	0.0017	-0.369	0.33135	-0.125	GO:0003779,GO:0007015,GO:0007010,GO:0000902	-	-	-	-	-
GENE13292	-	Scaffold1	839916	840481	-	-	142.541	88.9511	128.525	75.5283	59.217	79.3857	64.0476	73.9524	85.3547	0.00165	-0.421	0.0005	-0.475	0.7546	-0.0508	GO:0003779,GO:0007010	-	-	-	-	-
GENE13293	YONI_SCHPO	Scaffold1	840593	841631	-	Uncharacterized peptide chain release factor-like protein C1105.18c, mitochondrial [Source:SWISS;Acc:Q9Y811]	13.4255	13.8757	9.67313	8.70917	10.9911	10.8345	10.6243	18.2921	13.3442	0.00595	0.538	0.6362	0.0981	0.0329	-0.436	GO:0006415,GO:0003747	-	-	-	-	-
GENE13294	-	Scaffold1	842104	843261	+	-	113.258	103.059	93.6051	71.7598	72.9893	86.929	72.2679	74.9447	79.8483	0.09475	-0.186	0.6116	-0.0572	0.3429	0.132	GO:0005634,GO:0003677,GO:0006334,GO:0000786	-	-	-	-	-
GENE13295	-	Scaffold1	843619	845036	+	-	53.938	50.5716	51.9137	39.0541	36.6684	40.3815	55.6816	59.3619	51.969	5e-05	0.437	0.17305	-0.165	0.0001	-0.599	-	-	-	-	-	-
GENE13296	TSEN34	Scaffold1	845166	846169	-	tRNA-splicing endonuclease subunit Sen34 [Source:SWISS;Acc:Q9BSV6]	54.2586	52.8741	51.6473	46.027	38.0635	41.5062	44.4974	54.0166	47.6432	0.0319	0.239	0.9606	-0.00542	0.08395	-0.242	GO:0000213,GO:0000214,GO:0004518,GO:0003676,GO:0006388,GO:0000379	-	-	-	-	-
GENE13297	IAH1	Scaffold1	846264	846874	+	Isoamyl acetate-hydrolyzing esterase 1 homolog [Source:SWISS;Acc:Q2TAA2]	117.448	119.09	89.2026	61.3842	70.947	60.2622	70.8451	66.9535	58.0289	0.00015	-0.495	0.00025	-0.491	0.9633	0.00617	GO:0016298,GO:0006629,GO:0016788	CE12	-	-	-	-
GENE13298	iah1	Scaffold1	846916	847890	+	Isoamyl acetate-hydrolyzing esterase [Source:SWISS;Acc:O74648]	22.3595	25.0527	32.6304	15.0829	26.3056	23.6394	19.804	19.6586	9.74655	0.23285	-0.312	0.7296	0.086	0.15235	0.403	-	-	-	-	-	-
GENE13299	cdc25	Scaffold1	848178	850181	+	M-phase inducer phosphatase [Source:SWISS;Acc:P06652]	46.19	43.7728	42.0462	22.0044	17.1005	26.6516	32.8987	28.292	39.0176	0.921	0.0115	5e-05	-0.686	5e-05	-0.696	GO:0000087,GO:0004725,GO:0006470,GO:0004792,GO:0005622	-	Ko04218,Ko05206,Ko04110,Ko04914	Cellular senescence [PATH:ko04218],MicroRNAs in cancer [PATH:ko05206],Cell cycle [PATH:ko04110],Progesterone-mediated oocyte maturation [PATH:ko04914]	K06645	EC:3.1.3.48
GENE13300	fcyB	Scaffold1	851303	854159	-	Purine-cytosine permease fcyB [Source:SWISS;Acc:C8V329]	21.2549	23.9371	21.3181	20.151	20.846	20.5353	24.6465	28.7618	24.9222	5e-05	0.559	0.1595	0.19	0.01635	-0.366	GO:0005215,GO:0016021,GO:0016020,GO:0055085	-	-	-	-	-
GENE13301	-	Scaffold1	854302	854617	-	-	0	0	0	3.48563	3.3224	3.4334	86.6309	102.813	76.7048	0.09535	inf	0.1122	inf	0.0941	-4.75	-	-	-	-	-	-
GENE13302	-	Scaffold1	854421	854698	-	-	0	6.13016	0	0	13.1745	0	34.7833	23.2605	6.95836	0.08775	3.52	1	1.28	0.18975	-2.23	-	-	-	-	-	-
GENE05267	mmsB	Scaffold10	463539	464057	+	3-hydroxyisobutyrate dehydrogenase [Source:SWISS;Acc:P28811]	16.678	19.4609	10.2493	33.0059	29.4303	36.0259	0	6.09208	0	0.00015	-2.77	5e-05	1.31	0.00275	4.09	GO:0051287,GO:0055114,GO:0016491	-	Ko00280	Valine, leucine and isoleucine degradation [PATH:ko00280]	K00020	EC:1.1.1.31
GENE04156	GAD1	Scaffold6	1201907	1203898	+	Glutamate decarboxylase [Source:SWISS;Acc:Q04792]	68.506	64.5529	64.1069	236.277	256.34	253.692	14.6424	14.438	12.915	5e-05	-1.84	5e-05	2.23	5e-05	4.07	GO:0016831,GO:0019752,GO:0004351,GO:0003824,GO:0006536,GO:0030170	-	Ko00650,Ko00410,Ko02024,Ko00250,Ko04940,Ko04727,Ko00430	Butanoate metabolism [PATH:ko00650],beta-Alanine metabolism [PATH:ko00410],Quorum sensing [PATH:ko02024],Alanine, aspartate and glutamate metabolism [PATH:ko00250],Type I diabetes mellitus [PATH:ko04940],GABAergic synapse [PATH:ko04727],Taurine and hypotaurine metabolism [PATH:ko00430]	K01580	EC:4.1.1.15
GENE13305	IMCEL2	Scaffold1	859048	860408	-	Probable isoprenylcysteine alpha-carbonyl methylesterase ICMEL2 [Source:SWISS;Acc:Q5VNW5]	2.49268	3.55197	3.07849	3.93999	3.91326	5.34706	7.79733	6.05846	8.39947	5e-05	1.59	0.0031	0.92	0.00555	-0.669	-	CE10	-	-	-	-
GENE13306	-	Scaffold1	861700	862937	-	-	19.5478	21.8872	16.1654	12.8852	13.6728	17.0062	10.6927	18.4264	14.3268	0.90945	0.0194	0.94735	0.0102	0.9814	-0.00588	-	-	-	-	-	-
GENE13307	cct1	Scaffold1	863292	864609	+	T-complex protein 1 subunit alpha [Source:SWISS;Acc:O94501]	132.954	125.683	121.496	71.9004	64.0254	72.2661	63.0491	77.8481	59.0983	5e-05	-0.581	0.0001	-0.467	0.3668	0.118	GO:0006457,GO:0051082,GO:0005524	-	-	-	-	-
GENE13308	TCP1	Scaffold1	864731	865112	+	T-complex protein 1 subunit alpha [Source:SWISS;Acc:P12612]	126.904	128.114	127.17	87.1247	76.0094	62.9722	64.3217	72.4133	65.5979	0.00025	-0.595	0.01145	-0.413	0.3307	0.184	GO:0005524	-	-	-	-	-
GENE13309	pdhC	Scaffold1	867600	868772	+	Dihydrolipoyllysine-residue acetyltransferase component of pyruvate dehydrogenase complex [Source:SWISS;Acc:Q59821]	26.1285	24.4587	26.7366	18.604	21.2005	20.8112	21.8222	18.4559	19.872	0.8923	-0.0187	0.40595	-0.117	0.5542	-0.0955	GO:0016746,GO:0008152	-	-	-	-	-
GENE13310	DBT	Scaffold1	868932	869303	+	Lipoamide acyltransferase component of branched-chain alpha-keto acid dehydrogenase complex, mitochondrial [Source:SWISS;Acc:P11182]	45.3324	48.9902	55.7125	36.6701	32.981	52.3952	29.119	18.8289	33.816	0.0066	-0.634	0.87095	-0.0329	0.01185	0.604	GO:0016746,GO:0008152	-	-	-	-	-
GENE13311	WDR74	Scaffold1	869385	870908	-	WD repeat-containing protein 74 [Source:SWISS;Acc:Q6RFH5]	23.8117	19.6871	18.4158	11.3519	6.50783	13.3403	16.5396	21.3461	13.9169	0.56645	0.0824	5e-05	-0.702	5e-05	-0.782	GO:0005515	-	-	-	-	-
GENE13312	rmnd5a	Scaffold1	871007	872481	+	Protein RMD5 homolog A [Source:SWISS;Acc:Q640V2]	84.154	81.7773	93.7773	80.2629	79.552	87.5198	80.9861	92.9546	92.3091	0.006	0.32	0.09495	0.196	0.3571	-0.12	-	-	-	-	-	-
GENE13313	-	Scaffold1	872593	872922	+	-	0	0	3.51981	0	0	0	0	0	0	1	#NAME?	1	#NAME?	1	0	-	-	-	-	-	-
GENE13314	xpo1	Scaffold1	873088	873602	+	Exportin-1 [Source:SWISS;Acc:P14068]	180.991	122.262	134.198	119.57	77.0666	135.153	96.4161	74.6141	128.174	0.19745	-0.214	0.16685	-0.232	0.93435	-0.0158	-	-	-	-	-	-
GENE13315	xpo1	Scaffold1	873631	874164	+	Exportin-1 [Source:SWISS;Acc:P14068]	114.679	112.324	111.823	85.09	70.8401	103.326	71.1097	72.8066	84.1985	0.05145	-0.263	0.7533	-0.043	0.16735	0.223	-	-	-	-	-	-
GENE13316	CRM1	Scaffold1	874389	874947	+	Exportin-1 [Source:SWISS;Acc:P30822]	143.491	118.37	134.828	83.6235	79.2455	110.924	88.278	82.8605	91.7412	0.0615	-0.228	0.1284	-0.191	0.7996	0.0395	GO:0005488	-	-	-	-	-
GENE13317	xpo1	Scaffold1	874981	876908	+	Exportin-1 [Source:SWISS;Acc:P14068]	152.795	153.885	162.248	104.678	88.8301	125.96	95.3211	92.0928	108.797	0.00015	-0.435	0.0109	-0.287	0.22615	0.151	GO:0005488	-	Ko03008,Ko05164,Ko05166,Ko04013,Ko03013,Ko05169	Ribosome biogenesis in eukaryotes [PATH:ko03008],Influenza A [PATH:ko05164],HTLV-I infection [PATH:ko05166],MAPK signaling pathway - fly [PATH:ko04013],RNA transport [PATH:ko03013],Epstein-Barr virus infection [PATH:ko05169]	K14290	exportin-1
GENE13318	mcts1	Scaffold1	876920	877900	+	Malignant T-cell-amplified sequence 1 [Source:SWISS;Acc:Q6DER1]	79.5705	81.3871	90.161	88.988	90.3806	97.5892	54.8969	50.0644	48.9381	0.0001	-0.491	5e-05	0.446	5e-05	0.941	GO:0003723	-	-	-	-	-
GENE13319	-	Scaffold1	878668	879522	-	-	167.055	162.082	160.686	94.7717	99.3481	103.932	98.3865	106.073	108.134	0.002	-0.352	5e-05	-0.517	0.2107	-0.162	-	-	-	-	-	-
GENE13320	Cdc27	Scaffold1	880062	880813	-	Cell division cycle protein 27 homolog [Source:SWISS;Acc:A2A6Q5]	39.4048	48.052	35.7319	23.2684	23.7207	21.1674	27.335	22.2792	21.1616	0.00395	-0.473	0.00035	-0.611	0.45915	-0.136	GO:0005515	-	Ko05166,Ko04914,Ko04113,Ko04111,Ko04110,Ko04114,Ko04120	HTLV-I infection [PATH:ko05166],Progesterone-mediated oocyte maturation [PATH:ko04914],Meiosis - yeast [PATH:ko04113],Cell cycle - yeast [PATH:ko04111],Cell cycle [PATH:ko04110],Oocyte meiosis [PATH:ko04114],Ubiquitin mediated proteolysis [PATH:ko04120]	K03350	anaphase-promoting complex subunit 3
GENE13321	-	Scaffold1	881285	882021	-	-	13.9978	7.04728	11.1857	3.9013	10.0529	4.54759	14.3948	2.33224	8.83952	0.94855	0.0337	0.30585	-0.515	0.3159	-0.545	-	-	-	-	-	-
GENE13322	bimA	Scaffold1	882080	882851	-	Protein bimA [Source:SWISS;Acc:P17885]	19.1016	24.7373	23.8793	9.09725	8.52895	11.8875	13.449	10.9801	17.0938	0.11075	-0.307	0.00015	-0.9	0.0124	-0.59	GO:0005515	-	-	-	-	-
GENE13323	-	Scaffold1	883079	885812	-	-	50.0207	44.4768	46.645	37.4813	32.8485	40.685	23.0671	20.5382	26.1755	5e-05	-0.664	0.9771	0.00342	5e-05	0.67	GO:0005488	-	-	-	-	-
GENE13324	QDR2	Scaffold1	885894	888069	+	Quinidine resistance protein 2 [Source:SWISS;Acc:P40474]	26.3353	26.9346	20.2083	23.7858	22.764	23.3628	16.3757	22.9386	18.1674	0.57425	-0.0693	0.1682	0.173	0.09925	0.245	GO:0016021,GO:0055085	-	-	-	-	-
GENE13325	Akr7a2	Scaffold1	888190	889631	-	Aflatoxin B1 aldehyde reductase member 2 [Source:SWISS;Acc:Q8CG76]	168.749	196.791	177.074	143.953	156.799	148.282	99.251	113.127	92.9698	0.0007	-0.385	0.47615	0.081	0.0002	0.469	-	-	Ko00980	Metabolism of xenobiotics by cytochrome P450 [PATH:ko00980]	K15303	aflatoxin B1 aldehyde reductase
GENE13326	OTU2	Scaffold1	889798	890832	+	OTU domain-containing protein 2 [Source:SWISS;Acc:P38747]	177.518	187.849	167.941	178.343	172.344	165.755	136.253	160.12	137.311	0.7171	-0.0405	0.07285	0.206	0.04915	0.249	-	-	-	-	-	-
GENE13327	AP2B1	Scaffold1	890916	891843	-	AP-1 complex subunit beta-1 [Source:SWISS;Acc:Q08DS7]	49.8029	42.2006	43.5872	33.69	26.6015	34.7919	31.2241	30.6636	33.3559	0.3173	-0.123	0.26685	-0.141	0.9226	-0.0148	GO:0006886,GO:0030117,GO:0016192,GO:0005488	-	-	-	-	-
GENE13328	ap1b1	Scaffold1	891884	892480	-	AP-1 complex subunit beta [Source:SWISS;Acc:Q54X82]	34.3281	37.7958	42.5749	22.1512	13.1707	26.2248	35.0186	25.894	26.3738	0.7315	-0.0619	0.011	-0.505	0.03295	-0.44	GO:0006886,GO:0030117,GO:0016192,GO:0005488	-	-	-	-	-
GENE13329	ap1b1	Scaffold1	892581	893545	-	AP-1 complex subunit beta [Source:SWISS;Acc:Q54X82]	39.9336	34.6306	43.0467	26.9704	16.8771	28.563	21.6316	23.8318	29.1246	0.02115	-0.359	0.0255	-0.358	0.98195	0.00344	GO:0006886,GO:0030117,GO:0016192,GO:0005488	-	-	-	-	-
GENE13330	-	Scaffold1	895453	897039	+	-	2.45856	3.89064	2.19478	3.21687	4.48107	4.5184	2.41858	2.19465	1.3028	0.69775	-0.127	0.0072	0.847	0.0069	0.977	-	-	-	-	-	-
GENE13331	-	Scaffold1	897555	898083	-	-	6076.41	5619.67	6166.5	8296.19	8313.36	9838.58	5393.9	4426.49	6668.62	0.0018	0.319	5e-05	0.876	5e-05	0.559	-	-	-	-	-	-
LEG01924	-	Scaffold1	898109	898914	-	-	3140.91	3097.19	3397.93	4426.89	4259.9	4615.46	3098.01	2492.6	3538.26	0.0007	0.353	5e-05	0.749	0.0007	0.399	-	-	-	-	-	-
LEG01873	-	Scaffold1	898940	899233	+	-	3691.16	3358.59	4321.34	4142.65	4382.08	7307.17	3077.69	2538.68	4660.89	0.64895	0.0753	0.0001	0.69	0.00015	0.618	-	-	-	-	-	-
GENE13332	-	Scaffold1	899205	899567	-	-	1636.65	2972.6	3663.6	3046.09	3512.27	4710.78	1900.57	2204.1	3421.93	0.547	0.14	0.00105	0.914	0.00025	0.779	-	-	-	-	-	-
GENE13333	-	Scaffold1	900411	901036	-	-	317.185	328.818	351.065	389.192	363.444	421.961	456.47	382.365	469.146	5e-05	0.606	5e-05	0.594	0.9457	-0.0084	-	-	-	-	-	-
GENE13334	hmt2	Scaffold1	901059	901860	+	Sulfide:quinone oxidoreductase, mitochondrial [Source:SWISS;Acc:O94284]	119.293	96.0511	109.228	78.3331	67.7696	69.8599	69.6498	70.1412	69.9673	0.0657	-0.23	0.04945	-0.251	0.9043	-0.0182	GO:0055114,GO:0016491	-	-	-	-	-
GENE13335	Sqrdl	Scaffold1	901869	902584	+	Sulfide:quinone oxidoreductase, mitochondrial [Source:SWISS;Acc:Q9R112]	135.02	115.757	115.063	83.1828	80.9355	73.5289	91.7931	116.025	96.5868	0.0943	0.186	0.14875	-0.165	0.01215	-0.349	GO:0055114,GO:0016491	-	Ko00920	Sulfur metabolism [PATH:ko00920]	K22470	EC:1.8.5.8
GENE13336	hmt2	Scaffold1	902605	903094	+	Sulfide:quinone oxidoreductase, mitochondrial [Source:SWISS;Acc:O94284]	106.13	96.5124	121.761	55.9096	64.0777	82.0422	81.8068	65.8281	60.0858	0.0497	-0.434	0.0886	-0.383	0.83025	0.0558	-	-	Ko00920	Sulfur metabolism [PATH:ko00920]	K22470	EC:1.8.5.8
GENE13337	-	Scaffold1	904613	906101	+	-	17.9883	15.6369	15.9883	14.5542	9.26951	11.8747	63.3875	54.2764	69.4846	5e-05	2.33	0.705	-0.0582	5e-05	-2.39	GO:0035556	-	-	-	-	-
GENE13338	PLCD4	Scaffold1	906514	906797	+	1-phosphatidylinositol 4,5-bisphosphate phosphodiesterase delta-4 [Source:SWISS;Acc:P21671]	17.6359	19.0029	15.6665	11.209	31.9136	12.0174	32.4467	33.5346	86.0636	0.01625	1.71	0.75115	0.183	0.03895	-1.53	GO:0035556,GO:0006629,GO:0008081	-	-	-	-	-
GENE13339	PLC1	Scaffold1	906947	908566	+	1-phosphatidylinositol 4,5-bisphosphate phosphodiesterase 1 [Source:SWISS;Acc:O13433]	28.8225	24.8626	23.5098	21.498	18.6299	20.3409	92.1533	73.0465	97.8039	5e-05	2.1	0.7655	-0.0377	5e-05	-2.14	GO:0004435,GO:0006629,GO:0008081,GO:0007165,GO:0005515,GO:0035556	-	-	-	-	-
GENE13340	mtr3	Scaffold1	908701	909584	-	Exosome complex component mtr3 [Source:SWISS;Acc:Q9P7R3]	57.4602	60.6234	50.1951	40.3414	51.5969	37.0988	32.3537	27.3595	33.5771	0.00035	-0.521	0.76395	-0.0399	0.0029	0.484	-	-	Ko03018	RNA degradation [PATH:ko03018]	K12587	exosome complex component MTR3
GENE13341	-	Scaffold1	909761	912643	+	-	61.4639	65.0663	64.3778	45.135	43.2578	48.7503	47.4665	44.8148	52.0642	0.38955	-0.0951	0.19965	-0.145	0.706	-0.0471	GO:0005639	-	-	-	-	-
GENE13342	-	Scaffold1	917559	919191	+	-	0.647201	1.12783	0.662746	1.01778	0.506838	0.846896	3.99577	5.99907	7.34767	0.0002	3.15	1	0.313	0.0001	-2.84	-	-	-	-	-	-
GENE13343	noc3l	Scaffold1	920229	922240	-	Nucleolar complex protein 3 homolog [Source:SWISS;Acc:Q6DRN3]	59.5574	63.9612	56.0994	43.1589	38.2394	49.5919	53.4901	49.4922	57.0582	0.33355	0.11	0.24735	-0.138	0.06235	-0.245	-	-	-	-	-	-
GENE13344	-	Scaffold1	922336	922805	-	-	41.44	44.3355	49.2448	32.9072	26.18	46.2826	39.2113	44.8565	43.2739	0.2313	0.205	0.23925	-0.214	0.0275	-0.416	-	-	-	-	-	-
GENE13345	-	Scaffold1	923292	924076	+	-	83.4688	67.5599	42.1844	62.6981	55.5312	56.1169	59.7789	61.4237	60.6617	0.27175	0.161	0.18015	0.201	0.79405	0.0431	-	-	-	-	-	-
GENE13346	alp14	Scaffold1	924475	929197	+	Spindle pole body component alp14 [Source:SWISS;Acc:O94534]	16.3729	14.9893	16.6215	11.7951	8.05054	12.502	13.6657	10.2133	15.553	0.3794	0.104	0.0186	-0.282	0.0049	-0.384	GO:0005488	-	-	-	-	-
GENE13347	-	Scaffold1	929323	931641	+	-	26.9169	26.9773	26.0356	17.8675	13.2507	23.182	25.991	18.6753	31.1143	0.0237	0.263	0.0423	-0.235	0.0006	-0.495	GO:0005488	-	-	-	-	-
GENE13348	YOL4_SCHPO	Scaffold1	931824	934274	+	Uncharacterized acyltransferase C1718.04 [Source:SWISS;Acc:Q9P7P0]	80.926	85.3317	82.2941	55.2068	55.2116	67.656	46.3144	48.1211	48.8098	0.00075	-0.382	0.359	-0.105	0.02935	0.28	GO:0016746,GO:0008152	-	Ko00564,Ko00561	Glycerophospholipid metabolism [PATH:ko00564],Glycerolipid metabolism [PATH:ko00561]	K13507	EC:2.3.1.15 2.3.1.42
GENE13349	Metap1	Scaffold1	934977	936844	-	Methionine aminopeptidase 1 [Source:SWISS;Acc:Q8BP48]	79.8096	68.7089	66.1396	36.8501	36.6368	42.1483	59.6473	57.6428	51.6151	0.9992	-0.000111	5e-05	-0.567	5e-05	-0.565	GO:0004177,GO:0008235,GO:0006508	-	-	-	-	-
GENE13350	tif221	Scaffold1	939210	940823	+	Translation initiation factor eIF-2B subunit alpha [Source:SWISS;Acc:Q9USP0]	123.514	132.242	124.482	85.4649	89.0172	88.5374	127.258	115.912	110.202	0.03665	0.233	0.102	-0.189	0.0009	-0.42	GO:0044237	-	Ko03013	RNA transport [PATH:ko03013]	K03239	translation initiation factor eIF-2B subunit alpha
LEG01956	-	Scaffold1	941856	942362	+	-	45.8547	51.2414	44.6219	23.8668	68.2349	10.1491	61.23	49.4986	69.3749	0.04435	0.745	0.51545	-0.252	0.01345	-0.993	-	-	-	-	-	-
GENE13351	pch1	Scaffold1	944281	945381	+	Cyclin pch1 [Source:SWISS;Acc:O74627]	54.29	52.3315	60.9111	38.6057	36.1692	32.7191	40.055	39.5795	39.721	0.05525	-0.233	0.0197	-0.295	0.69665	-0.0584	-	-	Ko05202	Transcriptional misregulation in cancers [PATH:ko05202]	K15188	cyclin T
GENE13352	-	Scaffold1	945763	947416	-	-	31.8968	24.7914	28.4402	41.4892	41.1201	36.7323	36.0167	40.418	38.0852	5e-05	0.691	5e-05	0.799	0.42475	0.111	-	-	-	-	-	-
GENE13353	-	Scaffold1	947703	948110	-	-	13.3137	7.34426	34.6268	16.958	11.9645	8.45101	0	18.3878	11.7764	0.453	-0.617	0.68485	-0.299	0.65735	0.322	-	-	-	-	-	-
GENE13354	-	Scaffold1	948817	949451	-	-	201.932	202.487	193.812	172.717	207.632	181.735	409.187	441.249	354.392	5e-05	1.46	0.0645	0.223	5e-05	-1.23	GO:0003735,GO:0005840,GO:0006412	-	-	-	-	-
GENE13355	-	Scaffold1	949541	951336	+	-	14.1446	18.3934	13.9761	8.04176	11.7353	13.7493	7.7548	5.20956	3.97838	5e-05	-1.14	0.5225	-0.133	0.0007	1.01	GO:0005515	-	-	-	-	-
GENE13356	-	Scaffold1	951687	953039	+	-	31.1814	28.0929	31.5396	17.1643	13.1211	13.0428	12.7266	13.7102	11.4368	5e-05	-0.849	5e-05	-0.661	0.2692	0.19	-	-	-	-	-	-
GENE13357	-	Scaffold1	953280	956920	-	-	30.186	29.9497	31.1526	18.8285	11.3964	19.4301	20.2332	16.9934	24.3706	0.0943	-0.191	5e-05	-0.605	0.00245	-0.412	-	-	-	-	-	-
GENE13358	-	Scaffold1	957122	958617	+	-	42.9376	43.324	43.8884	33.0444	31.1586	31.1747	32.2812	28.8473	36.8183	0.6864	0.0471	0.85595	-0.0209	0.6236	-0.0653	-	-	-	-	-	-
GENE13359	-	Scaffold1	958796	959431	+	-	47.8132	51.218	53.816	46.3045	38.4759	50.483	47.9275	45.4643	58.4537	0.0205	0.315	0.45335	0.107	0.1939	-0.205	-	-	-	-	-	-
GENE13360	-	Scaffold1	960883	961404	-	-	367.318	375.411	304.059	311.202	377.822	337.77	328.184	365.012	331.319	0.00025	0.429	0.0031	0.341	0.52875	-0.0855	GO:0008152,GO:0016491	-	-	-	-	-
GENE13361	set11	Scaffold1	961955	964914	+	Ribosomal N-lysine methyltransferase set11 [Source:SWISS;Acc:O74405]	46.62	41.1537	30.9364	43.7968	40.6785	40.309	83.4869	87.8031	81.4727	5e-05	1.35	0.005	0.335	5e-05	-1.01	-	-	-	-	-	-
GENE13362	DNAJC9	Scaffold1	967516	968247	+	DnaJ homolog subfamily C member 9 [Source:SWISS;Acc:Q8WXX5]	78.3273	87.7507	80.5079	49.243	37.0535	67.4673	51.5146	46.452	48.7688	0.004	-0.329	0.09595	-0.192	0.32535	0.14	-	-	-	-	-	-
GENE13363	-	Scaffold1	968778	969197	-	-	32.8534	26.3792	34.1977	23.2672	9.08314	21.0179	11.2958	12.644	15.7083	0.0004	-0.967	0.0212	-0.556	0.16615	0.413	-	-	-	-	-	-
GENE13364	-	Scaffold1	970433	971699	-	-	14.018	14.7614	16.5467	8.004	6.61036	8.8988	9.51942	9.4347	9.06378	0.01825	-0.389	5e-05	-0.684	0.1145	-0.292	-	-	-	-	-	-
GENE13365	-	Scaffold1	971756	972200	-	-	38.6278	27.1451	31.054	16.6105	13.7221	15.9832	25.8501	16.6644	14.8166	0.10155	-0.587	0.0655	-0.802	0.67885	-0.211	-	-	-	-	-	-
GENE13366	-	Scaffold1	972260	972512	+	-	0	10.3903	7.52855	0	0	12.9424	0	20.3498	0	1	0.569	1	-0.0221	1	-0.58	-	-	-	-	-	-
GENE13367	-	Scaffold1	972861	973253	+	-	36.0604	34.7632	41.8612	27.1392	18.4868	35.919	21.1926	28.7295	33.6548	0.4416	-0.165	0.21305	-0.27	0.6585	-0.102	-	-	-	-	-	-
GENE13368	-	Scaffold1	973388	974240	+	-	13.7676	11.7841	12.9127	8.5531	6.15006	13.5091	9.81282	10.0573	11.0893	0.9645	0.0139	0.8129	-0.0518	0.7869	-0.0625	-	-	-	-	-	-
GENE13369	-	Scaffold1	974251	975082	+	-	39.7135	39.1809	44.2483	28.1738	26.983	38.752	23.2121	28.099	32.9073	0.1274	-0.23	0.3721	-0.136	0.5651	0.0974	-	-	-	-	-	-
GENE13370	CWC2	Scaffold1	976066	977004	+	Pre-mRNA-splicing factor CWC2 [Source:SWISS;Acc:P0CR14]	109.81	110.007	107.617	69.0917	78.7513	84.6762	127.663	132.891	123.182	5e-05	0.587	0.35895	-0.108	5e-05	-0.691	GO:0046872,GO:0003676,GO:0000166	-	-	-	-	-
GENE13371	-	Scaffold1	977095	980408	-	-	21.8406	23.9397	22.0488	15.7743	10.9136	15.5922	13.2005	14.4808	15.6357	0.00305	-0.34	0.00045	-0.408	0.65	-0.0652	-	-	-	-	-	-
GENE13372	FKS1	Scaffold1	980569	982826	-	1,3-beta-glucan synthase component FKS1 [Source:SWISS;Acc:O93927]	149.993	135.043	161.205	131.298	115.739	164.282	97.9097	84.5368	122.179	0.05245	-0.211	0.03555	0.233	0.00025	0.446	GO:0003843,GO:0006075,GO:0016020,GO:0000148	GT48	-	-	-	-
GENE13373	FKS1	Scaffold1	983015	983485	-	1,3-beta-glucan synthase component FKS1 [Source:SWISS;Acc:O93927]	129.614	110.345	124.632	115.363	95.0623	137.623	85.2538	62.5916	116.902	0.4453	-0.0917	0.2026	0.153	0.0987	0.247	GO:0003843,GO:0006075,GO:0016020,GO:0000148	-	-	-	-	-
GENE13374	bgs4	Scaffold1	983714	984168	-	1,3-beta-glucan synthase component bgs4 [Source:SWISS;Acc:O74475]	161.461	163.136	148.087	112.435	94.4291	160.401	109.563	76.5633	119.963	0.00555	-0.362	0.7586	-0.0388	0.037	0.326	-	-	-	-	-	-
GENE13375	FKS1	Scaffold1	984533	984916	-	1,3-beta-glucan synthase component FKS1 [Source:SWISS;Acc:O93927]	89.9029	83.7457	109.58	96.2143	72.5145	82.0866	83.2581	65.6365	79.544	0.7502	0.0474	0.39125	0.13	0.6185	0.0852	-	-	-	-	-	-
GENE13376	FKS1	Scaffold1	985569	986350	-	1,3-beta-glucan synthase component FKS1 [Source:SWISS;Acc:O93927]	116.329	110.072	111.333	102.458	81.3531	121.681	87.4973	76.6028	109.846	0.7031	0.0422	0.18355	0.152	0.41015	0.112	-	-	-	-	-	-
GENE13377	-	Scaffold1	986855	987573	+	-	6.29844	8.57754	6.97686	4.78397	4.62488	11.2138	14.2584	2.84392	10.8701	0.46445	0.406	0.81705	0.136	0.6347	-0.266	-	-	-	-	-	-
GENE13378	-	Scaffold1	987881	988819	+	-	8.52977	7.72489	8.12412	6.67383	4.8759	7.9319	5.00403	5.25498	3.48995	0.04485	-0.476	0.9696	-0.00936	0.06405	0.469	-	-	-	-	-	-
GENE13379	fig	Scaffold1	989248	990781	+	Protein phosphatase PTC7 homolog fig [Source:SWISS;Acc:B4NBL6]	33.1291	30.9467	32.7603	17.7072	17.4996	19.6099	14.7306	14.9224	15.3052	5e-05	-0.739	0.00035	-0.484	0.1206	0.257	GO:0003824	-	-	-	-	-
GENE13380	sed3	Scaffold1	991514	992279	-	Tripeptidyl-peptidase sed3 [Source:SWISS;Acc:Q70GH4]	98.5534	101.785	105.154	127.512	108.148	134.461	133.042	126.373	110.231	5e-05	0.546	0.00025	0.438	0.44585	-0.104	GO:0006508,GO:0004252	-	-	-	-	-
LEG01969	-	Scaffold1	999623	1001148	+	-	0	0	0	0	0	0	0	0	0	1	0	1	0	1	0	GO:0008270,GO:0003676	-	-	-	-	-
LEG01905	-	Scaffold1	1015205	1015576	+	-	0	0	0	0	0	0	0	0	0	1	0	1	0	1	0	-	-	-	-	-	-
GENE13381	-	Scaffold1	1022374	1022697	-	-	0	0	0	0	0	0	0	0	0	1	0	1	0	1	0	-	-	-	-	-	-
GENE13382	bli-3	Scaffold1	1023738	1024573	-	Protein bli-3 [Source:SWISS;Acc:Q01358]	825.593	622.436	681.441	496.536	383.865	515.358	248.179	241.973	224.747	5e-05	-1.3	0.00465	-0.318	5e-05	0.985	GO:0016491,GO:0055114,GO:0010181	-	-	-	-	-
GENE13383	tim17	Scaffold1	1025144	1025902	-	Mitochondrial import inner membrane translocase subunit tim17 [Source:SWISS;Acc:P87130]	141.114	132.184	142.65	115.636	104.296	110.707	194.76	187.738	231.926	5e-05	0.837	0.66115	-0.0512	5e-05	-0.886	GO:0006886,GO:0015450,GO:0005744	-	-	-	-	-
GENE13384	-	Scaffold1	1026224	1028536	+	-	17.5263	17.9235	18.6157	10.2925	10.9193	15.882	15.3286	15.6542	17.0412	0.11065	0.183	0.06015	-0.234	0.0046	-0.413	-	-	-	-	-	-
LEG01982	zswim7	Scaffold1	1028714	1029317	-	Zinc finger SWIM domain-containing protein 7 [Source:SWISS;Acc:A4FVI0]	100.245	75.9371	58.5817	71.4824	68.727	57.441	74.1302	67.1323	72.8049	0.15495	0.201	0.4869	0.103	0.5619	-0.0955	GO:0008270	-	-	-	-	-
GENE13385	TRM11	Scaffold1	1029363	1030359	+	tRNA (guanine(10)-N2)-methyltransferase [Source:SWISS;Acc:Q12463]	18.165	20.4128	17.4266	17.4989	12.3451	14.282	11.595	12.5063	13.9656	0.3006	-0.177	0.82745	0.038	0.2422	0.216	-	-	-	-	-	-
GENE13386	RPF2_SCHPO	Scaffold1	1031770	1032688	-	Ribosome production factor 2 homolog [Source:SWISS;Acc:Q9UUG1]	77.5686	63.6069	58.6465	44.0015	48.8795	37.4975	61.0948	64.3723	48.2987	0.211	0.143	0.0861	-0.211	0.019	-0.35	-	-	-	-	-	-
GENE13387	-	Scaffold1	1032862	1033403	+	-	50.2932	47.9528	44.8526	29.5201	36.7596	36.3874	43.5382	28.8522	45.8511	0.8809	-0.0256	0.27585	-0.195	0.37845	-0.166	-	-	-	-	-	-
GENE13388	-	Scaffold1	1033811	1034326	+	-	55.3956	53.9372	46.5333	37.0151	39.3296	45.5364	34.5557	37.8659	33.1969	0.0573	-0.315	0.8729	-0.0272	0.10825	0.291	-	-	-	-	-	-
GENE13389	-	Scaffold1	1035005	1035529	+	-	63.8603	64.0697	65.1654	41.927	44.7997	46.8584	42.7156	46.8117	36.3674	0.00955	-0.386	0.02075	-0.35	0.82215	0.0392	-	-	-	-	-	-
GENE13390	-	Scaffold1	1038690	1039821	-	-	0.480773	0.953306	1.37492	1.77635	0.754117	0.636252	2.83361	0.698315	1.50907	1	1.2	1	0.524	1	-0.674	-	-	-	-	-	-
LEG01814	-	Scaffold1	1047893	1048473	+	-	1.54258	3.60157	1.74584	0	2.28822	0	2.36502	0.704679	2.04035	0.89825	-0.149	0.33995	-1.31	1	-1.16	-	-	-	-	-	-
GENE13391	-	Scaffold1	1048404	1049599	-	-	7.04322	6.62089	8.45847	2.05424	4.1031	3.06748	2.09554	4.03398	2.34354	0.00175	-1.1	0.0005	-1.05	0.87425	0.0577	-	-	-	-	-	-
LEG01770	-	Scaffold1	1049786	1050373	-	-	7.91219	8.99131	6.32907	2.76707	5.43523	3.32958	0.91674	2.0633	0.425355	0.00135	-2.3	0.2057	-0.416	0.0474	1.89	-	-	-	-	-	-
LEG01948	-	Scaffold1	1052212	1052628	+	-	32.6167	23.6247	22.0471	21.0929	14.1044	19.4432	14.8611	17.8185	7.43243	0.0156	-0.699	0.7291	-0.0855	0.04185	0.618	-	-	-	-	-	-
GENE13392	-	Scaffold1	1054076	1054631	-	-	89.2004	101.786	98.6545	113.102	116.653	96.6234	115.309	135.624	121.121	5e-05	0.609	0.00105	0.472	0.3694	-0.134	-	-	-	-	-	-
GENE13393	-	Scaffold1	1061127	1061453	+	-	8.27473	6.31514	3.34943	1.37003	4.04002	4.2487	4.14853	4.9835	6.9047	0.78195	0.175	0.4767	-0.531	0.401	-0.703	-	-	-	-	-	-
GENE13394	MFSD7	Scaffold1	1061913	1065046	-	Major facilitator superfamily domain-containing protein 7 [Source:SWISS;Acc:Q6UXD7]	109.237	109.865	96.3647	101.505	119.166	109.658	96.1499	115.399	105.903	0.00635	0.347	0.0061	0.371	0.8589	0.0262	GO:0016021,GO:0055085	-	-	-	-	-
GENE13395	-	Scaffold1	1061962	1062517	-	-	116.016	142.824	124.498	138.633	163.236	104.663	92.1768	131.383	96.1562	0.66665	0.146	0.2209	0.433	0.46045	0.29	-	-	-	-	-	-
LEG01884	Rnaseh1	Scaffold1	1065353	1069414	-	Ribonuclease H1 [Source:SWISS;Acc:O70338]	15.6475	16.2329	17.5329	18.2353	16.521	17.2497	26.4381	18.8961	29.6535	5e-05	0.922	0.00885	0.317	5e-05	-0.603	GO:0004523,GO:0003676	-	-	-	-	-
GENE13396	-	Scaffold1	1070107	1071063	-	-	5.94567	7.38586	6.91911	11.0178	8.03447	8.29937	9.91876	4.61514	6.97959	0.04115	0.468	0.0011	0.766	0.1592	0.3	-	-	-	-	-	-
GENE13397	-	Scaffold1	1071605	1072111	-	-	119.765	109.184	116.87	109.944	116.151	115.617	118.186	99.3363	116.645	0.0012	0.36	0.0592	0.222	0.3279	-0.136	-	-	-	-	-	-
GENE13398	-	Scaffold1	1072231	1072791	-	-	157.776	153.257	151.137	139.692	106.26	133.051	150.556	120.632	149.574	0.1769	0.153	0.7108	0.042	0.42365	-0.108	-	-	-	-	-	-
GENE13399	CHS3	Scaffold1	1086396	1091332	+	Chitin synthase 3 [Source:SWISS;Acc:Q99126]	6.15662	6.50486	6.45733	6.9232	4.96872	6.7179	71.1043	78.6021	85.5064	5e-05	3.94	0.0791	0.254	5e-05	-3.69	GO:0006031,GO:0016758,GO:0004100	-	-	-	-	-
GENE13400	CHS3	Scaffold1	1091373	1091849	+	Chitin synthase 3 [Source:SWISS;Acc:Q99126]	9.18846	4.99429	1.36805	7.2648	5.28047	5.34755	0	0	0	0.00135	#NAME?	0.55125	0.534	5e-05	inf	-	-	-	-	-	-
GENE13401	-	Scaffold1	1092576	1092902	-	-	42.9357	21.7425	25.579	17.7609	15.7258	22.3344	15.1247	14.6053	5.43196	0.0043	-1.07	0.3139	-0.29	0.04905	0.789	-	-	-	-	-	-
GENE13402	-	Scaffold1	1093327	1093997	-	-	68.9064	56.6802	52.3771	40.1237	42.4556	50.8349	27.9672	29.3075	25.1153	5e-05	-0.791	0.1989	-0.169	0.0003	0.625	-	-	-	-	-	-
GENE13403	MRL1	Scaffold1	1094124	1094936	-	Pentatricopeptide repeat-containing protein MRL1, chloroplastic [Source:SWISS;Acc:Q0WLC6]	47.3164	58.204	68.5839	34.6315	26.8758	36.7383	30.4141	41.7675	49.0164	0.3388	-0.314	0.0532	-0.581	0.36175	-0.263	-	-	-	-	-	-
GENE13404	PP306_ARATH	Scaffold1	1095152	1095996	-	Pentatricopeptide repeat-containing protein At4g11690 [Source:SWISS;Acc:Q9T0D6]	44.9923	45.1774	49.6716	23.3113	19.2275	21.7877	26.526	31.0531	30.8513	0.09925	-0.218	5e-05	-0.777	0.00135	-0.556	-	-	-	-	-	-
GENE13405	-	Scaffold1	1096696	1098356	+	-	36.2521	31.9811	33.7333	24.0892	23.4286	23.5638	31.2858	23.2954	33.9691	0.0538	0.224	0.01335	-0.277	0.0003	-0.5	-	-	-	-	-	-
GENE13406	-	Scaffold1	1098394	1098774	-	-	6.02734	0	2.9862	1.9726	0	5.77886	1.98082	5.37486	3.65726	0.58445	0.515	1	0.116	0.7547	-0.396	-	-	-	-	-	-
GENE13407	agl1	Scaffold1	1098802	1103111	-	Probable alpha-galactosidase B [Source:SWISS;Acc:O94221]	293.083	253.709	248.144	401.593	413.193	388.421	337.218	336.808	303.737	5e-05	0.553	5e-05	0.838	0.0174	0.288	GO:0003824,GO:0005975,GO:0004553	GH27	Ko00603,Ko00600,Ko00052,Ko00561	Glycosphingolipid biosynthesis - globo and isoglobo series [PATH:ko00603],Sphingolipid metabolism [PATH:ko00600],Galactose metabolism [PATH:ko00052],Glycerolipid metabolism [PATH:ko00561]	K07407	EC:3.2.1.22
GENE13408	YHZ7_SCHPO	Scaffold1	1103368	1104626	-	Probable glycosidase C21B10.07 [Source:SWISS;Acc:Q9USW3]	8.20485	8.70297	8.06915	3.8284	3.37654	4.13225	3.90913	4.37502	3.31693	0.00645	-0.678	0.0013	-0.883	0.47705	-0.203	GO:0005975,GO:0004553	GH16	-	-	-	-
GENE13409	-	Scaffold1	1105943	1106575	+	-	204.522	181.194	169.971	263.083	284.926	249.351	100.28	108.281	109.885	5e-05	-0.438	5e-05	0.788	5e-05	1.23	-	-	-	-	-	-
GENE13410	pr1	Scaffold1	1106667	1108837	+	Aspartic protease [Source:SWISS;Acc:O60020]	6.95404	4.92742	4.13106	2.55789	3.61282	2.44672	1.89293	4.47347	2.0047	0.03625	-0.527	0.04685	-0.506	0.93275	0.0242	GO:0006508,GO:0004190	-	Ko04974	Protein digestion and absorption [PATH:ko04974]	K06002	EC:3.4.23.1
GENE13411	SPBC19C2.15c	Scaffold1	1108878	1110018	-	Probable very-long-chain (3R)-3-hydroxyacyl-[acyl-carrier protein] dehydratase [Source:SWISS;Acc:O14346]	103.431	87.1197	90.0672	70.3483	81.4463	74.7754	59.7081	53.8599	55.9055	0.00125	-0.377	0.6954	0.0471	0.0022	0.427	-	-	Ko00062,Ko01040	Fatty acid elongation [PATH:ko00062],Biosynthesis of unsaturated fatty acids [PATH:ko01040]	K10703	EC:4.2.1.134
GENE13412	Cyp311a1	Scaffold1	1110203	1112928	-	Probable cytochrome P450 311a1 [Source:SWISS;Acc:Q9VYQ7]	2.31501	2.28527	2.88067	2.10917	2.40676	3.09271	1.32211	1.64251	0.559572	0.07265	-0.716	0.2305	0.334	0.02215	1.05	GO:0004497,GO:0016705,GO:0055114,GO:0005506,GO:0020037	-	-	-	-	-
GENE13413	YA22_SCHPO	Scaffold1	1113666	1114888	-	Uncharacterized protein C2F7.02c [Source:SWISS;Acc:Q09695]	89.9585	81.6108	87.0141	65.6322	54.6845	68.4165	48.4729	46.4885	55.4256	0.0005	-0.389	0.61125	-0.0611	0.01605	0.33	-	-	-	-	-	-
GENE13414	-	Scaffold1	1115827	1116642	+	-	77.3981	76.7666	83.3899	70.98	82.2462	71.5945	144.502	125.56	125.115	5e-05	1.07	0.14395	0.171	5e-05	-0.891	GO:0003700,GO:0006355,GO:0043565	-	-	-	-	-
LEG01819	-	Scaffold1	1117869	1119876	-	-	0	0	0	0	0	0	0	0	0	1	0	1	0	1	0	GO:0015074,GO:0003676	-	-	-	-	-
GENE13415	-	Scaffold1	1120448	1120906	+	-	0	0	0	0	0	0	0	0	0	1	0	1	0	1	0	-	-	-	-	-	-
LEG01852	-	Scaffold1	1158249	1159775	-	-	0	0	0	0	0	0	0	0	0	1	0	1	0	1	0	GO:0008270,GO:0003676	-	-	-	-	-
GENE13416	-	Scaffold1	1174682	1176223	+	-	16.4385	17.1396	14.5988	10.6943	7.99731	13.2568	18.7405	15.5439	19.4252	0.00825	0.413	0.12065	-0.267	0.00025	-0.676	-	-	-	-	-	-
GENE13417	-	Scaffold1	1176240	1177977	+	-	19.4144	15.9697	18.6867	12.2805	12.1555	15.6431	14.783	15.0985	24.2389	0.117	0.305	0.5887	-0.112	0.0403	-0.414	GO:0046873,GO:0016020,GO:0030001,GO:0055085	-	-	-	-	-
GENE13418	-	Scaffold1	1178286	1178754	+	-	111.948	87.0561	99.9751	74.791	43.0731	71.7731	84.7662	95.5088	93.3209	0.2773	0.147	0.00865	-0.401	0.00125	-0.545	-	-	-	-	-	-
LEG01902	-	Scaffold1	1178773	1179133	+	-	64.4093	68.202	88.3886	46.4005	41.4362	72.1475	76.2809	54.2667	80.12	0.06075	0.342	0.4377	-0.154	0.01345	-0.493	-	-	-	-	-	-
GENE13419	-	Scaffold1	1180252	1181435	-	-	34.1199	36.8178	39.4214	24.4659	19.4032	29.3357	28.7217	17.2128	24.3444	0.0492	-0.244	0.04315	-0.26	0.92605	-0.0144	-	-	-	-	-	-
GENE13420	-	Scaffold1	1181798	1182429	-	-	53.6479	53.9064	61.5132	32.9603	24.9243	50.944	34.2557	32.9686	25.914	0.00235	-0.476	0.08155	-0.262	0.21975	0.219	-	-	-	-	-	-
GENE13421	-	Scaffold1	1182477	1183086	-	-	72.9087	69.5895	65.4439	40.3303	32.402	54.6426	39.8489	27.6798	45.3275	0.00185	-0.529	0.03065	-0.363	0.3772	0.169	-	-	-	-	-	-
GENE13422	-	Scaffold1	1183155	1184284	-	-	40.5269	38.3085	42.1884	29.6045	18.3383	30.978	24.1618	18.2267	25.7181	0.0002	-0.503	0.0237	-0.294	0.18205	0.211	-	-	-	-	-	-
LEG02024	-	Scaffold1	1185155	1185647	+	-	14.7481	6.30562	0	10.7302	4.58738	6.98201	11.8515	10.4957	2.19619	0.6082	0.481	0.68435	0.348	0.8776	-0.133	-	-	-	-	-	-
GENE13423	-	Scaffold1	1185826	1187156	+	-	192.173	204.185	196.241	240.724	265.603	230.61	214.786	194.629	213.987	5e-05	0.445	5e-05	0.605	0.1778	0.163	-	CBM67	-	-	-	-
GENE13424	-	Scaffold1	1188623	1189943	+	-	7.57756	7.09361	6.29694	9.26532	8.926	7.40626	12.284	11.3008	10.9047	5e-05	1.05	0.00915	0.546	0.009	-0.498	-	CBM67	-	-	-	-
GENE13425	RRT8	Scaffold1	1191138	1192154	+	Regulator of rDNA transcription protein 8 [Source:SWISS;Acc:Q08219]	10.9518	11.6496	12.0322	11.8098	14.9715	10.0758	3.6731	7.00306	5.2168	0.0015	-0.772	0.02065	0.48	0.0001	1.25	-	-	-	-	-	-
GENE13426	-	Scaffold1	1192332	1193620	+	-	2.20349	3.32007	2.60829	1.48238	3.32107	3.46361	0.862228	1.16738	2.03677	0.2236	-0.519	0.29945	0.333	0.06855	0.855	-	-	-	-	-	-
GENE13427	RH25	Scaffold1	1193907	1194625	-	DEAD-box ATP-dependent RNA helicase 25 [Source:SWISS;Acc:Q94C75]	18.9429	17.9075	14.6364	5.71502	3.04107	3.80472	9.93088	4.8116	9.51537	0.0023	-0.749	5e-05	-1.7	0.00745	-0.946	-	-	-	-	-	-
GENE13428	Ube2e3	Scaffold1	1196375	1197475	+	Ubiquitin-conjugating enzyme E2 E3 [Source:SWISS;Acc:P52483]	31.3954	35.8176	34.5837	19.4979	24.3571	23.4566	32.626	24.28	30.2219	0.49415	0.0936	0.00875	-0.382	0.00335	-0.473	-	-	-	-	-	-
GENE13429	-	Scaffold1	1197919	1198786	-	-	1276.42	1386.33	1461.45	2111.88	2230.39	2039.29	2924.84	2617.09	2889.94	5e-05	1.38	5e-05	0.841	5e-05	-0.537	-	CBM50	-	-	-	-
GENE13430	-	Scaffold1	1201437	1202491	+	-	12.1521	12.7188	9.83038	7.74821	8.85343	18.8178	363.218	373.675	377.245	5e-05	5.28	0.3294	0.25	5e-05	-5.03	-	-	-	-	-	-
GENE13431	-	Scaffold1	1203555	1204583	+	-	29.2906	27.2826	30.7824	11.0766	16.0482	16.4279	122.214	124.448	104.671	5e-05	2.31	0.0026	-0.705	5e-05	-3.02	-	-	-	-	-	-
GENE13432	-	Scaffold1	1204970	1205672	+	-	35.2548	28.7366	33.279	15.2825	12.9647	14.4744	16.7781	16.8238	17.1129	0.0009	-0.591	5e-05	-0.817	0.25345	-0.223	-	-	-	-	-	-
GENE13433	nca2	Scaffold1	1205699	1207220	+	Nuclear control of ATPase protein 2 [Source:SWISS;Acc:O74963]	49.2807	47.7864	41.913	23.5788	20.9637	23.504	17.5179	21.6683	22.8349	5e-05	-0.806	5e-05	-0.633	0.2404	0.176	-	-	-	-	-	-
GENE13434	-	Scaffold1	1207248	1210100	+	-	4.07608	4.24226	3.73051	5.62109	4.23313	5.85151	43.8337	46.4215	46.3631	5e-05	3.77	0.02735	0.634	5e-05	-3.13	-	-	-	-	-	-
LEG01768	-	Scaffold1	1213261	1214850	-	-	0	0	0	0	0	0	0	0	0	1	0	1	0	1	0	-	-	-	-	-	-
GENE13435	-	Scaffold1	1218563	1219290	+	-	0	0	0	0	0	0	0	0	0	1	0	1	0	1	0	-	-	-	-	-	-
GENE13436	-	Scaffold1	1232761	1234042	+	-	61.3545	56.7093	54.6594	49.5203	41.1094	40.8129	52.6766	46.0193	52.6442	0.10255	0.193	0.392	-0.1	0.0313	-0.292	-	-	-	-	-	-
GENE13437	Mob4	Scaffold1	1236628	1238274	+	MOB-like protein phocein [Source:SWISS;Acc:Q9QYW3]	70.2169	70.8217	74.7643	32.5098	31.5513	48.8165	48.784	36.4796	46.9848	0.00805	-0.297	5e-05	-0.701	0.0028	-0.401	-	-	-	-	-	-
GENE13438	-	Scaffold1	1238399	1238890	+	-	113.229	96.2435	99.6935	52.0103	44.8542	58.2616	60.4925	45.9454	75.7355	0.0014	-0.393	5e-05	-0.701	0.054	-0.305	-	-	-	-	-	-
GENE13439	-	Scaffold1	1239496	1239840	-	-	35.9637	40.2871	30.4105	19.4317	16.0627	17.1499	24.0733	17.5994	33.0967	0.5023	-0.173	0.01775	-0.726	0.0781	-0.551	-	-	-	-	-	-
GENE13440	-	Scaffold1	1240102	1240400	-	-	10.6955	22.1162	25.2643	10.1393	9.53648	5.36808	35.0551	17.3809	19.603	0.42595	0.52	0.2365	-0.902	0.24625	-1.42	-	-	-	-	-	-
GENE13441	-	Scaffold1	1240198	1240588	+	-	18.7104	29.8175	44.8095	21.4463	11.7591	23.7882	14.9144	34.5934	8.30439	0.26625	-0.533	0.1831	-0.574	0.94855	-0.0358	-	-	-	-	-	-
GENE13442	TOXA	Scaffold1	1241087	1243306	+	Putative HC-toxin efflux carrier TOXA [Source:SWISS;Acc:Q00357]	35.8924	34.3638	32.7893	30.2766	31.6636	34.1709	53.6812	49.3513	55.4744	5e-05	0.94	0.07985	0.204	5e-05	-0.733	GO:0016021,GO:0055085	-	-	-	-	-
GENE13443	DPOL	Scaffold1	1245288	1246591	+	DNA polymerase beta [Source:SWISS;Acc:P43139]	0.723448	0.685603	0	0	0	0	0.759411	0	0	1	-0.426	1	#NAME?	1	#NAME?	-	-	-	-	-	-
LEG01886	suv39h1a	Scaffold1	1247789	1249052	-	Histone-lysine N-methyltransferase SUV39H1-A [Source:SWISS;Acc:Q6DGD3]	12.2538	15.6488	15.5015	8.39554	4.73432	9.71314	8.11041	4.99782	7.28365	0.0004	-0.732	0.0004	-0.638	0.6416	0.0962	GO:0005515	-	-	-	-	-
LEG02010	-	Scaffold1	1249886	1250251	-	-	1.35021	4.98428	2.9178	1.40086	0	3.4969	2.79758	1.24443	1.1282	0.70985	-0.404	0.57715	-0.558	1	-0.151	-	-	-	-	-	-
GENE13444	-	Scaffold1	1251219	1254280	-	-	2.97567	2.6485	3.44827	1.66175	2.00487	1.61997	1.26019	1.83742	2.13225	0.167	-0.349	0.0364	-0.534	1	-0.182	-	-	-	-	-	-
GENE13445	cta4	Scaffold1	1254320	1257661	-	Cation-transporting ATPase 4 [Source:SWISS;Acc:O14072]	41.787	45.7811	51.8727	28.149	23.2258	26.7436	49.1666	44.9767	47.9584	5e-05	0.461	5e-05	-0.486	5e-05	-0.944	GO:0006812,GO:0016021,GO:0046872,GO:0016887,GO:0000166	-	-	-	-	-
GENE13446	ATY1_ARATH	Scaffold1	1257923	1258693	-	Probable cation-transporting ATPase [Source:SWISS;Acc:Q9LT02]	57.7816	64.3262	59.0767	28.3423	22.0156	38.8869	30.6686	30.7875	39.7328	0.013	-0.388	0.001	-0.563	0.3428	-0.172	GO:0006812,GO:0016021,GO:0046872,GO:0016887,GO:0000166	-	-	-	-	-
GENE13447	rpl38a	Scaffold1	1259036	1259512	+	60S ribosomal protein L38-1 [Source:SWISS;Acc:Q9USR7]	3173.72	3136.66	2932.25	1825.03	2261.86	1929.25	2380.71	2446.7	1916.17	0.05715	-0.202	0.00485	-0.304	0.43035	-0.0975	GO:0003735,GO:0006412,GO:0005840,GO:0005622	-	Ko03010	Ribosome [PATH:ko03010]	K02923	large subunit ribosomal protein L38e
GENE13448	-	Scaffold1	1260032	1260375	+	-	279.141	165.293	150.783	242.923	244.22	273.545	440.51	355.327	491.401	5e-05	1.37	0.001	0.648	5e-05	-0.722	-	-	-	-	-	-
GENE13449	-	Scaffold1	1261150	1261368	+	-	0	6.44521	33.2163	7.69188	21.2298	15.1619	14.9796	38.3537	33.7487	0.02665	1.82	0.4014	0.659	0.0942	-1.15	-	-	-	-	-	-
GENE13450	-	Scaffold1	1261709	1262575	-	-	47.7768	49.8076	52.3659	38.5561	36.9362	43.0857	37.7248	37.6997	37.8628	0.9231	0.0107	0.95855	-0.00545	0.9246	-0.0131	-	-	-	-	-	-
GENE13451	UTP22	Scaffold1	1263294	1263832	+	U3 small nucleolar RNA-associated protein 22 [Source:SWISS;Acc:P53254]	45.455	42.9606	41.8341	26.4985	24.6043	25.1501	50.4576	40.2681	63.8857	0.003	0.488	0.03605	-0.406	5e-05	-0.891	-	-	-	-	-	-
GENE13452	utp22	Scaffold1	1264561	1267623	+	U3 small nucleolar RNA-associated protein 22 [Source:SWISS;Acc:O94676]	30.1927	29.5205	30.1977	24.7583	19.5073	23.9863	39.3578	34.7098	43.7622	5e-05	0.786	0.59295	-0.0638	5e-05	-0.848	-	-	Ko03008	Ribosome biogenesis in eukaryotes [PATH:ko03008]	K14544	U3 small nucleolar RNA-associated protein 22
GENE13453	-	Scaffold1	1268605	1269490	+	-	64.8697	59.109	59.1654	39.7541	33.8041	51.9821	34.2168	36.0023	34.4154	0.00095	-0.386	0.00695	-0.311	0.5844	0.0773	-	-	-	-	-	-
GENE13454	-	Scaffold1	1269727	1270350	+	-	93.3662	89.9806	81.7075	71.2878	63.2288	74.0247	49.8151	38.9262	40.5981	5e-05	-0.625	0.76015	0.0406	5e-05	0.668	-	-	-	-	-	-
LEG01872	SAC31_SCHPO	Scaffold1	1287458	1287814	+	SAC3 family protein 1 [Source:SWISS;Acc:O74889]	0	0	0	0	0	0	0	0	0	1	0	1	0	1	0	-	-	-	-	-	-
GENE13455	-	Scaffold1	1287529	1291465	-	-	0	0	0	0	0	0	0	0	0	1	0	1	0	1	0	-	-	-	-	-	-
GENE13456	-	Scaffold1	1294087	1294698	-	-	0	0	0	0	0	0	0	0	0	1	0	1	0	1	0	-	-	-	-	-	-
LEG01887	-	Scaffold1	1307360	1308732	-	-	0	0.95363	1.54661	2.10079	2.04164	2.77023	5.26112	2.82314	1.78318	0.2091	2.28	0.28645	1.7	0.4847	-0.579	-	-	-	-	-	-
LEG01763	-	Scaffold1	1322639	1323025	+	-	0	0.897047	0	0	0	0	0	0	0	1	#NAME?	1	#NAME?	1	0	-	-	-	-	-	-
GENE13457	-	Scaffold1	1334901	1337472	+	-	0.102498	0	0	0.216715	0.107666	0	0.109294	0	0.0894096	1	1.17	1	1.84	1	0.662	-	-	-	-	-	-
GENE13458	-	Scaffold1	1337503	1338309	+	-	0	0	0	0	0	0	0	0	0	1	0	1	0	1	0	-	-	-	-	-	-
LEG01813	rad9	Scaffold1	1370998	1373232	-	Protein rad9 [Source:SWISS;Acc:Q00333]	23.9364	24.1711	21.4404	14.6261	10.8901	23.8434	15.1292	11.4081	14.1238	0.00095	-0.571	0.1681	-0.233	0.06875	0.342	-	-	-	-	-	-
GENE13459	rad9	Scaffold1	1373529	1378264	-	Protein rad9 [Source:SWISS;Acc:Q00333]	21.7164	19.0458	19.559	11.4437	7.73117	17.0207	10.8495	9.89788	14.5074	0.0002	-0.444	0.0002	-0.457	0.93615	-0.0109	GO:0007064,GO:0003682,GO:0005488,GO:0010468	-	Ko04111	Cell cycle - yeast [PATH:ko04111]	K06672	cohesin loading factor subunit SCC2
GENE13865	JLP1	Scaffold1	2925305	2927098	+	Alpha-ketoglutarate-dependent sulfonate dioxygenase [Source:SWISS;Acc:Q12358]	1060.47	1000.05	925.301	1786.29	1833.25	1761.28	107.913	112.886	104.273	5e-05	-2.9	5e-05	1.11	5e-05	4.01	GO:0055114,GO:0016491	-	-	-	-	-
GENE13461	-	Scaffold1	1382762	1383112	-	-	145.934	60.6027	100.714	172.013	180.097	171.402	380.08	194.417	259.847	5e-05	1.8	5e-05	1.13	0.0006	-0.665	-	-	-	-	-	-
GENE13462	cdc11	Scaffold1	1383144	1388508	-	Septation initiation network scaffold protein cdc11 [Source:SWISS;Acc:O74473]	23.5513	25.908	23.0367	12.929	10.6861	13.412	11.3061	10.1456	10.0698	5e-05	-0.877	5e-05	-0.745	0.3202	0.134	GO:0005515	-	Ko04392	Hippo signaling pathway - multiple species [PATH:ko04392]	K20237	protein NUD1
GENE13463	-	Scaffold1	1390760	1391368	-	-	5.16818	2.44853	2.7644	1.05754	0.522977	3.4999	3.2299	1.46248	4.92598	0.58265	0.279	0.3895	-0.578	0.18875	-0.854	-	-	-	-	-	-
GENE13464	YCGV_SCHPO	Scaffold1	1391919	1392692	+	Putative transcription factor C16C4.22 [Source:SWISS;Acc:C6Y4D0]	32.6532	33.8125	28.079	24.6294	16.9698	22.2173	12.1175	14.2612	7.13854	5e-05	-1.08	0.34145	-0.155	5e-05	0.928	GO:0046982	-	-	-	-	-
GENE13465	PEBP1	Scaffold1	1393116	1393934	-	Phosphatidylethanolamine-binding protein 1 [Source:SWISS;Acc:Q3YIX4]	26.1441	24.1444	20.8676	23.1909	22.0324	27.5513	8.35503	8.68445	11.2074	5e-05	-0.977	0.0279	0.384	5e-05	1.36	-	-	-	-	-	-
GENE13466	-	Scaffold1	1394414	1394916	-	-	228.237	179.231	170.097	274.922	265.176	240.668	273.229	235.99	207.482	5e-05	0.611	5e-05	0.748	0.29625	0.14	-	-	-	-	-	-
GENE13467	rrp6	Scaffold1	1395000	1398054	+	Exosome complex exonuclease rrp6 [Source:SWISS;Acc:Q10146]	31.8475	28.3858	29.1984	19.3002	18.0489	26.2333	18.7359	20.9087	22.852	0.13545	-0.174	0.0448	-0.237	0.64965	-0.0608	GO:0006139,GO:0008408,GO:0000176,GO:0044237,GO:0005622,GO:0003824,GO:0003676,GO:0000166,GO:0006396	-	Ko03018	RNA degradation [PATH:ko03018]	K12591	EC:3.1.13.-
GENE13468	Q59XM0_CANAL	Scaffold1	1398374	1400959	+	None [Source:SWISS;Acc:Q59XM0]	7.64026	7.38436	5.33164	3.7437	3.52674	7.22119	4.17028	3.62072	3.21377	0.0102	-0.607	0.33115	-0.21	0.11055	0.4	GO:0016021,GO:0055085	-	-	-	-	-
GENE13469	atp9b	Scaffold1	1401254	1401952	+	Probable phospholipid-transporting ATPase IIB [Source:SWISS;Acc:F1Q4S1]	47.997	45.2127	47.7741	44.495	38.4408	41.4755	44.7377	37.3589	42.6389	0.4578	0.103	0.1386	0.213	0.47965	0.113	GO:0000287,GO:0015914,GO:0004012,GO:0000166,GO:0046872,GO:0016021,GO:0005524	-	-	-	-	-
GENE13470	NEO1	Scaffold1	1402064	1402820	+	Probable phospholipid-transporting ATPase NEO1 [Source:SWISS;Acc:P40527]	61.0083	62.7078	61.0386	50.5705	50.3062	53.5595	69.3248	46.8694	63.5489	0.0519	0.256	0.7685	-0.0402	0.0593	-0.293	GO:0000287,GO:0016021,GO:0004012,GO:0000166,GO:0015914,GO:0005524	-	-	-	-	-
GENE13471	NEO1	Scaffold1	1402874	1404157	+	Probable phospholipid-transporting ATPase NEO1 [Source:SWISS;Acc:P40527]	58.0751	60.1403	58.1139	51.8352	49.7996	55.5437	54.1969	48.8285	57.6211	0.0304	0.259	0.4399	0.0942	0.22665	-0.163	GO:0000287,GO:0015914,GO:0004012,GO:0000166,GO:0016021,GO:0005524	-	-	-	-	-
GENE13472	atp9b	Scaffold1	1404437	1405086	+	Probable phospholipid-transporting ATPase IIB [Source:SWISS;Acc:F1Q4S1]	49.4493	55.2021	55.8959	49.8832	55.2973	68.1251	80.3258	87.0287	86.7025	5e-05	0.99	0.00595	0.428	0.00035	-0.558	GO:0004012,GO:0015914,GO:0000287,GO:0016021,GO:0005524	-	-	-	-	-
GENE13473	-	Scaffold1	1406784	1407853	+	-	106.437	106.353	105.341	93.0562	79.3262	89.2227	79.9602	70.7574	97.8988	0.2106	-0.144	0.60495	-0.061	0.5131	0.0855	-	-	-	-	-	-
GENE13474	-	Scaffold1	1407919	1408569	+	-	134.491	138.903	133.405	117.501	94.7165	121.432	111.235	100.139	137.616	0.15475	0.168	0.46525	0.0878	0.56225	-0.0778	-	-	-	-	-	-
GENE13475	-	Scaffold1	1408641	1409149	+	-	128.706	142.092	141.112	115.08	76.7493	114.066	100.713	78.2572	107.638	0.02485	-0.292	0.0568	-0.252	0.79235	0.0418	-	-	-	-	-	-
GENE13476	-	Scaffold1	1409436	1409885	+	-	0	0	5.64707	0	7.78352	0	0	0	0	1	#NAME?	1	0.648	1	inf	GO:0003735,GO:0005840,GO:0006412	-	-	-	-	-
GENE13477	ucp7	Scaffold1	1410896	1413204	-	UBA domain-containing protein 7 [Source:SWISS;Acc:O13773]	41.3636	42.2369	44.508	26.2082	20.6047	28.4125	46.8004	41.6586	47.013	0.00025	0.407	5e-05	-0.51	5e-05	-0.914	GO:0005515	-	-	-	-	-
GENE13478	sudA	Scaffold1	1413244	1414793	+	Chromosome segregation protein sudA [Source:SWISS;Acc:Q00737]	15.7769	13.6112	16.9483	4.99182	4.31407	8.09222	9.83955	7.45571	10.4129	0.0109	-0.401	5e-05	-1.03	0.0019	-0.627	GO:0007064,GO:0003682,GO:0008280,GO:0006281	-	Ko04113,Ko04111,Ko04110,Ko04114	Meiosis - yeast [PATH:ko04113],Cell cycle - yeast [PATH:ko04111],Cell cycle [PATH:ko04110],Oocyte meiosis [PATH:ko04114]	K06669	structural maintenance of chromosome 3 (chondroitin sulfate proteoglycan 6)
GENE13479	sudA	Scaffold1	1414811	1416237	+	Chromosome segregation protein sudA [Source:SWISS;Acc:Q00737]	16.0107	17.6946	19.8275	6.61778	3.57263	9.28013	8.41636	6.33711	10.1167	5e-05	-0.785	5e-05	-1.12	0.08915	-0.334	GO:0008280,GO:0051276,GO:0006281,GO:0005515,GO:0007064,GO:0003682,GO:0005694,GO:0005524	-	-	-	-	-
GENE13480	psm3	Scaffold1	1416308	1417781	+	Structural maintenance of chromosomes protein 3 [Source:SWISS;Acc:O42649]	27.6706	26.3737	30.2281	9.98722	11.6248	15.3485	12.4088	13.8482	13.9922	5e-05	-0.761	5e-05	-0.833	0.74365	-0.0679	GO:0007064,GO:0003682,GO:0008280,GO:0006281	-	Ko04113,Ko04111,Ko04110,Ko04114	Meiosis - yeast [PATH:ko04113],Cell cycle - yeast [PATH:ko04111],Cell cycle [PATH:ko04110],Oocyte meiosis [PATH:ko04114]	K06669	structural maintenance of chromosome 3 (chondroitin sulfate proteoglycan 6)
GENE13481	HIS1	Scaffold1	1417789	1419260	+	ATP phosphoribosyltransferase [Source:SWISS;Acc:Q99145]	26.7914	30.3467	39.9709	15.9813	17.7992	17.7122	34.4219	44.979	31.9983	0.1157	0.539	0.00205	-0.504	0.0153	-1.04	GO:0005737,GO:0000287,GO:0000105,GO:0003879	-	Ko00340	Histidine metabolism [PATH:ko00340]	K00765	EC:2.4.2.17
GENE13482	mad1	Scaffold1	1419364	1420048	-	Spindle assembly checkpoint component mad1 [Source:SWISS;Acc:P87169]	71.903	74.1519	82.0059	62.589	47.0777	69.6532	63.2796	55	59.5826	0.5272	-0.0788	0.72825	-0.0456	0.80965	0.0361	GO:0007094	-	-	-	-	-
GENE13483	-	Scaffold1	1420075	1421984	-	-	67.81	62.6855	61.4845	49.27	39.9297	60.7373	49.8804	50.9077	54.4151	0.55165	0.0676	0.8829	0.018	0.7193	-0.0467	-	-	-	-	-	-
GENE13484	YHD3_SCHPO	Scaffold1	1422235	1424124	+	Uncharacterized MFS-type transporter C1683.03c [Source:SWISS;Acc:Q9P6J7]	11.3769	8.56686	10.2849	8.86216	9.98907	10.7099	8.10358	10.5937	7.16169	0.58705	0.106	0.15605	0.275	0.3981	0.172	GO:0016021,GO:0055085	-	-	-	-	-
GENE13485	RL25_PUCGR	Scaffold1	1425720	1427010	+	60S ribosomal protein L25 [Source:SWISS;Acc:P51997]	952.028	961.659	847.979	565.878	618.703	541.683	444.133	507.962	376.788	5e-05	-0.801	0.0019	-0.334	5e-05	0.472	GO:0003735,GO:0000166,GO:0005622,GO:0005840,GO:0006412	-	Ko03010	Ribosome [PATH:ko03010]	K02893	large subunit ribosomal protein L23Ae
GENE13486	-	Scaffold1	1427055	1428021	+	-	293.019	267.383	311.38	369.904	339.258	386.593	330.902	252.565	402.023	5e-05	0.532	5e-05	0.6	0.56885	0.0703	-	-	-	-	-	-
GENE13487	-	Scaffold1	1428518	1428970	-	-	224.666	215.949	289.921	300.842	250.686	360.27	219.099	216.393	341.784	0.00025	0.431	5e-05	0.549	0.3506	0.12	-	-	-	-	-	-
GENE13488	-	Scaffold1	1429515	1430170	+	-	252.139	274.163	311.933	371.431	323.017	428.048	333.496	258.807	341.885	0.0008	0.375	5e-05	0.695	0.00895	0.324	-	-	-	-	-	-
GENE13489	-	Scaffold1	1430624	1430857	+	-	147.842	149.386	164.339	229.889	219.59	213.287	126.687	193.893	157.616	0.01555	0.479	5e-05	1.09	0.0014	0.614	-	-	-	-	-	-
GENE13490	A9WGE3_CHLAA	Scaffold1	1430875	1432767	+	None [Source:SWISS;Acc:A9WGE3]	27.0747	29.5466	27.6447	32.0304	30.2594	30.1488	22.7747	17.4487	23.3696	0.7641	-0.0344	5e-05	0.477	0.0002	0.514	GO:0003824	-	-	-	-	-
GENE13491	HELLS	Scaffold1	1432847	1435451	-	Lymphoid-specific helicase [Source:SWISS;Acc:Q9NRZ9]	19.1958	19.9599	21.963	5.59061	5.11963	7.91992	5.1768	5.68945	5.81878	5e-05	-1.46	5e-05	-1.41	0.76175	0.0538	GO:0005524	-	-	-	-	-
GENE13492	-	Scaffold1	1435481	1435976	-	-	22.2024	21.8954	30.2771	7.49517	9.45782	8.97738	6.48655	5.86794	8.87246	0.00175	-1.53	0.0026	-1.14	0.4246	0.4	-	-	-	-	-	-
GENE13493	PET8	Scaffold1	1436161	1437153	+	Putative mitochondrial carrier protein PET8 [Source:SWISS;Acc:P38921]	22.9746	27.7611	26.6209	20.6835	20.0169	16.7923	18.758	20.9021	15.1553	0.33525	-0.159	0.52085	-0.106	0.7591	0.0561	GO:0055085	-	-	-	-	-
GENE13494	-	Scaffold1	1438027	1438313	+	-	175.753	91.2644	84.5334	139.794	121.358	165.989	274.583	253.515	300.502	5e-05	1.49	0.03215	0.538	5e-05	-0.947	-	-	-	-	-	-
GENE13826	liz1	Scaffold1	2832574	2834491	-	Pantothenate transporter liz1 [Source:SWISS;Acc:O43000]	74.616	73.4139	68.0518	260.83	287.736	292.614	20.5162	18.896	17.0697	5e-05	-1.64	5e-05	2.28	5e-05	3.92	GO:0016021,GO:0055085	-	-	-	-	-
GENE13496	KRS1	Scaffold1	1438979	1441350	-	Lysine--tRNA ligase, cytoplasmic [Source:SWISS;Acc:P15180]	40.5572	40.4836	43.6611	21.6934	19.9896	24.4098	25.0867	25.8935	25.9427	0.0047	-0.325	5e-05	-0.632	0.03955	-0.304	GO:0004824,GO:0005737,GO:0004812,GO:0006430,GO:0000166,GO:0006418,GO:0005524	-	Ko00970	Aminoacyl-tRNA biosynthesis [PATH:ko00970]	K04567	EC:6.1.1.6
GENE13497	ubp14	Scaffold1	1443349	1444041	+	Ubiquitin carboxyl-terminal hydrolase 14 [Source:SWISS;Acc:Q11119]	25.7646	25.4314	29.1231	12.817	9.95935	10.8239	12.3606	12.874	15.3757	0.0014	-0.577	5e-05	-0.884	0.128	-0.305	GO:0006511,GO:0016579,GO:0036459,GO:0008270	-	-	-	-	-
GENE13498	-	Scaffold1	1446631	1447651	+	-	115.277	108.043	109.914	93.6565	78.1561	87.5175	109.948	118.92	91.7504	0.0055	0.324	0.626	-0.0591	0.004	-0.381	-	-	-	-	-	-
GENE13499	Vps41	Scaffold1	1448088	1451787	-	Vacuolar protein sorting-associated protein 41 homolog [Source:SWISS;Acc:Q5KU39]	44.7662	48.723	51.7635	34.1795	24.9118	32.6827	34.6299	31.7427	36.8495	0.1624	-0.155	0.0025	-0.352	0.1316	-0.194	GO:0006886,GO:0016192,GO:0005515,GO:0008270	-	Ko04138	Autophagy - yeast [PATH:ko04138]	K20184	vacuolar protein sorting-associated protein 41
GENE13500	-	Scaffold1	1452099	1452999	-	-	60.1261	69.4817	57.8822	49.2986	48.7923	64.0093	62.0737	66.3393	65.9155	0.0001	0.415	0.3401	0.111	0.0276	-0.301	-	-	-	-	-	-
GENE13501	-	Scaffold1	1453010	1453746	-	-	43.4891	37.5769	33.0815	41.6284	34.731	41.3274	38.7631	39.7243	47.4151	0.0002	0.491	0.00385	0.414	0.6383	-0.0741	-	-	-	-	-	-
GENE13502	-	Scaffold1	1454307	1455953	-	-	5.77792	8.12578	6.12868	3.64042	4.79074	5.25821	3.68149	4.75807	3.77982	0.13685	-0.304	0.2829	-0.218	0.67605	0.0897	GO:0005515	-	-	-	-	-
GENE13503	MNT2	Scaffold1	1456378	1458057	-	Glycolipid 2-alpha-mannosyltransferase 2 [Source:SWISS;Acc:P46592]	102.267	103.679	96.3088	58.5922	58.2209	58.2706	47.1174	59.1798	51.3982	5e-05	-0.627	0.00025	-0.451	0.1794	0.178	GO:0016020,GO:0006486,GO:0000030	GT15	Ko00514	Other types of O-glycan biosynthesis [PATH:ko00514]	K10967	EC:2.4.1.-
GENE13504	TGS1	Scaffold1	1458968	1459736	-	Trimethylguanosine synthase [Source:SWISS;Acc:Q96RS0]	57.7705	61.1712	47.7721	30.5321	32.5371	28.06	26.4214	30.0398	16.9957	5e-05	-0.963	5e-05	-0.662	0.0875	0.303	GO:0008168,GO:0009452,GO:0001510	-	Ko03013	RNA transport [PATH:ko03013]	K14292	EC:2.1.1.-
GENE13505	-	Scaffold1	1459890	1460146	-	-	123.453	28.4755	81.7914	162.522	107.265	61.0694	89.3566	77.5484	86.8609	0.3161	0.451	0.0924	0.781	0.43885	0.331	-	-	-	-	-	-
GENE13506	-	Scaffold1	1460485	1462305	-	-	56.9881	53.4932	58.1193	44.9673	46.7819	53.6932	44.895	41.6474	48.2706	0.4477	0.0859	0.16095	0.162	0.52775	0.0796	-	-	-	-	-	-
GENE13507	-	Scaffold1	1462741	1463936	-	-	50.4673	57.7016	60.8117	52.0531	48.0683	53.609	54.2273	38.6615	64.347	0.0798	0.203	0.17235	0.16	0.7671	-0.0406	-	-	-	-	-	-
LEG01889	-	Scaffold1	1464205	1464500	-	-	14.2635	19.4299	9.10508	0	8.48642	4.4733	13.3812	15.263	12.2797	0.7895	0.194	0.09445	-1.49	0.05925	-1.68	-	-	-	-	-	-
GENE02351	pgaC	Scaffold12	235215	238121	-	Probable endopolygalacturonase C [Source:SWISS;Acc:Q70HJ3]	133.539	132.519	133.952	415.926	396.019	369.381	24.6625	29.325	22.2965	5e-05	-2.05	5e-05	1.85	5e-05	3.91	GO:0005975,GO:0004650	-	-	-	-	-
GENE13509	PLT4	Scaffold1	1467444	1470399	+	Probable polyol transporter 4 [Source:SWISS;Acc:Q0WUU6]	31.1512	33.6133	35.5236	19.2927	11.17	16.0857	25.2559	24.2051	21.1266	0.1815	-0.209	5e-05	-0.79	0.0026	-0.578	GO:0022891,GO:0016021,GO:0016020,GO:0022857,GO:0055085	-	-	-	-	-
GENE13510	APC2	Scaffold1	1470415	1473562	+	Anaphase-promoting complex subunit 2 [Source:SWISS;Acc:Q8H1U5]	40.8792	41.5184	44.1624	28.6112	26.2297	37.3535	27.9132	25.3937	32.7417	0.0404	-0.284	0.4813	-0.1	0.2338	0.187	GO:0031625,GO:0006511	-	Ko05166,Ko04914,Ko04113,Ko04111,Ko04110,Ko04114,Ko04120	HTLV-I infection [PATH:ko05166],Progesterone-mediated oocyte maturation [PATH:ko04914],Meiosis - yeast [PATH:ko04113],Cell cycle - yeast [PATH:ko04111],Cell cycle [PATH:ko04110],Oocyte meiosis [PATH:ko04114],Ubiquitin mediated proteolysis [PATH:ko04120]	K03349	anaphase-promoting complex subunit 2
GENE13511	-	Scaffold1	1473745	1475677	+	-	27.3279	25.4611	20.7974	19.0415	16.7459	32.7772	13.8756	9.5864	16.9123	0.06465	-0.474	0.59135	0.131	0.0395	0.608	-	-	-	-	-	-
GENE13512	-	Scaffold1	1475415	1475921	+	-	42.851	46.8717	37.9492	32.9053	29.0216	39.0962	22.6477	18.4835	32.9993	0.101	-0.395	0.5244	-0.148	0.37785	0.249	-	-	-	-	-	-
GENE13513	-	Scaffold1	1475644	1476321	+	-	52.1514	55.242	59.1864	33.7139	30.6853	35.3093	26.5978	24.4198	36.4099	0.0003	-0.637	0.00445	-0.521	0.58805	0.119	-	-	-	-	-	-
GENE13514	-	Scaffold1	1477416	1477799	+	-	40.5484	49.2358	43.1623	37.835	31.7766	36.3751	18.6741	22.5396	34.4597	0.0108	-0.557	0.75965	-0.0614	0.03105	0.498	GO:0003723	-	-	-	-	-
GENE13515	-	Scaffold1	1478543	1479197	-	-	50.027	49.915	38.7152	32.3689	29.4265	38.7874	24.2675	26.6621	26.9872	0.0332	-0.313	0.60775	-0.0733	0.1534	0.242	-	-	-	-	-	-
GENE13516	sol5	Scaffold1	1479454	1480319	-	Bifunctional solanapyrone synthase [Source:SWISS;Acc:D7UQ40]	49.2405	42.3651	54.6058	32.5758	23.4506	35.398	23.4797	31.3145	26.4672	0.0022	-0.437	0.01545	-0.342	0.5503	0.0982	GO:0003824,GO:0050660,GO:0016614,GO:0055114,GO:0016491	AA7	-	-	-	-
GENE13517	rqh1	Scaffold1	1480779	1482968	-	ATP-dependent DNA helicase hus2/rqh1 [Source:SWISS;Acc:Q09811]	9.31461	7.33712	7.8769	7.65793	7.9605	9.68911	2.65766	2.96526	2.67679	5e-05	-1.23	0.0457	0.337	5e-05	1.57	-	-	-	-	-	-
GENE13518	RECQL3	Scaffold1	1483066	1484533	-	ATP-dependent DNA helicase Q-like 3 [Source:SWISS;Acc:Q9FT72]	1.22176	3.87642	2.8347	1.28667	0.644197	0.571317	0	1.18874	0.289148	0.11145	-2	0.03535	-1.27	1	0.743	GO:0006310,GO:0003676,GO:0008026,GO:0005524	-	-	-	-	-
GENE13519	YEC3_YEAST	Scaffold1	1484870	1486693	+	Uncharacterized protein YEL023C [Source:SWISS;Acc:P39992]	43.2671	34.1645	37.3239	23.6001	21.2572	24.3877	26.9204	27.4915	27.8009	0.23725	-0.137	0.0006	-0.423	0.05535	-0.284	-	-	-	-	-	-
GENE13520	-	Scaffold1	1487134	1487645	-	-	0	0	0	0	0	0	0	0	0.744376	1	inf	1	0	1	#NAME?	-	-	-	-	-	-
GENE13521	ebp2	Scaffold1	1488744	1490124	+	Probable rRNA-processing protein ebp2 [Source:SWISS;Acc:O13802]	55.8121	49.3986	65.642	25.5432	21.1393	34.5761	33.8792	32.6405	39.6627	0.00265	-0.357	5e-05	-0.764	0.003	-0.404	-	-	-	-	-	-
GENE13522	YKT8_SCHPO	Scaffold1	1490274	1492276	-	Uncharacterized MFS-type transporter PB1E7.08c [Source:SWISS;Acc:Q9C101]	52.6535	53.0709	49.3396	41.3625	42.7584	44.0963	25.9902	27.1849	31.6365	0.0001	-0.45	0.6469	0.0573	0.00025	0.51	GO:0016021,GO:0022857,GO:0055085	-	-	-	-	-
GENE13523	-	Scaffold1	1492377	1493040	-	-	38.0756	38.5561	43.8374	31.513	28.2892	39.2914	29.0617	18.8072	15.9752	0.02135	-0.577	0.8609	0.0401	0.02315	0.621	-	-	-	-	-	-
GENE13524	-	Scaffold1	1493516	1494687	-	-	21.4525	22.6474	20.8558	17.0676	7.67262	18.3377	20.5	20.613	21.2461	0.0518	0.278	0.0356	-0.335	0.0004	-0.612	-	-	-	-	-	-
GENE13525	-	Scaffold1	1494885	1495935	-	-	22.6302	19.5913	17.9677	20.871	11.8686	12.9324	16.7286	15.2246	19.9447	0.14255	0.217	0.9859	-0.000881	0.20625	-0.216	-	-	-	-	-	-
GENE13526	FUZ7	Scaffold1	1496615	1497131	+	Dual specificity protein kinase FUZ7 [Source:SWISS;Acc:Q99078]	88.4264	72.5195	83.7968	53.2579	36.2836	51.6573	40.1695	33.1731	33.2162	5e-05	-0.899	0.00295	-0.472	0.01895	0.43	-	-	-	-	-	-
GENE13527	FUZ7	Scaffold1	1497178	1498164	+	Dual specificity protein kinase FUZ7 [Source:SWISS;Acc:Q99078]	84.5531	81.5214	64.8352	50.1744	38.9737	45.7273	32.2532	42.0602	41.3447	5e-05	-0.776	0.00035	-0.507	0.10405	0.272	GO:0006468,GO:0005524,GO:0004672	-	-	-	-	-
GENE13528	nta1	Scaffold1	1499607	1500747	-	Protein N-terminal amidase [Source:SWISS;Acc:O60178]	31.2498	28.4371	27.9964	22.5179	19.3455	32.0444	19.6144	27.1164	19.5825	0.9345	-0.0109	0.3711	0.129	0.37585	0.143	GO:0016810,GO:0006807	-	-	-	-	-
GENE13529	-	Scaffold1	1500883	1501709	-	-	25.6264	27.2319	32.9706	31.4445	22.1988	34.5384	10.9107	15.494	15.4169	0.001	-0.699	0.0422	0.341	5e-05	1.04	-	-	-	-	-	-
GENE13530	Q59LV8_CANAL	Scaffold1	1501812	1503530	-	None [Source:SWISS;Acc:Q59LV8]	26.9787	24.8144	26.6982	21.3758	15.6928	22.7948	17.4571	18.0549	14.4885	0.0626	-0.234	0.48365	-0.0884	0.3406	0.148	GO:0005634,GO:0008270,GO:0006351,GO:0003677	-	-	-	-	-
GENE13531	-	Scaffold1	1503605	1504356	-	-	54.6568	37.2076	40.7578	32.4005	31.2758	37.9894	25.383	19.4097	15.2343	0.0005	-0.839	0.5911	-0.107	0.0036	0.735	GO:0006355,GO:0005634,GO:0008270,GO:0000981,GO:0003677	-	-	-	-	-
GENE13532	-	Scaffold1	1504377	1505131	-	-	155.787	148.185	127.334	82.2184	67.4456	82.8625	75.3934	75.6546	72.4584	5e-05	-0.604	5e-05	-0.521	0.54265	0.086	-	-	-	-	-	-
GENE13533	-	Scaffold1	1505535	1505878	-	-	155.86	130.586	145.582	74.4602	76.5509	72.7255	54.6245	45.8801	98.511	0.0002	-0.865	0.0023	-0.656	0.376	0.212	-	-	-	-	-	-
GENE13534	-	Scaffold1	1506061	1506868	-	-	45.0227	69.8006	83.1328	34.8085	29.4126	45.0564	32.8157	20.8048	49.23	0.00725	-0.643	0.02535	-0.508	0.5849	0.139	-	-	-	-	-	-
GENE13535	YN22_SCHPO	Scaffold1	1507195	1509236	+	Uncharacterized transporter C530.02 [Source:SWISS;Acc:O59738]	163.663	168.978	160.232	56.1157	60.0554	64.1863	49.1581	45.4048	45.7855	5e-05	-1.4	5e-05	-1.18	0.09355	0.218	GO:0016021,GO:0055085	-	-	-	-	-
LEG01821	-	Scaffold1	1510964	1512493	+	-	2.94294	2.43031	1.98483	2.40673	1.37311	2.87557	1.5773	1.11127	1.61393	0.2355	-0.397	0.51025	0.207	0.13375	0.605	-	-	-	-	-	-
GENE13536	cak1-2	Scaffold1	1512949	1514172	-	Casein kinase I [Source:SWISS;Acc:Q556Y4]	42.2307	38.3991	39.4321	24.8702	23.7175	28.305	35.8344	34.0785	34.8722	0.0912	0.187	0.0037	-0.355	0.0002	-0.539	GO:0006468,GO:0005524,GO:0004672	-	-	-	-	-
GENE13537	ada1	Scaffold1	1515406	1518558	+	AMP deaminase [Source:SWISS;Acc:P50998]	51.5893	52.6479	44.115	61.85	57.1469	58.3743	35.7446	34.7185	35.7417	0.17615	-0.151	5e-05	0.584	5e-05	0.738	GO:0019239,GO:0003876,GO:0009168,GO:0032264	-	Ko00230	Purine metabolism [PATH:ko00230]	K01490	EC:3.5.4.6
GENE13538	-	Scaffold1	1518729	1519113	+	-	189.338	181.49	151.325	57.8744	66.7269	70.069	106.523	99.3657	134.236	0.0086	-0.434	5e-05	-1.28	0.0001	-0.845	-	-	-	-	-	-
GENE13539	Rrs1	Scaffold1	1519307	1520021	+	Ribosome biogenesis regulatory protein homolog [Source:SWISS;Acc:A1A5P2]	92.1188	103.773	101.482	40.8152	39.6153	51.23	63.6916	72.5744	59.4739	0.0363	-0.249	5e-05	-0.971	5e-05	-0.718	GO:0005634,GO:0042254	-	-	-	-	-
GENE13540	rhp42	Scaffold1	1520214	1523838	+	DNA repair protein rhp42 [Source:SWISS;Acc:P87235]	7.85367	6.48267	7.26276	6.50367	5.50709	8.06031	8.80111	6.97333	7.92779	5e-05	0.593	0.1105	0.21	0.00935	-0.38	GO:0005634,GO:0006289,GO:0003684,GO:0003677	-	Ko03420	Nucleotide excision repair [PATH:ko03420]	K10838	xeroderma pigmentosum group C-complementing protein
GENE13541	-	Scaffold1	1524343	1525672	-	-	52.4043	64.3161	73.2969	59.7524	39.0641	56.4777	36.9599	43.0166	52.5233	0.41975	-0.143	0.71855	-0.0629	0.67035	0.0821	-	-	-	-	-	-
GENE13542	-	Scaffold1	1526770	1528286	+	-	169.334	171.699	165.001	183.261	168.871	178.648	160.99	162.972	162.989	0.00245	0.335	5e-05	0.445	0.3729	0.112	GO:0005515	-	-	-	-	-
GENE13543	aglD	Scaffold1	1531541	1533293	-	Probable alpha-galactosidase D [Source:SWISS;Acc:A2R2S6]	58.2585	67.9957	67.335	78.9102	68.1213	65.3194	62.3096	64.3247	58.5784	0.01665	0.281	0.0008	0.416	0.30045	0.137	GO:0003824,GO:0005975,GO:0004553	-	-	-	-	-
GENE13544	-	Scaffold1	1534406	1535089	-	-	71.791	63.4746	57.8841	55.7477	52.409	61.5528	70.3311	59.5423	64.6703	0.0041	0.347	0.3532	0.117	0.11295	-0.228	-	-	-	-	-	-
GENE13545	Tbrg1	Scaffold1	1535162	1536778	-	Transforming growth factor beta regulator 1 [Source:SWISS;Acc:Q3UB74]	49.3046	53.3953	45.9632	47.6414	39.4341	49.8998	51.6618	53.0393	52.6675	0.0004	0.419	0.2267	0.145	0.03715	-0.272	GO:0005634	-	-	-	-	-
GENE13546	cpp1	Scaffold1	1537287	1537900	-	Protein farnesyltransferase subunit beta [Source:SWISS;Acc:O13782]	49.8073	62.0704	56.6346	57.0901	52.1605	56.2205	64.4073	57.8476	55.8939	0.0428	0.279	0.19265	0.187	0.56705	-0.0899	GO:0042127,GO:0003824,GO:0018343,GO:0005965	-	-	-	-	-
GENE13547	RAM1	Scaffold1	1537933	1538748	-	Protein farnesyltransferase subunit beta [Source:SWISS;Acc:P22007]	65.1017	65.3041	67.4555	73.2954	71.1096	65.6186	59.7457	68.918	54.8756	0.0019	0.352	0.0002	0.458	0.42365	0.109	GO:0042127,GO:0003824,GO:0018343,GO:0005965	-	Ko00900	Terpenoid backbone biosynthesis [PATH:ko00900]	K05954	EC:2.5.1.58
GENE13548	-	Scaffold1	1538781	1539612	+	-	767.448	712.991	694.187	1178.84	1186.04	1217.74	1204.84	1103.3	1112.19	5e-05	0.941	5e-05	0.937	0.9937	-0.00103	-	-	-	-	-	-
GENE13549	-	Scaffold1	1540161	1542454	+	-	36.1073	42.7727	34.0293	39.8767	41.4941	39.7572	63.1197	74.265	62.9427	5e-05	1.27	0.00245	0.386	5e-05	-0.885	-	-	-	-	-	-
LEG01825	-	Scaffold1	1547818	1548671	+	-	0	0	0	0	0	0	0	0	0	1	0	1	0	1	0	-	-	-	-	-	-
LEG01871	-	Scaffold1	1571307	1572687	-	-	0	0	0	0	0	0	0	0	0	1	0	1	0	1	0	-	-	-	-	-	-
LEG01788	-	Scaffold1	1573074	1573937	-	-	0	0	0	0	0	0	0	0	0	1	0	1	0	1	0	-	-	-	-	-	-
LEG02020	-	Scaffold1	1593667	1594128	+	-	0	0	0	0	0	0	0	0	0	1	0	1	0	1	0	-	-	-	-	-	-
GENE13550	-	Scaffold1	1609590	1610295	+	-	1.81484	0.882141	0.724028	0	0.470264	0.402894	0	2.17974	1.99721	1	0.69	1	-1.49	1	-2.18	-	-	-	-	-	-
GENE13551	-	Scaffold1	1610822	1611046	-	-	56.5512	45.1577	64.8299	60.1929	56.5918	37.7203	52.575	56.0322	51.037	0.4932	0.267	0.6062	0.198	0.85245	-0.0666	-	-	-	-	-	-
GENE13552	eglD	Scaffold1	1611083	1611610	-	Probable endo-beta-1,4-glucanase D [Source:SWISS;Acc:Q2US83]	72.3596	91.1153	86.5935	61.4298	62.9852	46.3438	77.4091	73.5036	93.3389	0.0091	0.334	0.0824	-0.239	0.00045	-0.57	-	AA9	-	-	-	-
GENE13553	-	Scaffold1	1611721	1612261	-	-	78.4709	90.8908	77.4552	58.4539	46.3405	66.0593	65.6019	88.6226	78.6227	0.03815	0.29	0.36355	-0.138	0.0099	-0.426	-	-	-	-	-	-
GENE01140	-	Scaffold13	15096	15725	+	-	14.0266	9.1594	9.55413	26.8968	26.6737	23.7096	2.78669	3.02112	0	0.00215	-2.2	5e-05	1.61	0.0003	3.82	-	-	-	-	-	-
GENE13555	-	Scaffold1	1613484	1613951	-	-	28.2934	0	14.7242	5.40847	10.3409	33.9602	84.8392	55.0413	87.3775	0.01535	2.68	0.62845	0.382	0.0235	-2.3	-	-	-	-	-	-
LEG01841	-	Scaffold1	1615122	1615520	+	-	3.884	2.26175	4.43856	6.33827	2.34566	6.97565	23.305	21.5039	22.0086	0.0002	3.04	0.14765	0.822	5e-05	-2.21	-	-	-	-	-	-
GENE13556	-	Scaffold1	1620030	1621007	-	-	4.50468	3.72415	4.46459	1.79243	3.56599	1.82345	4.77275	6.36408	4.04034	0.1176	0.521	0.24165	-0.458	0.0278	-0.974	-	-	-	-	-	-
GENE13557	dhbF	Scaffold1	1621758	1622971	-	Dimodular nonribosomal peptide synthase [Source:SWISS;Acc:P45745]	3.46015	2.83607	3.03467	4.36722	2.04343	3.16244	9.40682	5.92644	7.04662	5e-05	1.55	0.26	0.316	5e-05	-1.24	GO:0009058,GO:0031177,GO:0016788	-	-	-	-	-
GENE13558	ESYN1	Scaffold1	1623001	1624308	-	Enniatin synthase [Source:SWISS;Acc:Q00869]	4.76146	4.50421	3.05073	3.87383	4.546	5.39339	12.1859	13.223	13.5257	5e-05	2	0.0362	0.494	5e-05	-1.51	GO:0008168,GO:0008152	-	-	-	-	-
GENE13559	lgrC	Scaffold1	1624637	1625708	-	Linear gramicidin synthase subunit C [Source:SWISS;Acc:Q70LM5]	1.45999	2.42673	2.77017	2.0508	0.512898	2.59091	6.04164	5.25197	6.99108	0.0002	1.82	1	-0.0416	0.0001	-1.86	GO:0003824,GO:0008152	-	-	-	-	-
GENE13560	Q59YT1_CANAL	Scaffold1	1625927	1627805	-	None [Source:SWISS;Acc:Q59YT1]	0.135023	0	0	0	0	0	0.288086	0.391862	0.358149	1	3.17	1	#NAME?	1	#NAME?	GO:0016021,GO:0055085	-	-	-	-	-
GENE13561	-	Scaffold1	1632222	1632737	-	-	0	0	0	0	0	0	0	0	0	1	0	1	0	1	0	-	-	-	-	-	-
GENE13562	HSE1	Scaffold1	1633021	1633479	-	Class E vacuolar protein-sorting machinery protein HSE1 [Source:SWISS;Acc:Q4P5J4]	0	0	0	0	0	0	0	0	0	1	0	1	0	1	0	GO:0006886	-	-	-	-	-
LEG01899	-	Scaffold1	1638602	1639189	-	-	0	0	0	0	0	0	0	0	0	1	0	1	0	1	0	-	-	-	-	-	-
GENE13563	Y1483_SYNY3	Scaffold1	1640657	1641953	-	Uncharacterized protein sll1483 [Source:SWISS;Acc:P74615]	36.0568	33.7126	35.3012	6.07715	10.2275	6.13119	6.01604	6.57839	4.55664	5e-05	-2.23	5e-05	-1.9	0.1515	0.335	-	-	-	-	-	-
GENE13564	decr2	Scaffold1	1646878	1647833	-	Peroxisomal 2,4-dienoyl-CoA reductase [Source:SWISS;Acc:Q6NV34]	743.131	704.764	636.819	544.435	550.84	435.71	515.145	561.267	569.162	0.64855	-0.11	0.9343	-0.0226	0.7673	0.0912	GO:0008152,GO:0016491	-	Ko04146	Peroxisome [PATH:ko04146]	K13237	EC:1.3.1.34
GENE13565	D	Scaffold1	1653669	1655266	+	SOX domain-containing protein dichaete [Source:SWISS;Acc:Q24533]	34.7125	26.3596	33.28	43.9448	45.1774	42.9857	107.943	104.294	110.401	5e-05	2.2	5e-05	0.765	5e-05	-1.44	-	-	-	-	-	-
GENE13566	-	Scaffold1	1660300	1660556	-	-	0	0	0	0	0	0	0	0	0	1	0	1	0	1	0	-	-	-	-	-	-
GENE13567	-	Scaffold1	1661137	1661476	-	-	0	2.18186	7.3093	2.41014	0	2.54941	7.3326	0	0	1	0.353	1	-0.464	1	-0.815	-	-	-	-	-	-
GENE13568	-	Scaffold1	1661513	1662250	-	-	3.25048	1.88044	1.56314	2.68418	2.67291	1.7629	0.681263	0	1.78459	0.25915	-1.08	0.5672	0.373	0.1354	1.46	-	-	-	-	-	-
GENE13569	-	Scaffold1	1663814	1665045	+	-	0	0	0	0	0	0	0	0	0	1	0	1	0	1	0	-	-	-	-	-	-
GENE13570	-	Scaffold1	1663831	1665122	+	-	0	0	5.53658	2.83444	5.31474	0	0	0	0	1	#NAME?	1	0.678	1	inf	-	-	-	-	-	-
GENE13571	-	Scaffold1	1665205	1665632	+	-	27.8138	13.9984	15.0331	16.6831	13.5764	15.9608	14.2632	12.6238	16.7528	0.6614	-0.138	0.9569	0.0261	0.6314	0.166	-	-	-	-	-	-
GENE13572	-	Scaffold1	1671121	1671433	+	-	0	3.54399	8.56959	0	3.86808	0	4.08051	3.54441	0	1	-0.497	1	-1.41	1	-0.897	-	-	-	-	-	-
GENE13573	Q5A220_CANAL	Scaffold1	1671530	1672464	+	None [Source:SWISS;Acc:Q5A220]	47.3835	47.1623	54.1633	28.9075	16.2048	32.2118	32.6595	28.8501	40.3248	0.2251	-0.142	0.00015	-0.508	0.01825	-0.363	-	-	-	-	-	-
GENE13574	-	Scaffold1	1672524	1672843	+	-	13.4678	22.9018	38.4448	13.1995	15.4465	27.8495	19.5801	11.2764	25.8495	0.93215	-0.0491	0.8379	-0.0941	0.93575	-0.0405	-	-	-	-	-	-
LEG02015	-	Scaffold1	1677560	1677963	+	-	14.773	11.7953	0	7.00592	0	7.21393	0	5.74517	0	0.26545	-1.99	0.6663	-0.347	1	1.65	-	-	-	-	-	-
GENE13575	-	Scaffold1	1678433	1678692	-	-	75.6977	43.0087	43.5575	61.3248	0	43.6257	19.895	33.3349	28.6417	0.2949	-0.705	0.53535	-0.423	0.7283	0.281	-	-	-	-	-	-
LEG01816	rnc	Scaffold1	1680643	1680947	+	Ribonuclease 3 [Source:SWISS;Acc:Q8FP16]	0	0	3.09971	0	4.25552	0	0	3.88724	0	1	0.69	1	1	1	0.325	-	-	-	-	-	-
GENE13576	PUT4	Scaffold1	1682181	1684093	-	Proline-specific permease [Source:SWISS;Acc:P15380]	19.7586	22.3653	22.8266	12.0442	11.4539	11.2534	11.9374	9.03751	13.0278	0.00015	-0.58	5e-05	-0.634	0.75915	-0.0522	GO:0003333,GO:0016020,GO:0015171,GO:0006810,GO:0055085	-	-	-	-	-
GENE13577	-	Scaffold1	1690723	1691517	-	-	7.3045	7.45561	6.65524	6.11484	7.59772	10.496	30.9617	30.0658	35.555	5e-05	2.55	0.02025	0.552	5e-05	-2	-	-	-	-	-	-
GENE13578	gtpA	Scaffold1	1692640	1694139	+	GTP-binding protein A [Source:SWISS;Acc:Q552Z6]	2.95956	2.92627	4.40195	3.69834	4.16572	4.43853	12.2347	14.2825	15.1844	5e-05	2.49	0.0139	0.586	5e-05	-1.9	GO:0005525	-	-	-	-	-
GENE13579	ALOX12B	Scaffold1	1694156	1695610	+	Arachidonate 12-lipoxygenase, 12R-type [Source:SWISS;Acc:O75342]	11.409	13.9019	11.0847	8.77622	8.53429	13.0083	27.4443	23.0647	28.4137	5e-05	1.45	0.6224	0.0772	5e-05	-1.37	GO:0046872,GO:0016702,GO:0055114	-	Ko04726,Ko00590	Serotonergic synapse [PATH:ko04726],Arachidonic acid metabolism [PATH:ko00590]	K08021	EC:1.13.11.-
GENE13580	gtpA	Scaffold1	1696357	1697712	+	GTP-binding protein A [Source:SWISS;Acc:Q552Z6]	7.57294	8.23039	8.49783	6.58001	5.90325	8.61917	71.2767	67.2701	65.7646	5e-05	3.37	0.5176	0.111	5e-05	-3.26	GO:0005525	-	-	-	-	-
GENE13581	-	Scaffold1	1698286	1698932	-	-	137.812	148.648	134.955	86.7371	92.9201	78.4102	112.968	134.131	114.943	0.0859	0.195	0.0173	-0.29	0.0009	-0.482	-	-	-	-	-	-
GENE13582	-	Scaffold1	1699182	1700124	+	-	6.63372	3.81513	3.04306	3.42275	0.812106	2.9009	3.47663	4.5265	2.92287	0.92395	0.0967	0.77885	-0.58	0.74975	-0.676	-	-	-	-	-	-
LEG01879	-	Scaffold1	1699876	1701575	-	-	2223.56	2296.25	2208.26	1574.04	1503.34	1563.86	608.366	647.857	585.397	5e-05	-1.55	0.04425	-0.221	5e-05	1.33	-	-	-	-	-	-
GENE13583	-	Scaffold1	1703147	1703916	-	-	0.655302	0	1.03701	0.677287	0	0.58652	0	0	0.59128	1	-1.3	1	-0.114	1	1.19	-	-	-	-	-	-
GENE13584	-	Scaffold1	1704795	1705906	+	-	5.87405	4.73004	6.98978	0.839387	1.66122	0.234595	5.68657	5.67856	7.44015	0.15575	0.35	0.00055	-2.35	0.0012	-2.7	-	-	-	-	-	-
GENE13585	-	Scaffold1	1705972	1706733	+	-	5.2195	7.99559	1.86064	0.341149	0.676171	2.06793	6.23639	5.34291	8.03863	0.0115	0.753	0.0119	-2.08	0.00095	-2.83	-	-	-	-	-	-
GENE13586	-	Scaffold1	1706973	1707693	+	-	5.07743	7.03642	5.46129	1.91382	1.84301	2.99843	4.3449	2.14983	2.54146	0.11995	-0.667	0.0391	-1.09	0.4682	-0.424	-	-	-	-	-	-
LEG01829	-	Scaffold1	1708147	1709230	+	-	18.1168	18.036	17.427	10.1645	7.03201	8.64828	25.8143	18.4044	18.4442	0.0009	0.536	0.0002	-0.776	5e-05	-1.31	-	-	-	-	-	-
LEG01960	-	Scaffold1	1710024	1711131	-	-	41.5328	35.1292	36.9866	36.4689	36.5602	47.2241	44.4016	31.0361	38.4407	0.00895	0.375	0.0043	0.42	0.76505	0.0469	-	-	-	-	-	-
LEG02012	-	Scaffold1	1711337	1713099	+	-	27.2269	23.8869	24.2075	22.7664	24.0945	15.94	21.1828	18.8067	17.4813	0.8614	0.0374	0.4155	0.17	0.51505	0.135	-	-	-	-	-	-
GENE13587	YN93_YEAST	Scaffold1	1713108	1714608	+	Uncharacterized hydrolase YNR064C [Source:SWISS;Acc:P53750]	4.63388	3.36429	4.39948	7.21904	4.43494	4.28965	10.9954	14.1467	12.4607	5e-05	1.88	0.0362	0.635	0.0001	-1.24	-	-	-	-	-	-
GENE13588	SPS19	Scaffold1	1714843	1716564	+	Peroxisomal 2,4-dienoyl-CoA reductase SPS19 [Source:SWISS;Acc:P32573]	1.90043	3.64498	2.65838	69.9766	67.5479	71.8881	87.5783	87.8457	85.6449	5e-05	5.38	5e-05	5.04	0.01965	-0.33	-	-	Ko04146	Peroxisome [PATH:ko04146]	K13237	EC:1.3.1.34
GENE13589	-	Scaffold1	1717740	1718599	-	-	2.37301	1.05982	0	4.06341	6.85928	7.49724	8.18794	7.9001	5.97149	0.05575	2.87	0.0667	2.63	0.4705	-0.237	-	-	-	-	-	-
GENE13590	-	Scaffold1	1719699	1720604	-	-	0.666907	0.887844	1.12045	1.1871	0.23792	1.41356	1.65918	0.654364	2.6936	0.0737	1.26	1	0.4	1	-0.861	-	-	-	-	-	-
GENE13591	H4.2	Scaffold1	1721278	1721759	+	Histone H4 [Source:SWISS;Acc:P62792]	679.341	705.978	627.592	435.539	473.648	481.632	356.712	337.398	317.782	5e-05	-0.784	0.00485	-0.338	0.0012	0.449	GO:0005634,GO:0003677,GO:0046982,GO:0000786	-	-	-	-	-
GENE13592	-	Scaffold1	1721971	1722277	-	-	0	0	0	0	0	0	0	0	0	1	0	1	0	1	0	-	-	-	-	-	-
GENE13593	-	Scaffold1	1722518	1723525	+	-	35.4452	42.0866	41.2985	44.6409	43.4625	39.5057	69.1969	61.7719	72.8363	5e-05	1.16	0.0012	0.4	5e-05	-0.756	-	-	-	-	-	-
GENE00614	GSTL3	Scaffold21	453437	453766	-	Glutathione S-transferase L3 [Source:SWISS;Acc:Q9LZ06]	2460.43	1724.19	1586.49	4244.73	3780.17	4177.72	339.982	364.201	341.316	5e-05	-2.31	5e-05	1.51	5e-05	3.82	GO:0005515	-	-	-	-	-
GENE13595	mnp2	Scaffold1	1727278	1729066	-	Manganese peroxidase 2 [Source:SWISS;Acc:Q70LM3]	48.7498	45.0623	39.198	1202.57	1159.52	1312.2	21.7168	19.3273	21.9917	5e-05	-0.772	5e-05	5.08	5e-05	5.85	GO:0055114,GO:0004601,GO:0020037,GO:0006979	AA2	-	-	-	-
GENE13596	-	Scaffold1	1732422	1732973	+	-	5.30783	4.17749	3.45272	2.32326	2.74031	4.06739	4.19665	2.93179	2.0135	0.85565	-0.0614	0.6795	-0.176	0.81515	-0.111	-	-	-	-	-	-
GENE13597	-	Scaffold1	1736139	1737371	-	-	68.1308	70.3387	67.3494	44.3522	32.5108	46.6601	42.626	41.6033	46.6164	0.0156	-0.278	5e-05	-0.474	0.1342	-0.194	-	-	-	-	-	-
LEG01799	-	Scaffold1	1739228	1739530	+	-	9.98257	16.5276	15.7587	4.76042	8.95479	18.7265	18.9407	24.372	25.8895	0.10605	1.01	0.6237	-0.363	0.075	-1.37	-	-	-	-	-	-
LEG01916	-	Scaffold1	1740098	1740630	+	-	0.822871	0.774095	0	0	0	0	5.16172	1.56755	4.64644	0.25365	3.08	1	#NAME?	5e-05	#NAME?	-	-	-	-	-	-
GENE13598	-	Scaffold1	1741005	1743819	-	-	34.1846	32.8211	31.0003	36.0941	34.1821	35.9046	38.4123	38.0197	43.3153	5e-05	0.61	0.00035	0.437	0.1993	-0.171	GO:0005515	-	-	-	-	-
GENE13599	Y0074_EMENI	Scaffold1	1744955	1747382	+	Putative acyl-coenzyme A synthetase [Source:SWISS;Acc:C8VTR6]	37.5864	38.5855	40.4561	31.982	27.5473	33.8794	49.6651	48.3072	52.2837	5e-05	0.724	0.87365	0.0193	5e-05	-0.702	GO:0003824,GO:0008152	-	-	-	-	-
LEG01953	-	Scaffold1	1750858	1751309	+	-	6828.07	6160.82	5614.11	13174.1	13854.9	12723.7	13380.9	14608.9	11293.2	5e-05	1.43	5e-05	1.49	0.61035	0.0623	-	-	-	-	-	-
GENE13600	Arhgap8	Scaffold1	1753191	1755736	+	Rho GTPase-activating protein 8 [Source:SWISS;Acc:Q9CXP4]	63.113	65.7023	71.252	46.4767	49.9513	52.0548	42.7049	43.9734	47.814	0.0219	-0.259	0.1771	-0.153	0.3937	0.109	GO:0007165	-	-	-	-	-
GENE13601	-	Scaffold1	1756001	1757672	+	-	1.43065	0.943652	0.382194	0.498294	0.494154	0.433655	0.506471	0.458029	0.421612	1	-0.607	1	-0.598	1	0.0108	-	-	-	-	-	-
GENE06970	-	Scaffold7	554981	556703	+	-	129.498	109.542	82.7562	279.814	343.204	259.335	15.4491	26.975	27.0698	5e-05	-1.92	5e-05	1.82	5e-05	3.75	-	-	-	-	-	-
GENE13603	-	Scaffold1	1762199	1762906	-	-	88.148	75.2975	76.1928	212.983	203.626	192.006	109.933	111.419	104.26	5e-05	0.757	5e-05	1.64	5e-05	0.885	-	-	-	-	-	-
GENE13604	-	Scaffold1	1764800	1765778	-	-	1.41769	1.38435	0.684488	0.894705	1.48182	0.502224	7.809	8.74083	5.03754	0.00115	2.95	1	-0.0444	0.00125	-2.99	-	-	-	-	-	-
GENE13605	-	Scaffold1	1769402	1770147	+	-	0	0.793966	0	0	0	0	0	0.388846	0	1	-0.71	1	#NAME?	1	#NAME?	-	-	-	-	-	-
GENE13606	-	Scaffold1	1770184	1771100	-	-	0	0	0	0	0	0	0	0	0	1	0	1	0	1	0	GO:0046983,GO:0003676	-	-	-	-	-
GENE13607	nemA	Scaffold1	1774726	1776319	-	N-ethylmaleimide reductase [Source:SWISS;Acc:P77258]	0.339093	0.50745	0.689871	0.538225	0.716708	0.605457	0.912102	0.848049	0.465252	1	0.922	1	0.597	1	-0.321	GO:0003824,GO:0016491,GO:0055114,GO:0010181	-	-	-	-	-
GENE13608	-	Scaffold1	1776776	1777801	-	-	16.1332	15.6001	18.3919	10.6494	11.2204	15.4733	24.2659	23.6156	27.8095	5e-05	0.916	0.3315	-0.176	5e-05	-1.09	-	-	-	-	-	-
LEG01850	-	Scaffold1	1778962	1780998	+	-	65.4352	58.5416	56.8733	62.0313	54.1916	75.9147	63.0425	71.7647	67.3601	5e-05	0.454	0.00635	0.331	0.38525	-0.12	-	-	-	-	-	-
GENE13609	-	Scaffold1	1782426	1783946	-	-	29.1968	27.8302	26.3245	11.21	13.4269	16.9105	16.0781	16.4898	14.1652	0.00045	-0.469	5e-05	-0.784	0.05305	-0.312	-	-	-	-	-	-
GENE01369	agl3	Scaffold13	872670	873372	+	Alpha-galactosidase 3 [Source:SWISS;Acc:Q92451]	2069.66	1882.45	2014.81	4252.92	4064.99	4933.41	333.752	330.302	351.253	5e-05	-2.27	5e-05	1.44	5e-05	3.72	GO:0003824	-	-	-	-	-
GENE13825	liz1	Scaffold1	2830973	2832428	-	Pantothenate transporter liz1 [Source:SWISS;Acc:O43000]	80.2028	92.3934	82.8518	267.974	297.279	287.478	19.6562	22.8088	24.3292	5e-05	-1.53	5e-05	2.07	5e-05	3.61	-	-	-	-	-	-
GENE13612	-	Scaffold1	1788476	1788865	+	-	107.78	94.7706	92.203	78.6552	88.6813	76.1168	95.6422	88.5001	90.4203	0.0498	0.286	0.978	0.00569	0.1001	-0.278	-	-	-	-	-	-
GENE13613	-	Scaffold1	1788933	1789597	+	-	84.4965	84.8101	79.2646	74.1796	79.4237	74.6355	84.4318	92.5217	74.9006	0.00365	0.331	0.108	0.187	0.3093	-0.14	-	-	-	-	-	-
GENE13614	-	Scaffold1	1790656	1792254	-	-	1.65485	3.12155	1.76843	1.38502	2.23882	1.5032	11.1534	14.1919	16.4119	5e-05	3.05	1	-0.0895	5e-05	-3.13	-	-	-	-	-	-
LEG01880	RTL1	Scaffold1	1798512	1799698	+	Retrotransposon-like protein 1 [Source:SWISS;Acc:Q52QI2]	0	0	0	0	0	0	0	0	0	1	0	1	0	1	0	-	-	-	-	-	-
LEG01966	-	Scaffold1	1811809	1812129	-	-	0	0	0	0	0	0	0	0	0	1	0	1	0	1	0	-	-	-	-	-	-
LEG01878	-	Scaffold1	1827675	1828370	+	-	0	0.328442	0	0	0	0	0	0	0	1	#NAME?	1	#NAME?	1	0	-	-	-	-	-	-
LEG01972	-	Scaffold1	1828439	1828693	+	-	0	0	0	0	0	0	0	0	0	1	0	1	0	1	0	-	-	-	-	-	-
LEG01888	-	Scaffold1	1840567	1842250	-	-	9.81723	11.3166	8.35082	8.79552	8.98381	5.97893	10.7127	11.5446	10.1995	0.0108	0.461	0.85885	-0.0337	0.01235	-0.492	-	-	-	-	-	-
GENE13615	abfA	Scaffold1	1845340	1846724	-	Probable alpha-N-arabinofuranosidase A [Source:SWISS;Acc:Q2U790]	99.7227	89.3116	85.1568	77.3399	80.3577	88.5799	36.2455	33.3171	39.4349	5e-05	-1.07	0.21725	0.137	5e-05	1.21	GO:0046556,GO:0046373	-	-	-	-	-
GENE13616	abfA	Scaffold1	1846742	1848965	-	Probable alpha-N-arabinofuranosidase A [Source:SWISS;Acc:Q2U790]	55.23	53.4495	55.3934	48.4473	45.2444	60.253	23.9833	14.7854	22.9034	5e-05	-0.984	0.0318	0.253	5e-05	1.24	-	-	-	-	-	-
GENE13617	aco	Scaffold1	1853209	1854562	-	1-aminocyclopropane-1-carboxylate oxidase [Source:SWISS;Acc:A6BM06]	11.4177	12.3108	11.6199	9.55312	7.72697	11.4776	10.7326	9.73608	10.5399	0.09375	0.277	0.7547	0.051	0.2154	-0.224	GO:0055114,GO:0016491	-	-	-	-	-
GENE13618	Bles03	Scaffold1	1855794	1856766	+	UPF0696 protein C11orf68 homolog [Source:SWISS;Acc:Q566Q8]	103.695	94.1614	82.314	71.8286	71.8728	60.3031	81.4604	69.0675	65.4365	0.966	-0.00462	0.233	-0.143	0.3113	-0.136	-	-	-	-	-	-
LEG01992	-	Scaffold1	1859445	1860383	-	-	15.9013	17.5662	16.6763	16.5869	19.5136	26.4329	27.6051	34.6169	25.8549	5e-05	1.08	0.00315	0.564	0.00365	-0.514	-	-	-	-	-	-
GENE13619	Bles03	Scaffold1	1861011	1862214	+	UPF0696 protein C11orf68 homolog [Source:SWISS;Acc:Q8VD62]	0.480235	0.235843	0.396483	0.73671	0	0	18.5586	23.8335	20.1405	0.044	6.17	1	-0.155	0.00265	-6.33	-	-	-	-	-	-
GENE13620	-	Scaffold1	1864979	1866117	-	-	0.255206	0.757568	0	0.266963	0	0.228186	0.274898	0	0.458785	1	-0.13	1	-0.839	1	-0.712	-	-	-	-	-	-
LEG01806	-	Scaffold1	1867659	1867982	-	-	13.0084	5.52027	20.4644	9.39097	5.9766	9.5251	34.022	32.6354	50.4758	0.00555	1.82	0.5394	-0.36	0.02835	-2.17	-	-	-	-	-	-
GENE13621	Vat1l	Scaffold1	1872482	1873099	+	Synaptic vesicle membrane protein VAT-1 homolog-like [Source:SWISS;Acc:Q80TB8]	6.73771	6.95663	4.16292	9.9394	16.0569	13.4442	5.15574	2.31547	5.8588	0.84015	-0.0698	0.0001	1.41	0.0004	1.48	GO:0008270,GO:0055114,GO:0016491	-	-	-	-	-
GENE13622	-	Scaffold1	1876238	1876572	+	-	2.47534	0	0	0	0	6.80006	2.4583	2.12217	4.33905	0.2444	2.16	1	1.9	0.6066	-0.262	-	-	-	-	-	-
GENE13623	-	Scaffold1	1884198	1885078	+	-	4.79302	2.05494	0.421815	2.18882	0.547717	2.40261	0.560482	2.02862	2.89998	0.76315	-0.199	0.8	-0.179	1	0.0196	-	-	-	-	-	-
GENE13624	-	Scaffold1	1885268	1885890	+	-	5.21529	4.82901	4.68762	5.22185	3.43967	7.32879	3.5358	3.99526	12.9529	0.07565	0.983	0.439	0.386	0.2348	-0.596	-	-	-	-	-	-
GENE13625	-	Scaffold1	1886569	1887246	+	-	4.95167	1.86061	4.1894	3.63018	0.497389	6.1573	6.65682	8.36022	9.40286	0.0026	1.48	0.5816	0.262	0.01325	-1.22	-	-	-	-	-	-
LEG02013	PIF1	Scaffold1	1902069	1903517	-	ATP-dependent DNA helicase PIF1 [Source:SWISS;Acc:P07271]	0	0	0	0	0	0	0	0	0	1	0	1	0	1	0	GO:0000723,GO:0003678,GO:0006281	-	-	-	-	-
GENE13626	-	Scaffold1	1903741	1904770	-	-	0	0	0	0	0	0	0	0	0	1	0	1	0	1	0	-	-	-	-	-	-
GENE13627	-	Scaffold1	1905851	1906990	-	-	0	0	0	0	0	0	0	0	0	1	0	1	0	1	0	-	-	-	-	-	-
LEG01862	-	Scaffold1	1908607	1909195	+	-	0	0	0	0	0	0	0	0	0	1	0	1	0	1	0	-	-	-	-	-	-
GENE13628	btgC	Scaffold1	1919380	1922125	-	Putative glucan endo-1,3-beta-glucosidase btgC [Source:SWISS;Acc:A2QN74]	71.042	68.1154	69.8417	70.6215	76.2218	69.9289	105.925	103.72	105.529	5e-05	1.05	0.0003	0.439	5e-05	-0.613	GO:0005975,GO:0004553	GH17	Ko00500	Starch and sucrose metabolism [PATH:ko00500]	K01210	EC:3.2.1.58
LEG01826	-	Scaffold1	1927325	1930784	+	-	1.01077	0.975023	2.41201	2.07242	1.01581	0.891818	1.56547	2.8571	3.57222	0.14715	1.2	1	0.133	0.19455	-1.06	-	-	-	-	-	-
LEG01920	-	Scaffold1	1930796	1931063	+	-	0	0	0	7.04538	0	0	6.76368	5.72399	0	1	inf	1	inf	1	-0.749	-	-	-	-	-	-
GENE13629	-	Scaffold1	1932602	1933746	-	-	0.978906	0.960239	0.525759	0.34036	0.675685	1.15105	14.3697	19.9952	15.9938	0.0026	4.66	1	-0.162	0.00265	-4.81	-	-	-	-	-	-
LEG02005	-	Scaffold1	1935589	1936056	-	-	0	6.89892	5.25743	8.37992	7.68095	17.3048	24.2107	13.7053	15.2432	0.24725	2.91	0.3147	2.28	0.507	-0.624	-	-	-	-	-	-
GENE13630	FPR1	Scaffold1	1937394	1937759	+	MAT+ sexual cell fertilization-promoting factor [Source:SWISS;Acc:P35693]	1.28915	0	1.91619	0	0	3.48784	0	0	0	1	#NAME?	1	0.293	1	inf	-	-	-	-	-	-
GENE13631	-	Scaffold1	1938178	1939149	+	-	1.04683	0.763737	0.824573	1.65997	1.0927	1.79631	1.70072	0.508569	1.81062	1	0.953	1	1.03	1	0.0817	-	-	-	-	-	-
GENE13632	-	Scaffold1	1938998	1939546	+	-	1.73962	0	0.877848	3.6564	1.17401	1.0292	0	1.07358	1.5074	1	0.265	0.24635	1.44	1	1.17	-	-	-	-	-	-
GENE13633	LDL2	Scaffold1	1940441	1941228	-	Lysine-specific histone demethylase 1 homolog 2 [Source:SWISS;Acc:Q9LID0]	190.931	182.567	170.116	146.41	144.44	151.204	167.478	204.674	182.256	0.0097	0.293	0.4406	-0.0909	0.00315	-0.381	GO:0055114,GO:0016491	-	Ko04714	Thermogenesis [PATH:ko04714]	K11450	EC:1.-.-.-
GENE13634	PAO4	Scaffold1	1941430	1942141	-	Probable polyamine oxidase 4 [Source:SWISS;Acc:Q8H191]	131.704	154.349	165.163	111.091	96.5064	121.872	124.836	134.203	144.466	0.09995	0.195	0.1256	-0.175	0.00755	-0.367	GO:0055114,GO:0016491	-	Ko00410,Ko00330	beta-Alanine metabolism [PATH:ko00410],Arginine and proline metabolism [PATH:ko00330]	K17839	EC:1.5.3.17 1.5.3.-
GENE13635	gld2	Scaffold1	1942171	1943393	+	Glycerol 2-dehydrogenase (NADP(+)) [Source:SWISS;Acc:Q0GYU4]	117.814	108.462	105.689	105.593	115.661	106.819	91.7373	103.697	97.4969	0.08315	0.199	0.0009	0.398	0.1237	0.203	GO:0055114,GO:0016491	-	Ko00040,Ko00561,Ko00052,Ko00790,Ko00051	Pentose and glucuronate interconversions [PATH:ko00040],Glycerolipid metabolism [PATH:ko00561],Galactose metabolism [PATH:ko00052],Folate biosynthesis [PATH:ko00790],Fructose and mannose metabolism [PATH:ko00051]	K00011	EC:1.1.1.21
LEG01811	-	Scaffold1	1943880	1944641	-	-	52.073	46.9255	47.3373	34.4406	33.3863	38.1533	89.0645	113.652	100.568	5e-05	1.33	0.15285	-0.191	5e-05	-1.52	-	-	-	-	-	-
GENE13636	-	Scaffold1	1944691	1945536	-	-	43.8423	39.1877	35.0913	27.963	35.0178	37.1012	100.726	105.104	86.6724	5e-05	1.66	0.2549	0.15	5e-05	-1.51	-	-	-	-	-	-
GENE13637	-	Scaffold1	1946850	1947949	+	-	36.5249	42.9204	39.7493	32.7366	37.3892	43.3935	65.3525	79.7449	66.258	5e-05	1.21	0.0103	0.323	5e-05	-0.883	-	-	-	-	-	-
GENE13638	abnA	Scaffold1	1948121	1950030	-	Probable arabinan endo-1,5-alpha-L-arabinosidase A [Source:SWISS;Acc:A2QT85]	80.5118	83.4418	75.0576	212.426	239.271	201.123	112.881	102.836	87.6702	5e-05	0.636	5e-05	1.71	5e-05	1.08	GO:0005975,GO:0004553	GH43_5	-	-	-	-
GENE13639	abnA	Scaffold1	1950526	1952227	-	Probable arabinan endo-1,5-alpha-L-arabinosidase A [Source:SWISS;Acc:A2QT85]	12.4415	11.7274	12.402	10.0847	11.6884	12.5383	10.38	14.0783	14.0412	0.0196	0.411	0.25295	0.207	0.2762	-0.201	GO:0005975,GO:0004553	GH43_5	-	-	-	-
GENE13640	-	Scaffold1	1952569	1956053	-	-	1.27537	0.714833	1.61166	1.34209	0.941727	1.88316	1.16228	1.06116	0.645657	1	-0.119	1	0.487	1	0.611	-	-	-	-	-	-
GENE13641	pi063	Scaffold1	1957547	1958439	+	UPF0220 protein C8D2.02c [Source:SWISS;Acc:O43073]	573.308	544.913	493.734	404.789	410.121	386.396	336.224	349.326	298.612	0.0001	-0.381	0.37665	-0.0955	0.0193	0.289	-	-	-	-	-	-
GENE13642	-	Scaffold1	1959917	1961568	-	-	7.51629	9.77477	7.66106	8.36638	5.24022	5.50224	4.52921	4.88473	3.48618	0.0022	-0.632	0.52195	-0.12	0.0173	0.514	-	-	-	-	-	-
GENE13643	-	Scaffold1	1961854	1963443	+	-	48.5403	45.5944	46.5451	27.8172	25.5909	27.6093	37.3548	35.2654	45.294	0.0877	0.204	0.0013	-0.4	5e-05	-0.601	-	-	-	-	-	-
GENE13644	-	Scaffold1	1963711	1964669	+	-	62.1433	49.4132	56.2639	27.8468	26.5558	34.787	42.7988	38.7348	41.0709	0.5165	-0.0776	0.00045	-0.469	0.0123	-0.389	-	-	-	-	-	-
GENE13645	-	Scaffold1	1965343	1965620	-	-	21.8073	17.0799	26.8701	6.92705	0	7.21941	26.3405	28.2655	31.7275	0.4033	0.531	0.27065	-1.88	0.2524	-2.41	-	-	-	-	-	-
GENE13646	kynB	Scaffold1	1966715	1967248	-	Kynurenine formamidase [Source:SWISS;Acc:A4IT60]	11.0963	12.6644	12.2588	7.94676	12.4808	9.45532	7.49287	10.088	9.21457	0.7446	-0.0815	0.8932	0.0378	0.65415	0.123	GO:0004061,GO:0019441,GO:0006108,GO:0055114,GO:0016615	-	Ko00630,Ko00380	Glyoxylate and dicarboxylate metabolism [PATH:ko00630],Tryptophan metabolism [PATH:ko00380]	K07130	EC:3.5.1.9
GENE13647	kynB	Scaffold1	1967801	1968472	-	Kynurenine formamidase [Source:SWISS;Acc:A1TLB1]	23.272	22.1183	26.165	14.0398	17.3711	14.4453	15.931	15.8918	15.566	0.26615	-0.201	0.1657	-0.252	0.8106	-0.0475	GO:0004061,GO:0019441	-	-	-	-	-
GENE13648	dao1	Scaffold1	1969157	1970276	+	D-amino-acid oxidase [Source:SWISS;Acc:Q9Y7N4]	22.6767	20.3477	24.9093	26.7054	26.6187	30.3513	11.2183	10.9031	14.4926	0.00045	-0.576	5e-05	0.595	5e-05	1.17	GO:0003884,GO:0055114,GO:0046416,GO:0071949,GO:0016491	-	-	-	-	-
GENE13649	VCX1	Scaffold1	1971155	1972676	+	Vacuolar calcium ion transporter [Source:SWISS;Acc:Q99385]	4.37447	3.39793	5.044	3.63007	3.84875	4.62552	6.68573	8.29445	6.77313	5e-05	1.16	0.26675	0.305	0.0016	-0.851	GO:0016021,GO:0055085	-	-	-	-	-
GENE13650	-	Scaffold1	1972909	1973322	-	-	456.375	429.692	356.169	342.584	290.239	306.36	399.275	400.877	423.068	0.0391	0.239	0.3267	-0.118	0.00745	-0.354	-	-	-	-	-	-
GENE13651	bimG	Scaffold1	1973733	1975199	-	Serine/threonine-protein phosphatase PP1 [Source:SWISS;Acc:P20654]	304.449	291.048	299.159	210.924	189.875	227.191	299.904	326.172	328.098	5e-05	0.408	0.0949	-0.184	5e-05	-0.589	GO:0016787	-	Ko04024,Ko04750,Ko04261,Ko04931,Ko04611,Ko05034,Ko05031,Ko04910,Ko04810,Ko04113,Ko03015,Ko04114,Ko04390,Ko04022,Ko04218,Ko04921,Ko04728,Ko04510,Ko05205,Ko04720,Ko05168,Ko04270	cAMP signaling pathway [PATH:ko04024],Inflammatory mediator regulation of TRP channels [PATH:ko04750],Adrenergic signaling in cardiomyocytes [PATH:ko04261],Insulin resistance [PATH:ko04931],Platelet activation [PATH:ko04611],Alcoholism [PATH:ko05034],Amphetamine addiction [PATH:ko05031],Insulin signaling pathway [PATH:ko04910],Regulation of actin cytoskeleton [PATH:ko04810],Meiosis - yeast [PATH:…	K06269	EC:3.1.3.16
GENE13652	-	Scaffold1	1975256	1975683	-	-	0	0	0	2.48981	0	0	2.49006	0	0	1	inf	1	inf	1	0.0281	-	-	-	-	-	-
GENE13653	N1205	Scaffold1	1975907	1978042	-	Uncharacterized protein YNL144C [Source:SWISS;Acc:P53907]	33.5832	32.4201	39.1952	30.0548	27.0696	36.1237	35.8156	30.1574	46.8544	0.00015	0.456	0.24435	0.14	0.0185	-0.314	-	-	-	-	-	-
GENE13654	-	Scaffold1	1978096	1978602	-	-	20.2835	24.458	22.2182	24.6477	17.5614	17.6609	28.581	19.2412	32.6557	0.0005	0.678	0.36485	0.179	0.0086	-0.497	-	-	-	-	-	-
GENE13655	-	Scaffold1	1979247	1980029	-	-	20.0866	33.597	30.9922	20.9599	16.7303	28.4716	30.0862	27.1633	38.9652	5e-05	0.596	0.73515	0.0516	0.00165	-0.542	-	-	-	-	-	-
GENE13656	-	Scaffold1	1982360	1983090	+	-	10.2203	11.0472	9.49602	3.17199	2.7012	5.07764	16.0351	12.9319	15.8036	0.00065	0.818	0.0022	-1.16	5e-05	-1.98	-	-	-	-	-	-
GENE13657	YHAH_SCHPO	Scaffold1	1983422	1984945	-	UPF0590 protein C409.17c [Source:SWISS;Acc:Q9UUA7]	617.588	571.43	526.618	773.929	899.117	749.779	642.759	638.642	613.742	0.0001	0.389	5e-05	0.812	0.0004	0.426	-	-	-	-	-	-
GENE13658	-	Scaffold1	1988132	1988436	+	-	20.0739	3.39045	13.2743	11.6113	10.896	11.4708	30.5071	19.5739	14.0901	0.09495	1.07	0.7868	0.189	0.1435	-0.878	-	-	-	-	-	-
GENE13659	plcN	Scaffold1	1990048	1991709	-	Non-hemolytic phospholipase C [Source:SWISS;Acc:Q9RGS8]	10.5009	12.5775	14.2097	15.9244	13.5797	12.78	18.1935	19.3153	17.1454	5e-05	0.907	0.00115	0.55	0.0375	-0.354	GO:0016788	-	Ko02024,Ko00564,Ko00565,Ko00562,Ko04919	Quorum sensing [PATH:ko02024],Glycerophospholipid metabolism [PATH:ko00564],Ether lipid metabolism [PATH:ko00565],Inositol phosphate metabolism [PATH:ko00562],Thyroid hormone signaling pathway [PATH:ko04919]	K01114	EC:3.1.4.3
GENE13660	ordL	Scaffold1	1996514	1998458	-	Probable oxidoreductase OrdL [Source:SWISS;Acc:P44732]	36.4374	45.3882	39.94	47.5409	51.0099	47.0758	27.651	26.2908	21.7963	0.03845	-0.284	5e-05	0.64	5e-05	0.927	GO:0055114,GO:0016491	-	-	-	-	-
GENE13661	-	Scaffold1	1998602	1999309	+	-	40.5763	48.2226	44.6454	65.5987	59.3408	54.634	43.7048	47.0968	56.3707	0.0072	0.466	5e-05	0.796	0.06695	0.333	-	-	-	-	-	-
GENE13662	-	Scaffold1	1999320	2000641	+	-	66.161	64.1344	73.2588	127.316	116.219	121.517	67.1287	72.9801	67.7582	0.00655	0.323	5e-05	1.14	5e-05	0.824	-	-	-	-	-	-
GENE13663	-	Scaffold1	2001396	2003166	-	-	245.763	253.577	278.528	316.763	321.36	360.525	263.354	227.924	319.639	0.00015	0.41	5e-05	0.645	0.0483	0.237	-	-	-	-	-	-
GENE13664	-	Scaffold1	2003205	2004686	-	-	166.676	152.402	135.688	169.93	151.428	162.944	147.412	132.381	176.394	0.09155	0.253	0.004	0.444	0.24485	0.194	-	-	-	-	-	-
GENE13665	-	Scaffold1	2006484	2008228	-	-	9.28167	9.57303	8.03709	7.60559	7.67703	8.19661	7.32249	9.1495	5.9191	0.3624	0.161	0.5734	0.0982	0.74445	-0.0599	-	-	-	-	-	-
GENE13666	-	Scaffold1	2009409	2010016	-	-	4.41723	9.44065	6.69556	1.31138	6.98542	1.65174	5.29981	2.34577	2.81389	0.1309	-0.702	0.22085	-0.558	0.80725	0.15	-	-	-	-	-	-
GENE13667	lcc2	Scaffold1	2011357	2015188	-	Laccase-2 [Source:SWISS;Acc:Q96WM9]	24.0261	22.0916	20.7521	16.9503	20.5979	21.2775	20.2098	26.0844	19.3946	0.0125	0.302	0.60355	0.0621	0.0765	-0.237	GO:0005507,GO:0055114,GO:0016491	AA1	-	-	-	-
GENE13668	plcN	Scaffold1	2015535	2017108	+	Non-hemolytic phospholipase C [Source:SWISS;Acc:Q9RGS8]	66.3691	70.4743	76.0636	62.1411	55.0727	71.5941	52.2439	49.6574	51.6002	0.81715	0.028	0.14315	0.184	0.28005	0.159	GO:0016788	-	Ko02024,Ko00564,Ko00565,Ko00562,Ko04919	Quorum sensing [PATH:ko02024],Glycerophospholipid metabolism [PATH:ko00564],Ether lipid metabolism [PATH:ko00565],Inositol phosphate metabolism [PATH:ko00562],Thyroid hormone signaling pathway [PATH:ko04919]	K01114	EC:3.1.4.3
GENE13669	plcD	Scaffold1	2017109	2018547	+	Phospholipase C 4 [Source:SWISS;Acc:P0A5R9]	102.626	93.3197	104.876	83.9565	76.318	98.4457	75.2134	73.8231	82.6955	0.8645	-0.0207	0.42415	0.0974	0.366	0.121	-	-	-	-	-	-
GENE13670	LAC12	Scaffold1	2021784	2024299	-	Lactose permease [Source:SWISS;Acc:P07921]	184.766	175.809	181.226	131.761	127.768	149.068	84.6893	73.6705	88.5427	5e-05	-0.787	0.27465	-0.121	5e-05	0.668	GO:0022891,GO:0022857,GO:0016021,GO:0016020,GO:0055085	-	-	-	-	-
GENE13671	atg11	Scaffold1	2024691	2029645	-	Autophagy-related protein 11 [Source:SWISS;Acc:Q4WY31]	28.7594	28.4432	28.3911	18.0638	14.2713	21.693	17.2562	16.8185	21.3583	0.03415	-0.244	0.002	-0.369	0.34995	-0.123	-	-	-	-	-	-
GENE13672	dhtkd1	Scaffold1	2029764	2030877	-	Probable 2-oxoglutarate dehydrogenase E1 component DHKTD1, mitochondrial [Source:SWISS;Acc:Q6P286]	33.5941	35.2129	39.913	24.7367	25.7283	36.0186	39.9972	38.4278	41.4849	5e-05	0.644	0.9268	-0.0145	0.0001	-0.656	GO:0004591,GO:0006099,GO:0030976,GO:0055114	-	-	-	-	-
GENE13673	Dhtkd1	Scaffold1	2030893	2031516	-	Probable 2-oxoglutarate dehydrogenase E1 component DHKTD1, mitochondrial [Source:SWISS;Acc:A2ATU0]	63.2956	66.2684	55.2537	35.7706	31.3078	60.9683	64.3715	54.8737	68.7277	0.04475	0.287	0.14095	-0.235	0.003	-0.519	GO:0004591,GO:0006099,GO:0030976,GO:0055114	-	-	-	-	-
GENE13674	DHTKD1	Scaffold1	2031601	2033058	-	Probable 2-oxoglutarate dehydrogenase E1 component DHKTD1, mitochondrial [Source:SWISS;Acc:Q96HY7]	39.3262	40.6608	38.7544	30.6009	17.673	35.111	39.211	38.3755	43.0443	0.0031	0.361	0.39435	-0.111	0.00225	-0.47	GO:0016624,GO:0030976,GO:0006099,GO:0008152,GO:0004591,GO:0055114	-	-	-	-	-
GENE13675	-	Scaffold1	2033068	2033407	-	-	8.59336	7.47665	5.98094	2.82024	10.7325	8.00557	5.61996	12.4382	7.53154	0.548	0.553	0.55795	0.449	0.9123	-0.0986	-	-	-	-	-	-
GENE13676	-	Scaffold1	2033470	2033883	-	-	0	0	0	0	0	0	0	0	0	1	0	1	0	1	0	-	-	-	-	-	-
GENE13677	CAX3	Scaffold1	2033933	2035184	+	Vacuolar cation/proton exchanger 3 [Source:SWISS;Acc:Q6K1C4]	19.1836	19.0301	16.9515	9.27735	8.25118	10.9327	139.673	147.365	148.886	5e-05	3.27	0.0007	-0.596	5e-05	-3.87	GO:0016021,GO:0055085	-	-	-	-	-
GENE13678	-	Scaffold1	2035216	2035802	+	-	21.9717	10.0653	23.232	15.5331	17.639	13.5827	127.819	159.482	160.601	5e-05	3.32	0.77375	0.0916	5e-05	-3.23	-	-	-	-	-	-
GENE13679	VCX1	Scaffold1	2035867	2036196	+	Vacuolar calcium ion transporter [Source:SWISS;Acc:Q99385]	66.8029	58.9936	16.9109	27.4441	33.6739	18.9072	343.264	414.707	455.551	5e-05	3.45	0.40575	-0.559	0.00015	-4.01	-	-	-	-	-	-
GENE13680	-	Scaffold1	2059055	2060558	-	-	29.486	40.4999	36.4353	16.2228	15.5899	21.3546	14.9258	18.9795	15.2406	0.0004	-0.737	0.0003	-0.728	0.97235	0.0115	-	-	-	-	-	-
GENE13681	-	Scaffold1	2060596	2061879	-	-	169.135	144.249	150.471	119.923	146.195	126.338	95.6466	119.977	120.259	0.5868	-0.0934	0.69515	0.0727	0.436	0.169	-	-	-	-	-	-
GENE13682	YNB0_YEAST	Scaffold1	2062073	2063275	-	Uncharacterized phosphatase YNL010W [Source:SWISS;Acc:P53981]	70.9448	64.6681	64.3029	23.9776	21.1125	25.7194	14.9315	18.9926	13.274	5e-05	-1.65	5e-05	-1.18	0.0081	0.48	GO:0016791,GO:0008152	-	-	-	-	-
GENE13683	MIOX1	Scaffold1	2063574	2067436	-	Inositol oxygenase 1 [Source:SWISS;Acc:Q8L799]	52.674	55.6722	54.9493	39.6708	37.198	39.0254	179.884	189.405	183.131	5e-05	2.15	0.5941	-0.0637	5e-05	-2.21	GO:0005737,GO:0005506,GO:0019310,GO:0050113,GO:0055114	-	Ko00562,Ko00053	Inositol phosphate metabolism [PATH:ko00562],Ascorbate and aldarate metabolism [PATH:ko00053]	K00469	EC:1.13.99.1
GENE13684	-	Scaffold1	2068920	2069557	+	-	88.5227	80.4856	68.8687	69.39	77.4762	60.6797	39.3593	26.257	33.2529	5e-05	-0.976	0.3901	0.108	5e-05	1.09	-	-	-	-	-	-
GENE13685	-	Scaffold1	2070591	2071070	+	-	5.78221	3.21803	5.37529	1.70501	0.853853	3.7535	0	0.794988	1.47571	0.0123	-2.45	0.24725	-0.983	1	1.47	-	-	-	-	-	-
GENE13686	-	Scaffold1	2071931	2072336	+	-	0	0	0	0	0	0	0	0	0	1	0	1	0	1	0	-	-	-	-	-	-
GENE13687	-	Scaffold1	2074514	2075145	-	-	102.863	108.894	95.7699	61.5582	67.0876	62.8618	91.4637	79.7298	80.6568	0.6851	0.0492	0.00185	-0.402	0.00365	-0.448	-	-	-	-	-	-
GENE13688	-	Scaffold1	2075181	2075707	-	-	100.654	114.736	96.1952	70.2011	71.1777	68.8101	84.7344	95.3587	105.054	0.087	0.224	0.0931	-0.243	0.00375	-0.464	-	-	-	-	-	-
GENE13689	MIC17	Scaffold1	2075741	2076470	+	Mitochondrial intermembrane space cysteine motif-containing protein MIC17 [Source:SWISS;Acc:Q03667]	545.448	537.549	609.341	732.591	758.435	805.923	722.121	750.504	804.932	5e-05	0.722	5e-05	0.717	0.9865	-0.00205	-	-	-	-	-	-
GENE13690	-	Scaffold1	2078448	2080917	-	-	0.341294	0.164217	0.528465	0.742041	0.174511	0.568896	2.5071	2.42511	1.19805	0.0178	2.92	1	0.976	0.02835	-1.94	-	-	-	-	-	-
GENE13691	-	Scaffold1	2080972	2084202	-	-	2.23579	1.83943	2.62833	0.587258	1.18604	0.84647	1.60713	0.734955	1.02807	1	-0.61	1	-0.966	1	-0.352	-	-	-	-	-	-
GENE13692	YDM6_SCHPO	Scaffold1	2084231	2084886	-	Uncharacterized protein C57A7.06 [Source:SWISS;Acc:P87137]	43.5207	45.2281	45.1895	24.5374	15.7321	20.6263	18.3518	18.2223	13.5995	5e-05	-1.09	0.00025	-0.838	0.3151	0.254	GO:0032040,GO:0006364	-	Ko03008	Ribosome biogenesis in eukaryotes [PATH:ko03008]	K14567	U3 small nucleolar RNA-associated protein 14
GENE13693	UTP14	Scaffold1	2084961	2087785	-	U3 small nucleolar RNA-associated protein 14 [Source:SWISS;Acc:Q04500]	39.0884	35.5553	38.5429	15.8209	11.8025	18.5557	16.5098	12.5006	16.3829	5e-05	-0.908	5e-05	-0.943	0.80635	-0.0331	GO:0032040,GO:0006364	-	Ko03008	Ribosome biogenesis in eukaryotes [PATH:ko03008]	K14567	U3 small nucleolar RNA-associated protein 14
LEG00613	-	Scaffold9	1563285	1563703	-	-	242.833	220.204	181.682	10742	11401.3	11814.7	1072.46	1074.34	1026.36	5e-05	2.55	5e-05	6.11	5e-05	3.57	-	-	-	-	-	-
GENE07376	-	Scaffold7	2277798	2279565	+	-	425.559	400.841	412.206	53.5112	60.7149	48.671	4.28211	5.60624	3.74122	5e-05	-6.08	5e-05	-2.6	5e-05	3.49	GO:0005975,GO:0004553	GH18	-	-	-	-
GENE13696	-	Scaffold1	2090219	2091777	+	-	29.5312	33.0689	31.5283	23.0865	24.1141	25.2749	19.053	16.3506	20.3482	0.00225	-0.435	0.50785	-0.0872	0.03365	0.35	-	-	-	-	-	-
GENE13697	-	Scaffold1	2092105	2093518	+	-	9.16611	8.54253	12.3154	7.77861	6.86936	9.15891	9.79064	7.18663	7.9495	0.92465	0.021	0.9235	-0.0167	0.8583	-0.0344	-	-	-	-	-	-
LEG01973	-	Scaffold1	2094860	2095542	+	-	164.074	149.437	135.29	186.448	191.167	183.33	171.393	168.408	159.005	5e-05	0.53	5e-05	0.675	0.27675	0.148	-	-	-	-	-	-
LEG01949	-	Scaffold1	2113826	2114266	+	-	0	0	0	0	0	0	0	0	0	1	0	1	0	1	0	-	-	-	-	-	-
LEG01995	-	Scaffold1	2129668	2130384	-	-	0	0	0	0	0	0	0	0	0	1	0	1	0	1	0	-	-	-	-	-	-
LEG01981	-	Scaffold1	2158879	2160405	-	-	0	0	0	0	0	0	0	0	0	1	0	1	0	1	0	GO:0008270,GO:0003676	-	-	-	-	-
GENE13698	ordA	Scaffold1	2195842	2198228	+	O-methylsterigmatocystin oxidoreductase [Source:SWISS;Acc:B8NHY4]	38.0315	32.3596	32.3137	34.8695	35.6467	34.2268	29.6075	29.9822	32.8806	0.06085	0.208	0.0038	0.341	0.3237	0.135	GO:0005506,GO:0016705,GO:0055114,GO:0020037	-	-	-	-	-
GENE13699	ZIF1	Scaffold1	2201607	2202782	-	Protein ZINC INDUCED FACILITATOR 1 [Source:SWISS;Acc:Q8RWN2]	51.9624	50.2408	52.1268	37.1314	34.0577	51.452	26.9154	34.3378	40.5136	0.0667	-0.246	0.82965	0.0271	0.0803	0.276	GO:0005215,GO:0016021,GO:0055085	-	-	-	-	-
GENE13700	COP3	Scaffold1	2206522	2207819	+	Alpha-muurolene synthase [Source:SWISS;Acc:A8NE23]	53.8165	61.0047	48.1841	198.664	208.715	202.251	200.269	214.717	209.977	5e-05	2.29	5e-05	2.17	0.3418	-0.117	GO:0010333,GO:0000287,GO:0016829	-	-	-	-	-
LEG01784	-	Scaffold1	2208876	2209446	-	-	2.15291	5.11172	1.71689	3.26211	4.31511	5.0988	6.6324	16.9437	7.9447	0.0361	2.01	0.43555	0.641	0.01005	-1.36	-	-	-	-	-	-
GENE13701	MSMEG_6031	Scaffold1	2210199	2211605	-	Putative short-chain type dehydrogenase/reductase MSMEG_6031/MSMEI_5872 [Source:SWISS;Acc:A0R518]	20.3783	18.8758	18.0382	23.1195	19.1238	22.1992	15.4237	18.2131	15.9327	0.35005	0.144	0.0069	0.411	0.1046	0.27	GO:0008152,GO:0016491	-	-	-	-	-
GENE13702	MAK5	Scaffold1	2211801	2214065	+	ATP-dependent RNA helicase MAK5 [Source:SWISS;Acc:P0CQ91]	33.8812	33.0887	37.1288	19.3108	13.5216	17.7602	19.0641	20.1176	19.0099	5e-05	-0.485	5e-05	-0.726	0.0989	-0.238	GO:0005524,GO:0003676	-	-	-	-	-
GENE13703	MAK5	Scaffold1	2214080	2214874	+	ATP-dependent RNA helicase MAK5 [Source:SWISS;Acc:P0CQ90]	46.2544	48.4945	50.164	22.786	20.2635	25.4416	33.5321	31.2682	29.5347	0.08265	-0.243	5e-05	-0.782	0.0028	-0.536	-	-	-	-	-	-
GENE13704	LCC2	Scaffold1	2215071	2217213	-	Laccase-2 [Source:SWISS;Acc:Q12718]	11.6339	10.9143	10.66	6.68783	5.94299	6.1154	24.465	21.9507	29.333	5e-05	1.53	0.0097	-0.566	5e-05	-2.09	GO:0005507,GO:0055114,GO:0016491	AA1_1	-	-	-	-
GENE13705	-	Scaffold1	2221530	2222661	+	-	0	0	0	0	0	0	0	0	0	1	0	1	0	1	0	-	-	-	-	-	-
GENE13706	-	Scaffold1	2223537	2224499	+	-	4.49855	5.62543	6.38736	7.85276	9.59003	4.84774	38.3856	44.7447	25.6011	5e-05	3	0.00155	0.753	5e-05	-2.25	-	-	-	-	-	-
GENE13707	lxr1	Scaffold1	2224889	2226132	-	L-xylulose reductase [Source:SWISS;Acc:Q8NK50]	7.88191	9.98366	10.3967	5.58954	7.50792	6.59902	4.80889	4.10209	3.59645	0.004	-0.788	0.3813	-0.198	0.04045	0.593	GO:0008152,GO:0016491	-	-	-	-	-
GENE13708	PP2C5_SCHPO	Scaffold1	2226237	2227534	+	Protein phosphatase 2C homolog C10F6.17c [Source:SWISS;Acc:O14189]	55.6224	36.3606	41.6969	55.3118	56.9933	50.8904	98.086	90.2303	94.7828	5e-05	1.11	0.01185	0.542	0.0147	-0.567	GO:0006470,GO:0004722,GO:0003824	GH43_22	-	-	-	-
GENE13709	-	Scaffold1	2228364	2228637	-	-	234.416	238.321	220.308	102.843	115.089	169.491	180.139	102.325	180.022	0.2179	-0.235	0.01275	-0.517	0.2086	-0.279	GO:0005515	-	-	-	-	-
GENE02644	-	Scaffold12	1076381	1076861	+	-	206.186	199.779	204.117	81.6265	61.2141	69.9915	5.64193	13.2421	1.72454	5e-05	-4.65	5e-05	-1.23	0.00055	3.43	-	-	-	-	-	-
GENE13710	-	Scaffold1	2231112	2231637	+	-	12.7341	11.9161	11.1655	6.07803	7.8904	6.33307	6.13673	15.6119	1.74299	0.22625	-0.439	0.12585	-0.588	0.74985	-0.144	-	-	-	-	-	-
GENE13711	CYB2	Scaffold1	2231925	2234197	-	Cytochrome b2, mitochondrial [Source:SWISS;Acc:P09437]	25.0437	26.1095	27.9754	42.2495	37.6239	45.6334	18.6622	22.4896	18.296	0.2517	-0.134	5e-05	0.925	5e-05	1.06	GO:0003824,GO:0016491,GO:0055114,GO:0020037,GO:0010181	-	-	-	-	-
GENE13712	-	Scaffold1	2234722	2236780	+	-	147.976	143.062	147.875	113.041	96.7599	113.731	33.44	33.0074	33.2749	5e-05	-1.79	0.21835	-0.136	5e-05	1.65	-	-	-	-	-	-
GENE13713	MOX	Scaffold1	2237927	2240896	+	Alcohol oxidase [Source:SWISS;Acc:P04842]	1.55496	1.9348	1.3726	7.98497	5.73518	9.55266	5.55272	5.18022	7.90972	5e-05	2.39	5e-05	2.54	0.4171	0.151	GO:0050660,GO:0016614,GO:0055114,GO:0016491	AA3_3	-	-	-	-
LEG01999	-	Scaffold1	2241654	2241970	-	-	19.4869	31.0059	31.0626	46.1019	8.67047	19.9315	26.4219	53.9963	26.4033	0.2852	0.731	0.80095	0.141	0.43895	-0.587	-	-	-	-	-	-
GENE13714	AOD1	Scaffold1	2243903	2246559	+	Alcohol oxidase [Source:SWISS;Acc:Q00922]	120.527	126.276	140.551	94.5176	88.0677	96.8057	44.8911	46.5086	54.3601	5e-05	-1.08	0.2915	-0.122	5e-05	0.966	GO:0050660,GO:0016614,GO:0055114,GO:0016491	AA3_3	-	-	-	-
LEG01895	-	Scaffold1	2247231	2247590	-	-	0	7.47811	3.03473	4.28397	12.1746	4.28443	0	0	3.95907	1	-1.1	0.21495	1.42	0.231	2.53	-	-	-	-	-	-
GENE13715	-	Scaffold1	2260268	2260932	-	-	83.0712	70.1175	73.4037	107.502	142.255	112.427	151.053	159.362	133.835	5e-05	1.42	5e-05	1.05	0.04685	-0.364	-	-	-	-	-	-
GENE13716	-	Scaffold1	2260614	2261166	-	-	63.5544	63.7087	59.7017	113.038	125.239	97.195	156.95	157.662	140.837	5e-05	1.59	5e-05	1.14	0.0263	-0.451	-	-	-	-	-	-
LEG01783	-	Scaffold1	2264175	2265665	-	-	1.55445	5.48504	6.40304	6.2028	4.53544	5.02467	13.2852	21.4856	15.6916	0.0065	2.32	0.2974	0.574	0.0002	-1.74	-	-	-	-	-	-
GENE13717	YQK1_SCHPO	Scaffold1	2265183	2266495	+	UPF0676 protein C1494.01 [Source:SWISS;Acc:Q7LL04]	47.5356	48.775	37.107	43.0367	40.5734	35.851	41.6866	44.4775	35.2599	0.2112	0.182	0.5205	0.0915	0.60345	-0.088	-	-	-	-	-	-
GENE13718	GA2OX8	Scaffold1	2266542	2266868	+	Gibberellin 2-beta-dioxygenase 8 [Source:SWISS;Acc:O49561]	27.8261	45.5929	42.1223	46.5637	46.5652	50.3071	41.5448	57.1097	42.5347	0.04885	0.526	0.03745	0.595	0.7771	0.0733	GO:0055114,GO:0016491	-	-	-	-	-
GENE13719	PG2	Scaffold1	2268321	2269796	+	Polygalacturonase 2 [Source:SWISS;Acc:Q9Y833]	13.338	15.3259	13.5644	6.87149	8.96378	7.46862	107.504	117.939	87.7411	5e-05	3.18	0.0019	-0.644	5e-05	-3.82	GO:0005975,GO:0004650	GH28	-	-	-	-
GENE13720	dhh1	Scaffold1	2270719	2272933	-	ATP-dependent RNA helicase dhh1 [Source:SWISS;Acc:A1CJ18]	84.3649	83.5327	81.4563	47.5723	47.7785	52.4562	65.1509	52.371	64.7245	0.41175	-0.0921	0.00035	-0.419	0.0138	-0.325	GO:0005524,GO:0003676	-	Ko03018	RNA degradation [PATH:ko03018]	K12614	EC:3.6.4.13
GENE13721	-	Scaffold1	2274007	2274420	+	-	10.2154	10.3229	8.01375	8.80751	4.63181	12.2064	9.85955	11.1165	15.0538	0.0512	0.683	0.62805	0.177	0.15805	-0.503	-	-	-	-	-	-
LEG02030	-	Scaffold1	2274739	2276417	-	-	16.4055	19.4086	15.8083	12.0055	11.4251	12.9196	18.4244	22.4525	18.113	0.0009	0.527	0.2078	-0.213	0.00015	-0.737	-	-	-	-	-	-
GENE13722	-	Scaffold1	2277890	2278794	-	-	98.7003	94.8829	93.7312	78.3138	71.2601	82.4991	237.927	236.983	244.839	5e-05	1.69	0.6378	-0.0581	5e-05	-1.74	-	-	-	-	-	-
GENE13723	-	Scaffold1	2278910	2281385	-	-	2.60274	4.01012	3.13492	2.75572	3.43125	2.35603	10.8992	12.2389	12.0439	5e-05	2.2	0.65155	0.12	5e-05	-2.07	GO:0046872,GO:0008270,GO:0005515	-	-	-	-	-
GENE13724	-	Scaffold1	2281990	2283016	-	-	35.9542	38.0094	30.7165	63.9582	80.1573	56.2222	120.395	126.86	97.1848	5e-05	2.07	5e-05	1.37	5e-05	-0.692	-	-	-	-	-	-
GENE13725	-	Scaffold1	2296054	2296755	+	-	0	0	0	0	0	0	0	0	0	1	0	1	0	1	0	GO:0003677	-	-	-	-	-
GENE13726	-	Scaffold1	2297479	2299484	-	-	1.56599	0.447235	0.464474	0.825513	0.715026	1.00042	1.56039	2.31483	1.86079	0.0037	1.46	1	0.237	1	-1.22	-	-	-	-	-	-
LEG01961	cgh-1	Scaffold1	2300324	2300837	+	ATP-dependent RNA helicase cgh-1 [Source:SWISS;Acc:Q95YF3]	70.4367	56.9719	48.7217	89.1416	78.9489	112.452	186.415	183.73	152.505	5e-05	1.87	5e-05	0.951	5e-05	-0.915	-	-	-	-	-	-
GENE13727	-	Scaffold1	2300978	2302394	-	-	5.07522	3.98984	9.22811	4.87622	4.21525	5.62696	6.8741	7.49659	8.53254	0.00115	0.702	0.85865	0.0376	0.00415	-0.661	-	-	-	-	-	-
GENE13728	EMI5	Scaffold1	2303216	2303737	-	Succinate dehydrogenase assembly factor 2, mitochondrial [Source:SWISS;Acc:P0CR32]	52.472	53.8086	43.3025	41.4687	50.5019	44.4347	40.8573	57.391	49.7493	0.02955	0.346	0.1727	0.223	0.49845	-0.12	GO:0018293,GO:0005739	-	-	-	-	-
GENE13729	SPCC1529.01	Scaffold1	2308074	2310458	-	Uncharacterized transporter C1529.01 [Source:SWISS;Acc:Q9USN4]	6.21895	5.35254	6.05599	13.0512	9.48163	13.0657	13.204	16.2365	17.3368	5e-05	1.83	5e-05	1.35	0.00285	-0.474	GO:0016021,GO:0055085	-	-	-	-	-
GENE13730	-	Scaffold1	2311543	2311806	-	-	14.66	28.038	29.2718	21.7334	27.214	13.5697	28.3585	24.7346	12.5912	0.94905	-0.0163	0.8386	-0.0785	0.9378	-0.0569	-	-	-	-	-	-
GENE13731	-	Scaffold1	2312113	2314393	-	-	30.5988	29.3294	31.1928	27.1243	26.6259	29.4304	24.2285	21.001	29.6785	0.58505	0.065	0.1902	0.157	0.484	0.0938	-	-	-	-	-	-
GENE13732	ATP10	Scaffold1	2314979	2316223	-	Mitochondrial ATPase complex subunit ATP10 [Source:SWISS;Acc:P18496]	47.2291	48.6346	47.5487	34.7159	32.2019	36.3552	51.19	45.3937	39.6247	0.00725	0.301	0.2072	-0.146	0.0019	-0.443	-	-	-	-	-	-
GENE13733	H2A_AGABI	Scaffold1	2316393	2317033	+	Histone H2A [Source:SWISS;Acc:Q9HGX4]	896.546	762.509	650.292	565.358	739.468	522.187	603.882	645.815	552.425	0.4569	-0.086	0.38105	0.105	0.147	0.195	GO:0005634,GO:0003677,GO:0046982,GO:0000786	-	-	-	-	-
GENE13734	-	Scaffold1	2317716	2318201	-	-	5.49065	8.87545	8.57817	19.2675	18.1758	14.8723	5.68442	21.6324	20.016	0.004	1.35	0.00105	1.58	0.432	0.234	-	-	-	-	-	-
GENE13735	-	Scaffold1	2318560	2318835	-	-	21.0442	21.9936	4.13967	13.7343	12.5688	33.5184	39.4834	22.3871	41.9091	0.12135	1.24	0.37295	0.716	0.48955	-0.524	-	-	-	-	-	-
GENE13736	-	Scaffold1	2319109	2320151	-	-	14.6616	20.0551	12.5381	24.2399	16.9268	20.1548	22.2034	13.5486	16.5122	0.0381	0.43	0.00025	0.795	0.0619	0.368	-	-	-	-	-	-
GENE13737	-	Scaffold1	2320177	2320740	-	-	13.6318	10.285	9.12926	7.05604	11.6305	12.879	11.9824	7.32933	11.792	0.57065	0.178	0.3649	0.275	0.7544	0.1	-	-	-	-	-	-
GENE13738	-	Scaffold1	2320794	2321623	-	-	41.2659	36.6841	37.3312	58.5161	45.5807	57.3179	64.6957	62.2762	64.0701	5e-05	1.03	5e-05	0.759	0.09885	-0.269	-	-	-	-	-	-
GENE13739	-	Scaffold1	2321638	2322063	-	-	37.0525	19.9618	27.5151	37.7092	42.9876	38.7689	55.8962	57.5042	53.2312	5e-05	1.35	0.0003	0.857	0.0099	-0.491	-	-	-	-	-	-
GENE13740	-	Scaffold1	2323082	2324098	-	-	25.3198	25.9301	28.8887	30.4642	16.5014	25.0567	45.6771	36.2258	53.6884	5e-05	1	0.30225	0.143	5e-05	-0.857	-	-	-	-	-	-
GENE13741	-	Scaffold1	2324505	2326924	-	-	20.8397	20.0347	20.1604	21.342	13.5498	19.5435	37.7147	28.0656	45.0679	5e-05	1.24	0.0558	0.226	5e-05	-1.02	-	-	-	-	-	-
GENE13742	hdac8	Scaffold1	2328334	2329845	+	Histone deacetylase 8 [Source:SWISS;Acc:B1H369]	13.5141	13.5098	15.711	14.7306	15.1198	16.3386	258.863	258.458	260.434	5e-05	4.54	0.00615	0.437	5e-05	-4.1	GO:0016575,GO:0004407	-	-	-	-	-
GENE13743	rpb10	Scaffold1	2332813	2333437	-	DNA-directed RNA polymerases I, II, and III subunit RPABC5 [Source:SWISS;Acc:O13877]	438.285	523.521	405.142	414.269	499.778	326.257	506.76	540.667	389.582	0.02455	0.314	0.3631	0.135	0.27835	-0.176	GO:0003899,GO:0006351,GO:0003677	-	Ko03020,Ko05016,Ko00240,Ko00230,Ko04623,Ko05169	RNA polymerase [PATH:ko03020],Huntington's disease [PATH:ko05016],Pyrimidine metabolism [PATH:ko00240],Purine metabolism [PATH:ko00230],Cytosolic DNA-sensing pathway [PATH:ko04623],Epstein-Barr virus infection [PATH:ko05169]	K03007	DNA-directed RNA polymerases I, II, and III subunit RPABC5
GENE13744	PT525_ARATH	Scaffold1	2333669	2335014	-	Probable sugar phosphate/phosphate translocator At5g25400 [Source:SWISS;Acc:Q3E6T0]	298.275	260.809	291.204	369.35	393.436	345.547	337.374	358.618	348.665	5e-05	0.645	5e-05	0.765	0.31575	0.123	-	-	-	-	-	-
GENE13745	mat2b	Scaffold1	2336639	2338177	+	Methionine adenosyltransferase 2 subunit beta [Source:SWISS;Acc:Q566L8]	152.974	152.147	144.224	133.667	141.814	134.773	118.732	108.138	112.909	0.8422	-0.023	0.1465	0.169	0.1347	0.194	-	-	Ko00523,Ko00521	Polyketide sugar unit biosynthesis [PATH:ko00523],Streptomycin biosynthesis [PATH:ko00521]	K00067	EC:1.1.1.133
LEG02027	-	Scaffold1	2338510	2339132	-	-	218.49	198.775	191.049	171.627	190.077	186.481	146.822	130.288	89.7207	0.00825	-0.537	0.40875	0.152	0.00105	0.693	-	-	-	-	-	-
LEG01857	-	Scaffold1	2339608	2340064	+	-	0	4.43928	0	20.7836	0	10.3565	0	0	0	1	#NAME?	0.14745	3.09	0.02395	inf	-	-	-	-	-	-
GENE13746	-	Scaffold1	2341025	2341924	+	-	30.4104	23.2513	26.6461	35.9986	35.8757	32.7953	51.11	50.3653	46.0886	5e-05	1.2	5e-05	0.644	0.0007	-0.55	-	-	-	-	-	-
GENE13747	-	Scaffold1	2341995	2342748	+	-	29.147	31.4702	28.2796	50.7077	49.1592	43.652	65.6108	62.1625	56.0362	5e-05	1.31	5e-05	1.01	0.04585	-0.305	-	-	-	-	-	-
GENE13748	VPS16	Scaffold1	2342908	2343883	+	Vacuolar protein sorting-associated protein 16 homolog [Source:SWISS;Acc:Q5E9L7]	25.6246	24.7992	27.7978	22.1708	20.3582	16.4019	10.7548	17.3728	18.5763	0.01705	-0.407	0.8372	-0.0334	0.0434	0.376	GO:0005737,GO:0006886	-	-	-	-	-
GENE13749	Q93VQ0_ARATH	Scaffold1	2344003	2345921	+	None [Source:SWISS;Acc:Q93VQ0]	39.1509	34.7597	35.5325	25.0608	23.5941	29.0168	29.4327	32.9797	34.1691	0.06445	0.21	0.208	-0.143	0.0092	-0.35	GO:0005737,GO:0007033,GO:0006886	-	Ko04138	Autophagy - yeast [PATH:ko04138]	K20180	vacuolar protein sorting-associated protein 16
LEG01807	-	Scaffold1	2348619	2349245	-	-	37.0884	36.4487	41.3738	22.5262	30.6515	34.8691	27.9691	20.2745	31.42	0.21385	-0.217	0.659	0.0769	0.11845	0.297	-	-	-	-	-	-
GENE13750	-	Scaffold1	2349957	2350340	-	-	196.893	209.509	201.599	179.855	228.825	207.955	129.339	170.257	165.468	0.21685	-0.147	0.0047	0.334	0.0007	0.485	-	-	-	-	-	-
GENE13751	nxt3	Scaffold1	2351250	2352161	-	Putative G3BP-like protein [Source:SWISS;Acc:O94260]	320.669	343.942	290.287	272.337	262.032	255.431	341.204	289.562	333.422	0.0076	0.299	0.87415	-0.0175	0.01335	-0.314	GO:0006810,GO:0005622	-	-	-	-	-
GENE13752	MAPK	Scaffold1	2354618	2355091	-	Mitogen-activated protein kinase [Source:SWISS;Acc:Q00859]	176.107	155.614	145.988	135.77	111.765	140.118	99.6013	102.081	126.783	0.03	-0.271	0.90185	0.0151	0.051	0.289	GO:0006468,GO:0005524,GO:0004672	-	-	-	-	-
GENE13753	MKP2	Scaffold1	2355103	2355646	-	Mitogen-activated protein kinase 2 [Source:SWISS;Acc:O42781]	105.428	114.375	119.616	88.9357	84.9192	93.8176	84.9142	88.7147	91.0535	0.5052	-0.0949	0.494	-0.101	0.98515	-0.00263	GO:0006468,GO:0005524,GO:0004672	-	-	-	-	-
GENE13754	me31B	Scaffold1	2357646	2360210	+	Putative ATP-dependent RNA helicase me31b [Source:SWISS;Acc:P23128]	8.09046	9.29558	8.22121	10.5256	10.3893	10.9691	20.6254	17.0135	18.6863	5e-05	1.54	0.00065	0.591	5e-05	-0.945	-	-	-	-	-	-
GENE13755	SEC62	Scaffold1	2362106	2363158	+	Translocation protein SEC62 [Source:SWISS;Acc:Q99161]	400.021	393.571	369.583	286.299	328.543	274.035	422.057	460.383	399.109	5e-05	0.51	0.7263	-0.0377	5e-05	-0.545	GO:0008565,GO:0015031,GO:0016021,GO:0030176	-	Ko04141,Ko03060	Protein processing in endoplasmic reticulum [PATH:ko04141],Protein export [PATH:ko03060]	K12275	translocation protein SEC62
GENE13756	-	Scaffold1	2364214	2366260	+	-	20.7226	26.6722	24.0769	14.7774	13.6463	14.1774	17.3901	16.9737	18.5774	0.86305	-0.0189	0.00085	-0.396	0.0077	-0.374	-	-	-	-	-	-
GENE13757	SerRS	Scaffold1	2366280	2366634	+	Serine--tRNA ligase, cytoplasmic [Source:SWISS;Acc:O14018]	2.25021	5.88701	0	2.19143	0	0	0	0	0	1	#NAME?	1	-1.9	1	inf	-	-	-	-	-	-
GENE13758	SES1	Scaffold1	2366769	2368210	-	Serine--tRNA ligase, cytoplasmic [Source:SWISS;Acc:P07284]	194.657	182.997	161.519	85.6806	75.8513	83.0726	70.6158	73.8873	76.9352	5e-05	-0.962	5e-05	-0.8	0.20155	0.165	GO:0005737,GO:0006434,GO:0004812,GO:0004828,GO:0000166,GO:0006418,GO:0005524	-	Ko00970	Aminoacyl-tRNA biosynthesis [PATH:ko00970]	K01875	EC:6.1.1.11
LEG01779	-	Scaffold1	2368998	2369573	+	-	3.56689	3.74948	4.45308	3.58574	3.4812	3.74144	2.38259	1.07045	1.09677	0.0755	-1.1	0.73785	0.169	0.1344	1.27	-	-	-	-	-	-
GENE13759	qutD	Scaffold1	2369781	2370917	-	Probable quinate permease [Source:SWISS;Acc:Q2U2Y9]	78.3226	66.3599	61.6347	67.0794	60.2614	72.6564	126.62	127.812	134.336	5e-05	1.13	0.08155	0.215	5e-05	-0.915	GO:0016021,GO:0022857,GO:0055085	-	-	-	-	-
GENE13760	HGT1	Scaffold1	2371013	2372203	-	High-affinity glucose transporter [Source:SWISS;Acc:P49374]	47.4358	44.9966	54.502	36.5838	48.9811	55.3359	88.6278	84.0587	106.937	5e-05	1.17	0.21715	0.188	5e-05	-0.98	GO:0022891,GO:0005215,GO:0016021,GO:0016020,GO:0022857,GO:0055085	-	-	-	-	-
GENE13761	SEC24	Scaffold1	2372904	2373488	+	Protein transport protein SEC24 [Source:SWISS;Acc:Q4P9K4]	95.8829	83.705	102.68	50.2769	37.1972	49.5489	52.3348	44.6426	64.4324	0.0032	-0.421	5e-05	-0.761	0.05065	-0.338	GO:0005515	-	-	-	-	-
GENE13762	SEC24	Scaffold1	2373887	2376301	+	Protein transport protein SEC24 [Source:SWISS;Acc:Q4P9K4]	115.37	118.329	115.121	63.1151	54.2952	68.0523	77.1758	65.0995	85.4086	0.0186	-0.257	5e-05	-0.521	0.0394	-0.261	GO:0006886,GO:0006888,GO:0030127,GO:0008270	-	Ko04141	Protein processing in endoplasmic reticulum [PATH:ko04141]	K14007	protein transport protein SEC24
GENE13763	BSC6	Scaffold1	2377077	2378465	-	Bypass of stop codon protein 6 [Source:SWISS;Acc:Q08280]	1.5427	2.14122	1.74715	3.54877	1.28067	1.59877	0.65896	2.99513	3.03398	0.3663	0.472	0.3524	0.454	0.9483	-0.0161	-	-	-	-	-	-
GENE13764	-	Scaffold1	2378687	2379410	-	-	1.21399	2.37454	0.652833	1.71507	0	1.44854	0.873786	2.32581	1.07631	1	0.355	1	-0.188	1	-0.542	-	-	-	-	-	-
GENE13765	-	Scaffold1	2380340	2381018	-	-	11.8407	9.05402	9.27227	10.4176	6.74062	9.18249	12.3728	12.9716	10.9722	0.02715	0.524	0.4705	0.178	0.1554	-0.343	-	-	-	-	-	-
GENE13766	-	Scaffold1	2381184	2381826	+	-	65.7783	69.8199	55.7183	59.417	50.9508	52.074	24.9568	25.1009	27.4546	5e-05	-1.14	0.9406	0.00868	5e-05	1.15	-	-	-	-	-	-
GENE13767	-	Scaffold1	2381901	2382205	+	-	116.004	51.7053	62.4225	85.6535	58.023	68.1806	55.3507	24.3454	8.24511	0.0215	-1.02	0.4645	0.21	0.01355	1.23	-	-	-	-	-	-
GENE13768	BSC6	Scaffold1	2382603	2384927	+	Bypass of stop codon protein 6 [Source:SWISS;Acc:Q08280]	32.4667	39.4108	35.0501	24.2721	22.0826	21.884	5.7785	10.593	8.71819	5e-05	-1.76	0.0098	-0.312	5e-05	1.45	GO:0016021,GO:0055085	-	-	-	-	-
LEG01808	-	Scaffold1	2386237	2386577	+	-	309.484	302.11	219.778	293.823	332.511	211.81	88.1854	73.8204	57.9693	5e-05	-1.67	0.00665	0.398	5e-05	2.07	-	-	-	-	-	-
GENE13769	mlo3	Scaffold1	2387644	2388548	-	mRNA export protein mlo3 [Source:SWISS;Acc:Q09330]	42.1353	47.187	46.4413	43.643	62.1441	44.4704	78.4011	73.0188	59.3565	5e-05	1.09	0.00065	0.473	5e-05	-0.617	GO:0003676,GO:0000166	-	Ko03013,Ko03040,Ko05168,Ko03015	RNA transport [PATH:ko03013],Spliceosome [PATH:ko03040],Herpes simplex infection [PATH:ko05168],mRNA surveillance pathway [PATH:ko03015]	K12881	THO complex subunit 4
GENE13770	YL345_YEAST	Scaffold1	2388705	2391223	+	Putative 6-phosphofructo-2-kinase/fructose-2,6-bisphosphatase YLR345W [Source:SWISS;Acc:Q06137]	52.0978	54.3872	51.6988	45.2715	38.1153	41.1808	44.9424	45.179	44.0743	0.43125	0.0901	0.7695	-0.0345	0.34405	-0.122	GO:0003873,GO:0003824,GO:0006000,GO:0005524,GO:0006003	-	Ko04152,Ko00051	AMPK signaling pathway [PATH:ko04152],Fructose and mannose metabolism [PATH:ko00051]	K19030	EC:2.7.1.105 3.1.3.46
GENE13771	YEME_SCHPO	Scaffold1	2391892	2394808	-	Uncharacterized permease C29B12.14c [Source:SWISS;Acc:O14035]	5.92675	7.51942	7.89561	4.89909	2.86794	6.58575	1.59492	2.667	1.70773	0.0002	-1.44	0.19505	-0.298	0.00335	1.15	GO:0005215,GO:0016020,GO:0055085	-	-	-	-	-
GENE03448	AsPXG1	Scaffold8	720379	721768	-	Peroxygenase 1 [Source:SWISS;Acc:G1JSL4]	21.4964	25.0759	20.3174	39.1294	41.7707	50.7622	4.93473	4.74445	3.59293	5e-05	-2.01	5e-05	1.36	5e-05	3.38	-	-	Ko00073	Cutin, suberine and wax biosynthesis [PATH:ko00073]	K17991	EC:1.11.2.3
GENE13773	ran1	Scaffold1	2397052	2398242	+	Negative regulator of sexual conjugation and meiosis [Source:SWISS;Acc:P08092]	12.2736	13.9758	10.1771	6.0866	2.99274	6.65469	7.94276	9.0949	9.72066	0.54975	-0.185	0.04135	-0.804	0.1263	-0.616	GO:0006468,GO:0005524,GO:0004672	-	-	-	-	-
GENE13774	ran1	Scaffold1	2398161	2399441	+	Negative regulator of sexual conjugation and meiosis [Source:SWISS;Acc:P08092]	28.5571	21.631	23.9579	8.29052	8.359	12.0204	16.4892	12.9724	18.5716	0.04135	-0.302	5e-05	-0.997	0.00055	-0.693	GO:0006468,GO:0005524,GO:0004672	-	-	-	-	-
GENE13775	-	Scaffold1	2399767	2400026	+	-	0	17.2119	6.68181	10.3926	0	0	0	25.9343	9.92764	0.416	0.907	0.53785	-0.885	0.27805	-1.79	-	-	-	-	-	-
GENE13776	mrps5	Scaffold1	2400151	2401620	-	Probable 37S ribosomal protein S5, mitochondrial [Source:SWISS;Acc:Q10234]	91.0271	89.1694	85.609	55.9236	54.1983	60.4951	91.5924	104.046	91.1953	0.0001	0.463	0.00885	-0.31	5e-05	-0.77	GO:0003735,GO:0003723,GO:0005840,GO:0006412	-	Ko03010	Ribosome [PATH:ko03010]	K02988	small subunit ribosomal protein S5
GENE13777	-	Scaffold1	2401720	2402268	+	-	29.4686	25.66	24.968	19.3494	23.0904	24.5614	32.4018	31.3728	30.9939	0.00275	0.563	0.60135	0.104	0.02	-0.456	-	-	-	-	-	-
GENE13778	-	Scaffold1	2403130	2403721	+	-	13.3129	16.0044	16.8485	19.3072	21.4654	24.8438	20.6273	20.8715	26.5354	0.0045	0.994	0.01145	0.834	0.578	-0.156	-	-	-	-	-	-
GENE13779	-	Scaffold1	2403760	2404287	+	-	34.4461	37.0702	30.8195	30.9246	18.5196	37.2544	26.6146	26.2416	35.4961	0.68615	0.0752	0.60815	0.0994	0.88545	0.0265	-	-	-	-	-	-
GENE13780	-	Scaffold1	2405046	2405759	+	-	34.8094	34.7724	34.2642	28.4763	37.6823	36.9951	44.658	32.8597	42.3757	0.00105	0.579	0.0878	0.307	0.1699	-0.268	-	-	-	-	-	-
GENE13781	-	Scaffold1	2405486	2406058	+	-	26.82	33.478	35.9071	33.0224	37.8164	40.567	39.7814	30.8808	39.531	0.0492	0.408	0.02335	0.492	0.69015	0.0888	-	-	-	-	-	-
GENE13782	-	Scaffold1	2406367	2407515	-	-	1.15377	0.226616	0.931482	0.720768	0.713199	0.408772	1.95505	1.56005	0.207133	1	1.02	1	-0.0903	1	-1.1	-	-	-	-	-	-
GENE13783	-	Scaffold1	2408114	2409013	-	-	7.06144	8.24732	7.1079	6.54069	9.68919	6.14464	2.70388	3.00166	6.05673	0.04355	-0.58	0.15345	0.334	0.00385	0.917	GO:0008270	-	-	-	-	-
GENE13784	-	Scaffold1	2409437	2409655	+	-	0	6.04905	13.7054	0	6.5748	0	0	0	0	0.00135	#NAME?	0.2653	-1.59	1	inf	GO:0071949,GO:0055114,GO:0016491	-	-	-	-	-
GENE13785	-	Scaffold1	2414206	2416364	+	-	40.3381	37.7696	40.0091	22.9118	16.6974	24.8876	25.5573	20.4462	28.4545	0.0071	-0.32	5e-05	-0.56	0.081	-0.238	-	-	-	-	-	-
GENE13786	YNJ5_YEAST	Scaffold1	2416535	2417192	-	Uncharacterized transporter YNL095C [Source:SWISS;Acc:P53932]	23.4661	30.6886	29.7162	35.4025	26.7037	34.8705	14.8432	19.1573	16.579	0.0984	-0.378	0.00495	0.575	5e-05	0.956	-	-	-	-	-	-
GENE13787	ECM3	Scaffold1	2417239	2418604	-	Protein ECM3 [Source:SWISS;Acc:Q99252]	24.5948	22.1213	24.0005	28.3823	24.7221	22.9513	13.6235	14.8654	12.3665	0.0128	-0.402	0.00115	0.463	5e-05	0.868	GO:0016021,GO:0055085	-	-	-	-	-
GENE13788	MET18_DICDI	Scaffold1	2418999	2420050	+	Histidine protein methyltransferase 1 homolog [Source:SWISS;Acc:Q55DL2]	12.2723	11.3469	10.8424	9.10642	6.30321	8.2624	7.42949	6.53285	6.06173	0.0348	-0.47	0.26475	-0.24	0.3168	0.232	-	-	-	-	-	-
GENE13789	-	Scaffold1	2421304	2421561	-	-	0	3.21161	5.09782	0	3.52587	3.63737	0	3.2219	0	1	-1.12	1	0.139	1	1.28	GO:0008152,GO:0016491	-	-	-	-	-
GENE13790	LAC12	Scaffold1	2421797	2424826	-	Lactose permease [Source:SWISS;Acc:P07921]	24.4089	22.5618	21.9219	17.9846	20.1846	16.0954	16.6143	23.2361	14.1788	0.57125	0.0745	0.78495	0.0375	0.83495	-0.0337	GO:0016021,GO:0022857,GO:0055085	-	-	-	-	-
LEG01929	-	Scaffold1	2440148	2441128	+	-	0	0	0	0	0	0	0	0	0	1	0	1	0	1	0	-	-	-	-	-	-
LEG01950	-	Scaffold1	2463930	2464280	-	-	0	0	0	0	0	0	0	0	0	1	0	1	0	1	0	-	-	-	-	-	-
LEG01866	-	Scaffold1	2474770	2475382	-	-	0	0	0	0	0	0	0	0	0	1	0	1	0	1	0	-	-	-	-	-	-
GENE13791	-	Scaffold1	2487518	2488054	+	-	0	0	0	0	0	0	0	0	0	1	0	1	0	1	0	-	-	-	-	-	-
GENE13792	ura1	Scaffold1	2492519	2493589	-	Protein ura1 [Source:SWISS;Acc:Q09794]	0	0	0	0	0	0	0	0	0	1	0	1	0	1	0	-	-	Ko00250,Ko00240	Alanine, aspartate and glutamate metabolism [PATH:ko00250],Pyrimidine metabolism [PATH:ko00240]	K01956	EC:6.3.5.5
GENE13793	-	Scaffold1	2496563	2497954	-	-	0	0	0	0	0	0	0	0	0	1	0	1	0	1	0	-	-	-	-	-	-
GENE13794	-	Scaffold1	2498161	2499931	-	-	0	0	0	0	0	0	0	0	0	1	0	1	0	1	0	-	-	-	-	-	-
GENE13795	-	Scaffold1	2500944	2501525	+	-	0	0	0	0	0	0	0	0	0	1	0	1	0	1	0	-	-	-	-	-	-
LEG01853	-	Scaffold1	2525383	2525805	-	-	0	0	0	0	0	0	0	0	0	1	0	1	0	1	0	-	-	-	-	-	-
GENE13796	-	Scaffold1	2536983	2537824	+	-	0	0	0	0	0	0	0	0	0	1	0	1	0	1	0	-	-	-	-	-	-
LEG01922	-	Scaffold1	2548314	2548889	+	-	0	0	0	0	0	0	0	0	0	1	0	1	0	1	0	-	-	-	-	-	-
LEG01954	-	Scaffold1	2567514	2568164	+	-	0	0	0	0	0	0	0	0	0	1	0	1	0	1	0	-	-	-	-	-	-
GENE13797	-	Scaffold1	2582817	2583212	-	-	0	0	0	0	0	0	0	0	0	1	0	1	0	1	0	-	-	-	-	-	-
GENE13798	-	Scaffold1	2583584	2584375	-	-	0	0	0	0	0	0	0	0	0	1	0	1	0	1	0	GO:0006508,GO:0008234	-	-	-	-	-
LEG02026	-	Scaffold1	2584603	2586719	+	-	0	0	0	0	0	0	0	0	0	1	0	1	0	1	0	GO:0000166	-	-	-	-	-
LEG01934	-	Scaffold1	2592435	2592842	+	-	0	0	0	0	0	0	0	0	0	1	0	1	0	1	0	-	-	-	-	-	-
LEG01940	-	Scaffold1	2638368	2638742	+	-	0	0	0	0	0	0	0	0	0	1	0	1	0	1	0	-	-	-	-	-	-
LEG01848	-	Scaffold1	2638903	2639589	+	-	0	0	0	0	0	0	0	0	0	1	0	1	0	1	0	-	-	-	-	-	-
GENE13799	-	Scaffold1	2652910	2654204	+	-	0	0	0	0	0	0	0	0	0	1	0	1	0	1	0	-	-	-	-	-	-
GENE13800	-	Scaffold1	2654899	2655860	-	-	0	0	0	0	0	0	0	0	0	1	0	1	0	1	0	-	-	-	-	-	-
GENE13801	-	Scaffold1	2659495	2660844	+	-	0	0	0	0	0	0	0	0	0	1	0	1	0	1	0	-	-	-	-	-	-
GENE13802	-	Scaffold1	2661622	2662897	+	-	0	0	0	0	0	0	0	0	0	1	0	1	0	1	0	-	-	-	-	-	-
GENE13803	-	Scaffold1	2663324	2666636	+	-	0	0	0	0	0	0	0	0	0	1	0	1	0	1	0	-	-	-	-	-	-
GENE13804	-	Scaffold1	2667984	2668526	-	-	0	0	0	0	0	0	0	0	0	1	0	1	0	1	0	-	-	-	-	-	-
GENE13805	-	Scaffold1	2669968	2671528	-	-	0	0	0	0	0	0	0	0	0	1	0	1	0	1	0	GO:0006508,GO:0008234	-	-	-	-	-
GENE13806	BGL1_ASPAC	Scaffold1	2676523	2677254	+	Beta-glucosidase 1 [Source:SWISS;Acc:P48825]	0	0	0	0	0	0	0	0	0	1	0	1	0	1	0	GO:0005975,GO:0004553	-	-	-	-	-
GENE13807	BGLS_SCHCO	Scaffold1	2677715	2678038	+	Beta-glucosidase [Source:SWISS;Acc:P29091]	0	0	0	0	0	0	0	0	0	1	0	1	0	1	0	GO:0005975,GO:0004553	-	-	-	-	-
LEG01842	-	Scaffold1	2688005	2688364	+	-	0	0	0	0	0	0	0	0	0	1	0	1	0	1	0	-	-	-	-	-	-
LEG01907	-	Scaffold1	2699575	2700192	-	-	0	0	0	0	0	0	0	0	0	1	0	1	0	1	0	-	-	-	-	-	-
LEG01892	-	Scaffold1	2700633	2701277	-	-	0	0	0	1.32965	0	0	0.907971	0.821728	0.374194	1	inf	1	inf	1	-0.557	-	-	-	-	-	-
LEG01867	-	Scaffold1	2701762	2702307	-	-	0	0	0	0	0	0	0.583273	0	0	1	inf	1	0	1	#NAME?	-	-	-	-	-	-
GENE13808	fen	Scaffold1	2711364	2714192	-	Flap endonuclease 1 [Source:SWISS;Acc:Q12UT1]	0	0	0	0	0	0	0	0	0	1	0	1	0	1	0	GO:0004518,GO:0003824,GO:0003677,GO:0006281	-	-	-	-	-
GENE13809	-	Scaffold1	2720042	2722000	+	-	0	0	0	0	0	0	0	0	0	1	0	1	0	1	0	-	-	-	-	-	-
GENE13810	-	Scaffold1	2736152	2737654	+	-	0	0	0	0	0	0	0	0	0	1	0	1	0	1	0	-	-	-	-	-	-
LEG01967	-	Scaffold1	2786097	2786360	-	-	0	0	0	0	0	0	0	0	0	1	0	1	0	1	0	-	-	-	-	-	-
LEG01951	-	Scaffold1	2786698	2787026	-	-	0	0	0	0	0	0	0	0	0	1	0	1	0	1	0	-	-	-	-	-	-
LEG01931	-	Scaffold1	2801812	2803338	-	-	0	0	0	0	0	0	0	0	0	1	0	1	0	1	0	GO:0008270,GO:0003676	-	-	-	-	-
GENE13811	hetM	Scaffold1	2808156	2809380	-	Polyketide synthase HetM [Source:SWISS;Acc:P37693]	16.781	17.2989	16.2238	11.338	12.0287	19.3705	30.4662	26.8511	28.8698	5e-05	1.15	0.73605	-0.0557	5e-05	-1.2	-	-	-	-	-	-
GENE13812	Acsbg1	Scaffold1	2809536	2811289	-	Long-chain-fatty-acid--CoA ligase ACSBG1 [Source:SWISS;Acc:Q99PU5]	12.8117	11.1952	11.4123	14.4325	8.52664	9.72014	20.3731	20.1347	19.6521	5e-05	1.08	0.16945	0.231	5e-05	-0.844	-	-	-	-	-	-
GENE13813	-	Scaffold1	2811420	2811711	-	-	0	4.84762	3.71902	0	0	0	11.4093	4.91283	10.2709	0.3895	1.82	1	#NAME?	0.02285	#NAME?	-	-	-	-	-	-
GENE13814	-	Scaffold1	2811834	2812462	-	-	5.86015	8.82961	15.2114	8.68356	2.59108	7.49389	15.0129	18.365	23.9287	0.0008	1.27	0.3665	-0.367	0.0006	-1.63	-	-	-	-	-	-
LEG01801	-	Scaffold1	2812690	2812988	+	-	0	3.47011	0	4.10002	3.82853	0	0	3.46474	0	1	0.31	1	1.52	1	1.21	-	-	-	-	-	-
GENE13815	Tdg	Scaffold1	2813012	2814382	-	G/T mismatch-specific thymine DNA glycosylase [Source:SWISS;Acc:P56581]	14.7329	13.9266	11.9426	13.8735	11.4243	10.46	11.82	11.7693	10.582	0.813	0.0413	0.7092	0.0665	0.88955	0.0274	GO:0016799,GO:0006281	-	Ko03410	Base excision repair [PATH:ko03410]	K20813	EC:3.2.2.29
GENE13816	-	Scaffold1	2815544	2816134	-	-	10.0928	12.6481	15.7366	14.0068	18.7187	13.3719	21.1946	20.38	26.1547	5e-05	1.21	0.02955	0.631	0.02325	-0.572	-	-	-	-	-	-
GENE13817	-	Scaffold1	2816512	2817347	-	-	71.2982	62.3171	68.9775	52.6424	49.3257	63.2675	60.6416	53.4671	66.5596	0.0154	0.264	0.5343	-0.0707	0.0176	-0.332	-	-	-	-	-	-
GENE13818	ATG4	Scaffold1	2817891	2818165	-	Cysteine protease ATG4 [Source:SWISS;Acc:P0CQ10]	130.508	103.752	106.729	99.8303	35.7521	66.1087	95.6838	107.729	101.632	0.7986	0.0783	0.23775	-0.405	0.2137	-0.481	-	-	-	-	-	-
GENE13819	ATG4	Scaffold1	2818228	2818995	-	Cysteine protease ATG4 [Source:SWISS;Acc:P0CQ10]	62.8012	48.1435	67.9812	42.425	34.679	51.914	53.8554	41.7766	58.6968	0.16475	0.17	0.03455	-0.275	0.00375	-0.443	-	-	Ko04136,Ko04140,Ko04138	Autophagy - other eukaryotes [PATH:ko04136],Autophagy - animal [PATH:ko04140],Autophagy - yeast [PATH:ko04138]	K08342	EC:3.4.22.-
GENE13820	ATG4	Scaffold1	2819036	2819737	-	Cysteine protease ATG4 [Source:SWISS;Acc:P0CQ10]	45.8143	37.4485	55.4063	34.8693	26.8102	34.4221	40.0235	33.0962	48.8506	0.51625	0.0881	0.09135	-0.244	0.04365	-0.329	-	-	-	-	-	-
GENE13821	-	Scaffold1	2819787	2820698	-	-	37.8581	29.4196	34.3452	26.7872	20.0771	24.5783	29.3417	27.5144	31.3004	0.62145	0.101	0.24335	-0.25	0.10585	-0.349	-	-	-	-	-	-
GENE13822	TMT1	Scaffold1	2824291	2825287	-	Trans-aconitate 3-methyltransferase [Source:SWISS;Acc:A6ZRD1]	213.558	199.878	179.678	133.992	146.469	129.808	137.327	148.583	127.03	0.15465	-0.162	0.1816	-0.157	0.94665	0.00853	GO:0008168,GO:0008152	-	-	-	-	-
LEG01838	-	Scaffold1	2826058	2826349	-	-	22.7912	13.8189	6.99044	38.8146	30.6295	10.6503	16.2259	27.7583	24.2105	0.24445	0.927	0.14055	1.2	0.6559	0.275	-	-	-	-	-	-
GENE13823	-	Scaffold1	2828571	2829349	+	-	7.53442	5.99255	7.25962	6.14614	6.37818	8.54742	5.12839	6.95254	5.96745	0.7172	0.0955	0.1685	0.364	0.3158	0.272	-	-	-	-	-	-
GENE13824	-	Scaffold1	2829719	2830505	+	-	13.9961	14.1828	10.3979	9.98067	9.00282	15.7113	7.83749	8.77449	11.9453	0.482	-0.167	0.3411	0.217	0.1159	0.388	-	-	-	-	-	-
GENE13085	PFM_CHAGB	Scaffold1	239355	240993	-	Putative fungistatic metabolite [Source:SWISS;Acc:P84675]	175.556	169.094	184.269	373.625	384.108	384.12	41.2427	37.9826	32.7289	5e-05	-1.93	5e-05	1.43	5e-05	3.37	-	-	-	-	-	-
GENE03055	cel1	Scaffold11	1438944	1440336	+	Cellulose-growth-specific protein [Source:SWISS;Acc:Q00023]	41.7628	42.0952	40.0268	76.0042	84.2935	84.7896	6.76552	7.40416	8.00901	5e-05	-2.1	5e-05	1.26	5e-05	3.36	-	CBM1,AA9	-	-	-	-
GENE13827	YDM5_SCHPO	Scaffold1	2835331	2836915	-	Uncharacterized protein C57A7.05 [Source:SWISS;Acc:P87136]	41.416	46.6721	55.7155	30.932	25.8936	40.2994	18.7227	18.7141	24.8815	5e-05	-0.797	0.04355	-0.237	0.0002	0.563	-	-	-	-	-	-
GENE13828	YDM5_SCHPO	Scaffold1	2836947	2838143	-	Uncharacterized protein C57A7.05 [Source:SWISS;Acc:P87136]	33.6286	36.671	37.2886	26.9472	19.5062	26.222	16.2378	13.6919	17.2317	5e-05	-0.718	0.117	-0.196	0.00115	0.525	-	-	-	-	-	-
GENE13829	YDM5_SCHPO	Scaffold1	2838467	2839699	-	Uncharacterized protein C57A7.05 [Source:SWISS;Acc:P87136]	34.117	30.6554	36.7332	23.0859	17.0982	22.4871	14.7733	15.1949	15.2133	5e-05	-0.926	0.00045	-0.466	0.0065	0.462	-	-	-	-	-	-
GENE13830	-	Scaffold1	2840220	2841041	-	-	45.2221	44.4099	48.4907	36.5161	47.8236	40.3925	32.8682	38.6749	29.0654	0.41045	-0.109	0.20135	0.169	0.072	0.282	-	-	-	-	-	-
LEG01944	-	Scaffold1	2841115	2842673	-	-	6.06541	3.65987	0.591358	0.791195	1.56379	2.02855	3.20303	2.17955	2.03301	0.8557	-0.128	0.20205	-0.918	0.4167	-0.788	-	-	-	-	-	-
LEG01798	-	Scaffold1	2843825	2844889	+	-	44.1315	47.5572	41.1142	66.1698	64.9459	65.6103	76.1444	80.3597	80.9013	5e-05	1.15	5e-05	0.87	0.0518	-0.273	-	-	-	-	-	-
GENE13831	-	Scaffold1	2845485	2846456	+	-	0.511656	1.96	0.810298	2.6554	1.05152	3.18791	2.66929	1.94014	1.40475	0.09495	1.23	0.03225	1.46	0.73505	0.233	-	-	-	-	-	-
GENE13832	-	Scaffold1	2846555	2847470	+	-	7.40289	8.07024	7.87446	6.28298	8.0939	11.0503	7.92325	9.14056	9.35159	0.016	0.531	0.1043	0.366	0.4424	-0.162	-	-	-	-	-	-
LEG01917	-	Scaffold1	2847650	2848032	+	-	108.317	45.9758	68.9671	69.3328	97.2957	180.92	80.4114	87.4452	41.9826	0.51765	0.228	0.001	1.13	0.0073	0.903	-	-	-	-	-	-
LEG01858	-	Scaffold1	2848185	2848757	+	-	22.4818	17.7956	9.60729	18.5214	19.126	23.8928	15.8933	13.6071	11.7381	0.96375	-0.000493	0.0086	0.7	0.01535	0.704	-	-	-	-	-	-
GENE13833	-	Scaffold1	2853273	2853959	-	-	53.8523	47.7293	45.3825	53.2368	51.2255	64.598	45.6451	42.8407	45.9414	0.01215	0.305	5e-05	0.587	0.0485	0.285	-	-	-	-	-	-
GENE13834	-	Scaffold1	2854408	2854758	-	-	91.3315	76.7943	59.5886	84.1869	68.0042	91.8618	73.0338	47.0382	77.3913	0.53915	0.102	0.01075	0.42	0.0695	0.32	-	-	-	-	-	-
GENE13835	RAB7_SOYBN	Scaffold1	2855023	2855293	-	Ras-related protein Rab7 [Source:SWISS;Acc:Q43463]	99.532	119.106	47.0689	60.3264	74.0532	110.375	52.4312	55.7763	61.7085	0.45725	-0.26	0.8308	0.0721	0.3538	0.334	GO:0007264,GO:0005525	-	-	-	-	-
GENE13836	-	Scaffold1	2856955	2857600	+	-	13.5054	10.709	6.88769	8.0056	10.5322	8.37146	5.3699	7.25677	6.54172	0.21125	-0.367	0.6857	0.106	0.12775	0.476	-	-	-	-	-	-
GENE13837	-	Scaffold1	2858683	2859886	+	-	82.3375	88.8784	101.168	172.312	180.265	214.705	75.0104	72.638	94.2964	0.24555	0.136	5e-05	1.28	5e-05	1.15	-	-	-	-	-	-
LEG01818	-	Scaffold1	2860912	2861244	-	-	0	0	0	0	0	0	0	0	0	1	0	1	0	1	0	-	-	-	-	-	-
GENE13838	ordA	Scaffold1	2863210	2866299	+	O-methylsterigmatocystin oxidoreductase [Source:SWISS;Acc:O13345]	15.6892	14.4197	10.6791	11.4451	11.3558	10.8162	12.3008	12.9563	10.4787	0.6136	0.0734	0.9285	0.0126	0.72625	-0.0582	GO:0005506,GO:0016705,GO:0055114,GO:0020037,GO:0005515	-	-	-	-	-
GENE13839	-	Scaffold1	2866433	2867255	+	-	22.6154	20.4816	21.4976	20.7779	18.2828	22.9185	23.3834	29.3884	24.648	0.0036	0.506	0.20965	0.223	0.12475	-0.279	-	-	-	-	-	-
GENE13840	-	Scaffold1	2867471	2867854	-	-	21.9233	23.1235	39.1862	39.1851	53.0676	37.8279	93.3515	94.2482	95.1188	5e-05	2.03	0.0004	0.818	5e-05	-1.21	-	-	-	-	-	-
GENE00640	-	Scaffold19	122782	124336	-	-	106.49	103.627	101.376	335.442	323.17	402.046	32.1175	32.4445	31.1201	5e-05	-1.36	5e-05	1.99	5e-05	3.35	-	AA5_1	-	-	-	-
GENE13842	-	Scaffold1	2869040	2869888	-	-	1.42029	0	0	0	0	1.3217	1.42412	0	0	1	0.244	1	0.256	1	0.0141	-	-	-	-	-	-
GENE13843	ECH1	Scaffold1	2870007	2871227	-	Delta(3,5)-Delta(2,4)-dienoyl-CoA isomerase, mitochondrial [Source:SWISS;Acc:Q13011]	32.3928	36.4788	34.2099	51.446	52.5761	42.025	5.33237	9.96326	6.95874	5e-05	-1.83	5e-05	0.892	5e-05	2.73	GO:0003824,GO:0008152	-	Ko04146	Peroxisome [PATH:ko04146]	K12663	EC:5.3.3.-
GENE13844	Ech1	Scaffold1	2871900	2873121	-	Delta(3,5)-Delta(2,4)-dienoyl-CoA isomerase, mitochondrial [Source:SWISS;Acc:O35459]	90.4767	81.7328	91.3269	91.9022	103.274	98.5669	99.7929	111.738	99.513	5e-05	0.577	5e-05	0.528	0.7299	-0.0454	GO:0003824,GO:0008152	-	Ko04146	Peroxisome [PATH:ko04146]	K12663	EC:5.3.3.-
GENE13845	-	Scaffold1	2873324	2874079	-	-	29.6905	27.3101	29.9982	69.7675	59.6482	69.9458	108.17	118.904	114.777	5e-05	2.36	5e-05	1.57	5e-05	-0.784	-	-	-	-	-	-
GENE13846	YDMC_SCHPO	Scaffold1	2875498	2878578	-	Heat shock protein 70 homolog C57A7.12 [Source:SWISS;Acc:P87142]	99.1603	92.769	89.5671	45.463	38.8308	40.9658	178.877	190.764	179.283	5e-05	1.29	5e-05	-0.906	5e-05	-2.19	-	-	-	-	-	-
GENE13847	-	Scaffold1	2878656	2879344	-	-	18.848	18.4126	14.8134	23.1743	38.3636	29.4188	30.7214	21.8346	22.906	0.00185	0.823	0.00035	1.09	0.2357	0.269	-	-	-	-	-	-
GENE13848	Y2923_ARATH	Scaffold1	2880930	2882746	+	Putative leucine-rich repeat receptor-like serine/threonine-protein kinase At2g19230 [Source:SWISS;Acc:O64556]	7.94804	9.72443	7.48349	17.9674	16.4776	19.7981	30.3628	27.0978	29.5871	5e-05	2.2	5e-05	1.44	5e-05	-0.751	GO:0006468,GO:0005524,GO:0004672	-	Ko04016,Ko04626	MAPK signaling pathway - plant [PATH:ko04016],Plant-pathogen interaction [PATH:ko04626]	K16224	senescence-induced receptor-like serine/threonine-protein kinase
LEG01758	-	Scaffold1	2883593	2884390	+	-	3.78657	3.66619	6.01697	0.789998	3.55078	5.34002	4.78892	4.01424	6.19523	0.1103	0.526	0.72985	-0.126	0.1034	-0.648	-	-	-	-	-	-
LEG01927	-	Scaffold1	2884966	2885331	+	-	0	0	0	0	0	0	0	0	0	1	0	1	0	1	0	-	-	-	-	-	-
GENE13849	-	Scaffold1	2887302	2890358	-	-	0	0	0	0	0	0	0	0	0.195718	1	inf	1	0	1	#NAME?	-	-	-	-	-	-
GENE13850	Ido1	Scaffold1	2892584	2894051	-	Indoleamine 2,3-dioxygenase 1 [Source:SWISS;Acc:Q9ERD9]	70.4179	65.7873	68.0317	105.746	92.2634	96.2512	67.4133	64.8294	73.1549	5e-05	0.468	5e-05	0.878	0.0016	0.412	GO:0020037	-	-	-	-	-
GENE13851	-	Scaffold1	2894111	2894363	-	-	115.222	107.984	71.6205	61.1829	89.1674	73.834	103.302	78.3039	73.0779	0.87395	-0.0637	0.84875	-0.091	0.9443	-0.0234	-	-	-	-	-	-
GENE13852	-	Scaffold1	2896860	2898177	-	-	22.2183	22.3078	24.7764	22.7852	23.7482	23.8436	34.8563	31.776	36.0543	5e-05	0.858	0.11955	0.233	0.00015	-0.623	-	-	-	-	-	-
GENE13853	mug86	Scaffold1	2899003	2899804	-	Meiotically up-regulated gene 86 protein [Source:SWISS;Acc:O14201]	1410.1	1360.62	1203.34	3051.15	3413.95	3077.92	1772.33	1633.4	1579.33	5e-05	0.668	5e-05	1.52	5e-05	0.857	GO:0016021	-	-	-	-	-
GENE13854	-	Scaffold1	2899868	2900310	-	-	850.22	910.158	856.591	1864.49	1986.5	1759.33	1095.69	951.919	956.001	5e-05	0.559	5e-05	1.38	5e-05	0.828	-	-	-	-	-	-
GENE13855	pme1	Scaffold1	2903159	2904532	-	Pectinesterase [Source:SWISS;Acc:P17872]	37.2481	39.9472	42.1421	33.8394	30.4061	33.8682	19.5909	24.8318	22.7164	0.0004	-0.456	0.8454	-0.023	0.0033	0.436	GO:0005618,GO:0042545,GO:0030599	CE8	Ko00040	Pentose and glucuronate interconversions [PATH:ko00040]	K01051	EC:3.1.1.11
LEG01976	-	Scaffold1	2904551	2905155	+	-	0	0	0	0	0	0	0	0	3.3496	1	inf	1	0	1	#NAME?	-	-	-	-	-	-
LEG01893	-	Scaffold1	2905163	2905505	+	-	0	4.64963	1.96154	0	0	0	0	2.33435	2.42497	1	-0.171	1	#NAME?	1	#NAME?	-	-	-	-	-	-
LEG01847	-	Scaffold1	2905692	2906283	+	-	1.08563	0.518105	1.75047	0	0.559067	0.501714	1.71349	3.5842	3.00079	0.11945	1.63	1	-1.34	0.2509	-2.96	-	-	-	-	-	-
GENE13856	-	Scaffold1	2906647	2907009	-	-	22.4656	26.2629	33.1018	15.342	10.1465	9.61133	12.7198	13.9908	25.0868	0.1801	-0.347	0.00225	-0.895	0.0986	-0.546	-	-	-	-	-	-
GENE13857	YB35_SCHPO	Scaffold1	2907183	2907877	-	Oxysterol-binding protein homolog C2F12.05c [Source:SWISS;Acc:O14340]	38.7478	40.2774	45.5273	35.0332	16.9844	31.5784	39.0047	19.0317	38.0951	0.737	-0.0661	0.1204	-0.317	0.24015	-0.249	-	-	-	-	-	-
GENE13858	YB35_SCHPO	Scaffold1	2907943	2909826	-	Oxysterol-binding protein homolog C2F12.05c [Source:SWISS;Acc:O14340]	38.0039	35.6628	44.04	23.0219	18.4697	27.2716	26.1083	22.6606	30.2434	0.5163	-0.0749	0.00125	-0.396	0.0214	-0.319	-	-	-	-	-	-
GENE13859	PLEKHA3	Scaffold1	2910144	2910600	-	Pleckstrin homology domain-containing family A member 3 [Source:SWISS;Acc:Q9HB20]	40.6667	37.0324	26.6905	32.7437	8.05323	27.3306	16.4204	23.6363	18.8298	0.0264	-0.647	0.191	-0.373	0.39385	0.277	-	-	-	-	-	-
LEG01987	-	Scaffold1	2911879	2913139	-	-	5.60776	3.59212	3.6595	7.53481	7.58646	7.48097	17.8232	22.9585	14.7942	5e-05	2.5	0.0521	1.15	0.03735	-1.35	-	-	-	-	-	-
GENE13860	-	Scaffold1	2912880	2914138	+	-	47.551	40.6204	40.5658	196.375	185.057	216.974	117.95	118.066	114.735	5e-05	1.81	5e-05	2.55	5e-05	0.744	-	-	-	-	-	-
GENE00613	-	Scaffold21	452862	453202	-	-	696.253	641.796	616.849	1081.81	1109.71	1305.96	83.5067	129.493	146.764	5e-05	-2.23	5e-05	1.09	5e-05	3.33	-	-	-	-	-	-
GENE13862	cml	Scaffold1	2920265	2921221	+	Probable N-acetyltransferase camello [Source:SWISS;Acc:Q66KL0]	345.378	315.141	278.019	103.511	106.325	102.76	85.8147	89.1332	80.035	5e-05	-1.6	5e-05	-1.32	0.04325	0.274	GO:0008080	-	-	-	-	-
GENE13863	NAT9_SCHPO	Scaffold1	2921390	2922327	+	N-acetyltransferase 9-like protein [Source:SWISS;Acc:Q9USR6]	56.7906	54.9902	55.2367	39.2195	39.4862	34.0827	27.8327	31.7929	24.7552	5e-05	-0.703	0.0298	-0.275	0.00545	0.431	GO:0008080	-	-	-	-	-
GENE13864	-	Scaffold1	2923695	2924941	+	-	42.3601	41.7676	35.2646	41.8545	50.7312	43.3571	33.9482	36.5953	34.259	0.3487	0.117	0.00015	0.448	0.02065	0.333	-	-	-	-	-	-
GENE05219	YIZG_SCHPO	Scaffold10	364355	366490	-	Uncharacterized transporter C1002.16c [Source:SWISS;Acc:Q9US44]	6.64925	4.58275	6.591	9.57237	11.9007	8.13313	0.571996	1.04151	1.29565	5e-05	-2.24	5e-05	1.04	5e-05	3.28	GO:0016021,GO:0055085	-	-	-	-	-
GENE13866	YCO6_SCHPO	Scaffold1	2927555	2929067	-	Putative nucleosome assembly protein C364.06 [Source:SWISS;Acc:O59797]	296.579	272.501	275.775	144.955	139.118	151.039	182.204	175.271	176.732	0.0012	-0.342	5e-05	-0.6	0.036	-0.254	GO:0005634,GO:0006334	-	-	-	-	-
GENE13867	Q5AAI8_CANAL	Scaffold1	2928074	2928383	-	None [Source:SWISS;Acc:Q5AAI8]	0.000292615	6.06756e-05	0.00250624	10.2402	2.95775e-05	0.217977	0.000195487	0.000343025	0.0051635	0.86405	0.419	0.85635	-0.38	0.76915	-0.791	-	-	-	-	-	-
GENE13868	-	Scaffold1	2931990	2932577	+	-	59.2978	62.2698	66.1175	49.3889	54.4899	58.3961	68.3796	60.8395	83.6691	0.00015	0.542	0.40645	0.125	0.01095	-0.413	-	-	-	-	-	-
GENE13869	-	Scaffold1	2932678	2932959	+	-	140.854	125.17	80.6684	84.1146	59.388	107.51	102.905	149.109	152.923	0.00875	0.562	0.7453	-0.0781	0.013	-0.638	-	-	-	-	-	-
GENE13870	-	Scaffold1	2934535	2935731	-	-	27.3636	32.1441	32.8584	14.8543	11.5053	17.3982	29.5847	23.7771	29.6306	0.0026	0.348	5e-05	-0.665	5e-05	-1.01	-	-	-	-	-	-
GENE13871	-	Scaffold1	2936640	2938113	+	-	10.7295	10.1973	12.6499	7.90649	8.19616	11.5407	11.798	9.75561	11.5278	0.0456	0.321	0.83435	0.0354	0.11385	-0.283	-	-	-	-	-	-
GENE13872	bglS	Scaffold1	2938626	2939871	-	Beta-glucanase [Source:SWISS;Acc:P04957]	21.36	14.8834	16.1723	16.2876	17.9275	13.1046	13.1637	13.902	13.6261	0.9261	0.0233	0.2383	0.255	0.38655	0.234	GO:0005975,GO:0004553	GH16	-	-	-	-
GENE13873	-	Scaffold1	2940431	2940800	+	-	0	0	0	0	0	10.0432	0	0	0	1	0	1	inf	1	inf	-	-	-	-	-	-
GENE13874	-	Scaffold1	2941657	2942146	+	-	2.56052	10.3337	9.67893	7.93912	4.30422	8.38853	13.3513	11.1021	12.2629	0.0107	1.08	0.4849	0.297	0.0507	-0.777	-	-	-	-	-	-
GENE13875	-	Scaffold1	2942772	2943206	+	-	3.57889	9.34159	7.07627	11.0141	5.42746	10.893	44.873	42.3236	38.4112	5e-05	2.92	0.04535	0.845	5e-05	-2.08	-	-	-	-	-	-
LEG01945	-	Scaffold1	2943296	2943735	-	-	10.2961	40.3011	18.3082	0	18.0623	20.3464	9.27586	0	17.8615	0.2655	-1.02	0.73095	-0.377	0.37975	0.647	-	-	-	-	-	-
GENE13876	-	Scaffold1	2945181	2945584	+	-	15.0769	13.2415	1.79307	7.35539	2.355	19.1603	7.40336	8.67805	6.88213	0.74515	-0.212	0.9084	0.0865	0.6834	0.3	-	-	-	-	-	-
GENE13877	-	Scaffold1	2946618	2947190	+	-	45.4015	37.3151	36.1441	20.692	40.6223	29.1694	12.0808	9.89865	15.9162	5e-05	-1.34	0.3329	-0.163	5e-05	1.18	-	-	-	-	-	-
GENE13878	-	Scaffold1	2948310	2948730	+	-	0	0	0	0	0	0	0	0	0	1	0	1	0	1	0	-	-	-	-	-	-
GENE13879	-	Scaffold1	2956534	2958323	+	-	36.9698	43.9291	33.4331	25.3309	23.6102	24.7009	26.1133	18.2403	23.0446	0.00025	-0.432	0.00295	-0.352	0.5762	0.0824	-	-	-	-	-	-
LEG01830	-	Scaffold1	2960129	2962042	-	-	0	0	0	0	0	0	0	0	0	1	0	1	0	1	0	-	-	-	-	-	-
GENE13880	cmkA	Scaffold1	2962269	2965686	+	Calcium/calmodulin-dependent protein kinase [Source:SWISS;Acc:Q00771]	50.4081	51.732	50.438	45.1608	47.6226	53.6346	62.295	63.8487	63.1836	5e-05	0.691	0.0718	0.211	0.0001	-0.478	GO:0006468,GO:0005524,GO:0004672	-	Ko04921,Ko04925	Oxytocin signaling pathway [PATH:ko04921],Aldosterone synthesis and secretion [PATH:ko04925]	K08794	EC:2.7.11.17
LEG01864	-	Scaffold1	2965897	2966574	+	-	0.974044	3.76379	1.51971	0	2.00432	3.32849	6.17732	4.20173	4.25158	0.01115	1.51	1	0.11	0.04695	-1.39	-	-	-	-	-	-
GENE13881	-	Scaffold1	2966868	2967567	-	-	30.6612	27.9794	22.4575	38.4993	37.8413	28.5173	27.2977	39.8044	29.9584	0.00035	0.546	0.0003	0.593	0.76385	0.0491	-	-	-	-	-	-
GENE13882	-	Scaffold1	2986376	2987185	-	-	0	0	0	0	0	0	0	0	0	1	0	1	0	1	0	-	-	-	-	-	-
GENE13883	-	Scaffold1	2992858	2993844	+	-	0	0	0	0	0	0	0	0	0	1	0	1	0	1	0	-	-	-	-	-	-
LEG01840	-	Scaffold1	2999983	3000561	+	-	0	0	0	0	0	0	0	0	0	1	0	1	0	1	0	-	-	-	-	-	-
LEG02003	-	Scaffold1	3005557	3007932	+	-	0	0	0	0	0	0	0	0	0	1	0	1	0	1	0	-	-	-	-	-	-
GENE13884	-	Scaffold1	3016152	3016727	-	-	0	0	0	0	0	0	0	0	0	1	0	1	0	1	0	-	-	-	-	-	-
LEG01883	-	Scaffold1	3021458	3022467	-	-	404.862	426.864	387.725	507.402	560.237	439.344	547.078	622.722	490.361	5e-05	0.828	5e-05	0.701	0.32665	-0.123	-	-	-	-	-	-
GENE13885	-	Scaffold1	3022695	3022981	-	-	0	4.73923	3.80166	5.55306	5.26566	11.3202	0	4.74439	10.34	0.50155	0.957	0.36605	1.66	0.38945	0.706	-	-	-	-	-	-
GENE13886	PSMD10	Scaffold1	3023290	3024452	-	26S proteasome non-ATPase regulatory subunit 10 [Source:SWISS;Acc:O75832]	77.9688	66.7179	84.631	46.1672	39.0748	42.9063	38.1117	34.1092	33.0266	5e-05	-0.813	5e-05	-0.603	0.20365	0.213	GO:0005515	-	-	-	-	-
GENE13887	TFB2	Scaffold1	3024608	3026641	+	RNA polymerase II transcription factor B subunit 2 [Source:SWISS;Acc:Q6BZX4]	74.2285	76.2226	68.3901	42.3262	53.1525	47.453	34.7488	38.6015	31.4929	5e-05	-0.659	0.02505	-0.267	0.0035	0.395	GO:0004003,GO:0000439,GO:0005634,GO:0006289	-	Ko03022,Ko03420,Ko05203	Basal transcription factors [PATH:ko03022],Nucleotide excision repair [PATH:ko03420],Viral carcinogenesis [PATH:ko05203]	K03144	transcription initiation factor TFIIH subunit 4
GENE13220	AIM2	Scaffold1	717149	718174	+	Protein AIM2 [Source:SWISS;Acc:P39721]	189.449	184.162	175.839	363.777	403.345	400.213	39.1298	49.9819	30.612	5e-05	-1.94	5e-05	1.32	5e-05	3.26	GO:0016787	-	-	-	-	-
GENE13888	-	Scaffold1	3029993	3032275	-	-	38.9307	37.167	37.1089	10.4362	11.0453	11.7192	8.96679	9.21905	6.51825	5e-05	-1.84	5e-05	-1.44	0.0148	0.402	-	-	-	-	-	-
LEG01827	YER5_SCHPO	Scaffold1	3033894	3034793	-	Uncharacterized oxidoreductase C2F3.05c [Source:SWISS;Acc:O14088]	37.2336	35.3792	37.8113	27.219	18.1515	16.4004	15.8656	15.2479	12.8618	5e-05	-1.08	0.0005	-0.603	0.02205	0.479	GO:0055114,GO:0016491	-	-	-	-	-
LEG01832	-	Scaffold1	3035026	3035277	-	-	0	9.02942	0	0	0	0	10.658	0	0	1	0.435	1	#NAME?	1	#NAME?	-	-	-	-	-	-
GENE13889	HSBP1	Scaffold1	3036654	3037152	+	Heat shock factor-binding protein 1 [Source:SWISS;Acc:O75506]	294.771	270.875	219.469	142.987	167.148	133.116	81.4735	88.7258	76.8297	5e-05	-1.32	5e-05	-0.56	5e-05	0.761	-	-	-	-	-	-
GENE13890	-	Scaffold1	3038514	3040159	+	-	35.1139	35.0653	38.6449	20.4057	17.5386	21.5236	18.5471	17.2911	14.944	5e-05	-0.776	5e-05	-0.617	0.289	0.162	-	-	-	-	-	-
GENE13891	-	Scaffold1	3040566	3043600	+	-	21.4614	20.7118	21.6349	11.1542	8.02203	12.8823	17.9986	17.3795	15.9279	0.55335	0.07	5e-05	-0.703	5e-05	-0.771	-	-	-	-	-	-
GENE13892	sut1	Scaffold1	3044013	3045292	+	General alpha-glucoside permease [Source:SWISS;Acc:O14091]	43.9568	42.699	34.3662	27.8324	30.1489	24.6244	24.9858	28.1093	25.9418	0.03075	-0.292	0.1136	-0.217	0.63335	0.0775	-	-	-	-	-	-
GENE13893	-	Scaffold1	3045526	3046454	+	-	37.3361	46.6674	46.4192	29.0253	21.5216	29.82	18.9061	21.3634	24.5091	0.0011	-0.478	0.08165	-0.238	0.1461	0.243	-	-	-	-	-	-
GENE13894	-	Scaffold1	3046499	3047019	+	-	1.98608	0	0	1.97594	1.90921	1.9278	0	0	0	1	#NAME?	0.23425	1.72	1	inf	-	-	-	-	-	-
GENE13895	-	Scaffold1	3047915	3050604	-	-	70.8726	69.1657	69.4884	78.0388	74.6754	90.7388	146.366	150.207	160.1	5e-05	1.45	5e-05	0.505	5e-05	-0.941	-	-	-	-	-	-
GENE13896	-	Scaffold1	3050943	3052289	+	-	36.2675	36.6059	37.0389	21.7702	16.9544	23.4689	29.49	27.2052	26.2086	0.30755	-0.118	0.0001	-0.463	0.02245	-0.341	-	-	-	-	-	-
GENE08385	-	Scaffold7	5278372	5279861	-	-	277.394	269.162	233.57	423.002	457.421	391.036	47.0354	51.3276	38.3788	5e-05	-2.09	5e-05	1.06	5e-05	3.15	-	-	-	-	-	-
LEG01933	-	Scaffold1	3053525	3053805	+	-	55.0436	11.0248	12.6984	32.8117	42.4638	19.5678	121.945	148.791	123.919	0.0019	2.76	0.33155	0.652	0.0006	-2.1	-	-	-	-	-	-
LEG01810	-	Scaffold1	3054287	3055234	-	-	17.4644	16.4526	20.6525	15.2155	16.1892	14.6207	6.72313	10.4877	8.80966	0.00045	-0.718	0.52445	0.107	5e-05	0.828	-	-	-	-	-	-
GENE13898	-	Scaffold1	3055485	3056093	-	-	25.6431	21.5706	16.8657	18.3684	13.9673	19.4561	7.10257	7.52565	11.9644	0.00025	-1.04	0.87985	-0.0285	0.00025	1.01	-	-	-	-	-	-
GENE07729	YIQ6_YEAST	Scaffold7	3287221	3287800	+	Uncharacterized transporter YIL166C [Source:SWISS;Acc:P40445]	21.3021	13.7783	19.4882	45.1004	34.7915	49.5311	5.35372	4.08356	5.39356	0.00145	-1.54	5e-05	1.59	5e-05	3.13	-	-	-	-	-	-
GENE13900	AUD_PHACH	Scaffold1	3059926	3061355	+	Aldos-2-ulose dehydratase [Source:SWISS;Acc:P84193]	13.9465	8.91675	9.43181	9.12877	7.39276	6.76253	23.9307	25.6721	20.9163	5e-05	1.51	0.44315	-0.152	5e-05	-1.66	-	-	-	-	-	-
GENE13901	AUD_PHACH	Scaffold1	3061390	3062347	+	Aldos-2-ulose dehydratase [Source:SWISS;Acc:P84193]	18.8718	14.7137	11.6515	10.9122	11.2019	11.901	33.8052	30.7371	29.4207	5e-05	1.43	0.8086	-0.0502	5e-05	-1.48	-	-	-	-	-	-
GENE13902	AUD_PHACH	Scaffold1	3062609	3063535	+	Aldos-2-ulose dehydratase [Source:SWISS;Acc:P84193]	19.3969	23.7478	13.8228	13.9322	16.2544	13.2578	38.4128	43.8347	38.6002	5e-05	1.52	0.79025	-0.0531	5e-05	-1.57	-	CBM13	-	-	-	-
GENE13903	URC4	Scaffold1	3064726	3066456	+	Uracil catabolism protein 4 [Source:SWISS;Acc:A5H0J3]	77.6531	75.0688	77.8459	39.5158	42.046	42.4718	39.9212	30.6325	34.5075	5e-05	-0.747	5e-05	-0.519	0.08475	0.231	-	-	-	-	-	-
GENE13904	-	Scaffold1	3070737	3071037	-	-	11.1253	8.43294	12.1995	21.4378	0	0	10.1904	8.54525	9.18226	0.82965	0.199	0.6549	-0.226	0.3665	-0.427	-	-	-	-	-	-
GENE13905	VWA5A	Scaffold1	3071089	3074037	-	von Willebrand factor A domain-containing protein 5A [Source:SWISS;Acc:O00534]	25.0322	26.105	23.1775	21.2341	20.2778	19.2056	27.5703	24.4797	28.8297	5e-05	0.519	0.30525	0.124	0.0022	-0.392	-	-	-	-	-	-
GENE13906	-	Scaffold1	3074062	3074410	-	-	0	0	0	0	0	0	0	0	0	1	0	1	0	1	0	-	-	-	-	-	-
GENE13907	-	Scaffold1	3076170	3076625	-	-	0	0	0.524817	0	0	0	0	0.628336	0.618514	1	1.58	1	#NAME?	1	#NAME?	-	-	-	-	-	-
GENE13908	-	Scaffold1	3077597	3078504	+	-	4.11647	5.19613	4.98873	6.88654	3.96611	4.37849	5.1007	3.66762	5.9365	0.09455	0.454	0.0889	0.464	0.96445	0.0117	-	-	-	-	-	-
LEG02028	-	Scaffold1	3079403	3080391	+	-	172.131	146.86	177.169	225.976	261.46	225.459	176.453	173.152	177.932	0.10685	0.179	5e-05	0.731	5e-05	0.557	-	-	-	-	-	-
GENE13909	-	Scaffold1	3081876	3082860	-	-	94.2906	85.8122	100.086	194.104	182.732	165.893	140.492	126.115	132.695	5e-05	0.81	5e-05	1.31	0.00025	0.498	-	-	-	-	-	-
GENE13910	-	Scaffold1	3082886	3083162	-	-	72.2475	57.2633	66.086	77.0439	41.8671	72.8017	74.8109	63.5107	98.6777	0.18575	0.482	0.40245	0.326	0.7011	-0.154	-	-	-	-	-	-
GENE13911	-	Scaffold1	3083485	3085038	-	-	64.3222	63.7731	62.1446	26.8824	33.0914	37.2985	26.733	27.7281	25.3681	5e-05	-0.879	5e-05	-0.632	0.0788	0.25	-	-	-	-	-	-
GENE13912	get4	Scaffold1	3085520	3086920	-	Golgi to ER traffic protein 4 [Source:SWISS;Acc:O74432]	111.699	116.772	112.149	96.9249	104.89	103.234	118.612	135.035	128.723	5e-05	0.552	0.0208	0.267	0.0269	-0.281	-	-	-	-	-	-
GENE13913	TUBB2	Scaffold1	3087114	3089238	+	Tubulin beta-2 chain [Source:SWISS;Acc:Q8J1R4]	86.2008	75.8115	78.3918	44.4291	40.8879	44.7851	28.4228	28.2046	35.896	5e-05	-0.995	5e-05	-0.577	0.00335	0.42	GO:0003924,GO:0007017,GO:0005874,GO:0005200,GO:0005525	-	Ko04540,Ko04145,Ko05130	Gap junction [PATH:ko04540],Phagosome [PATH:ko04145],Pathogenic Escherichia coli infection [PATH:ko05130]	K07375	tubulin beta
GENE13914	ybiU	Scaffold1	3089818	3091534	+	Uncharacterized protein YbiU [Source:SWISS;Acc:P75791]	203.175	203.145	199.36	275.339	259.847	293.402	221.857	211.035	241.762	5e-05	0.457	5e-05	0.709	0.0358	0.254	-	-	-	-	-	-
GENE13915	-	Scaffold1	3092302	3095784	+	-	388.705	358.04	367.696	360.448	384.204	403.16	291.907	257.799	267.456	0.3597	-0.148	0.0385	0.352	0.0055	0.503	GO:0005975	-	-	-	-	-
LEG01843	-	Scaffold1	3103543	3104436	+	-	0	0	0	0	0	0	0	0	0	1	0	1	0	1	0	-	-	-	-	-	-
LEG01947	-	Scaffold1	3112258	3112695	+	-	0	0	0	0	0	0	0	0	0	1	0	1	0	1	0	-	-	-	-	-	-
LEG01831	-	Scaffold1	3129301	3131235	-	-	0	0	0	0	0	0	0	0	0	1	0	1	0	1	0	-	-	-	-	-	-
GENE13916	-	Scaffold1	3133303	3133878	+	-	0	0	0	0	0	0	0	0	0	1	0	1	0	1	0	-	-	-	-	-	-
LEG01885	-	Scaffold1	3146575	3148101	-	-	0	0	0	0	0	0	0	0	0	1	0	1	0	1	0	GO:0008270,GO:0003676	-	-	-	-	-
LEG01833	-	Scaffold1	3165216	3166202	+	-	0	0	0	0	0	0	0	0	0	1	0	1	0	1	0	-	-	-	-	-	-
GENE13917	-	Scaffold1	3167341	3167595	+	-	0	0	0	0	0	0	0	0	0	1	0	1	0	1	0	-	-	-	-	-	-
GENE13918	-	Scaffold1	3199949	3201332	+	-	340.345	338.419	318.744	424.737	429.322	395.006	44.5697	45.3156	37.3251	5e-05	-2.57	5e-05	0.65	5e-05	3.22	-	-	-	-	-	-
GENE13919	aro-8	Scaffold1	3203768	3205989	+	Phospho-2-dehydro-3-deoxyheptonate aldolase [Source:SWISS;Acc:P80576]	71.4318	73.4115	76.6267	44.0061	40.7437	49.2162	64.3272	63.6883	62.3387	0.1731	0.151	0.0015	-0.379	5e-05	-0.528	GO:0003849,GO:0009073	-	Ko00400,Ko02024	Phenylalanine, tyrosine and tryptophan biosynthesis [PATH:ko00400],Quorum sensing [PATH:ko02024]	K01626	EC:2.5.1.54
GENE13920	ZIFL2	Scaffold1	3206575	3209214	-	Probable peptide/nitrate transporter At3g43790 [Source:SWISS;Acc:Q3EAQ5]	0	0	0.241135	0.315748	0.311398	0.40759	0	0	0.268205	1	0.593	1	2.54	1	1.95	GO:0005215,GO:0016021,GO:0055085	-	-	-	-	-
GENE13921	adhC2	Scaffold1	3209845	3210950	-	NADP-dependent alcohol dehydrogenase C 2 [Source:SWISS;Acc:P0CH37]	11.3245	7.79869	9.43186	10.2738	6.32505	9.18583	2.80105	2.55442	2.74547	5e-05	-1.44	0.19505	0.255	5e-05	1.69	GO:0008270,GO:0055114,GO:0016491	-	-	-	-	-
GENE13922	-	Scaffold1	3211748	3212816	+	-	2.08418	2.34862	2.16722	1.23886	2.45884	3.67388	2.54668	1.43709	1.34952	1	-0.00905	0.52465	0.289	0.555	0.302	-	-	-	-	-	-
GENE13923	adhC2	Scaffold1	3212909	3214353	-	NADP-dependent alcohol dehydrogenase C 2 [Source:SWISS;Acc:P0CH37]	4.71697	3.6083	5.11381	2.29955	1.89527	2.23094	7.64908	7.31054	7.20661	5e-05	1.04	0.019	-0.724	5e-05	-1.76	GO:0008270,GO:0055114,GO:0016491	-	-	-	-	-
GENE13924	-	Scaffold1	3214551	3216108	+	-	9.16043	7.53008	8.17871	1.4021	2.16369	3.18686	7.26164	11.2005	5.47988	0.0566	0.33	5e-05	-1.57	5e-05	-1.9	-	-	-	-	-	-
LEG01846	smc5	Scaffold1	3216720	3217079	-	Structural maintenance of chromosomes protein 5 [Source:SWISS;Acc:O13710]	90.3679	73.4239	69.0311	49.8335	36.3817	49.7946	46.0248	44.0848	57.0898	0.0952	-0.356	0.0353	-0.47	0.64015	-0.112	GO:0006281,GO:0030915,GO:0000724	-	-	-	-	-
GENE13925	smc5	Scaffold1	3217097	3221601	-	Structural maintenance of chromosomes protein 5 [Source:SWISS;Acc:O13710]	23.3319	22.3478	26.4921	10.693	8.24221	13.6445	10.0609	9.88775	11.9971	5e-05	-0.811	5e-05	-0.75	0.6479	0.0635	GO:0006281,GO:0030915,GO:0000724	-	-	-	-	-
GENE13926	-	Scaffold1	3224318	3224578	+	-	9.29191	15.6855	6.3858	18.2579	22.8416	5.98256	6.00529	10.4352	5.52739	0.82355	-0.148	0.2122	0.838	0.2472	0.989	-	-	-	-	-	-
GENE13927	-	Scaffold1	3224638	3225749	+	-	4.10653	4.94286	4.39358	9.83508	8.16289	10.2804	8.24872	7.15492	6.86841	5e-05	1.2	5e-05	1.45	0.17	0.255	-	-	-	-	-	-
GENE13928	-	Scaffold1	3225909	3227729	+	-	43.7616	44.3268	46.6911	37.7663	34.7177	31.6802	45.7031	41.4967	54.9349	0.0045	0.417	0.6213	-0.0734	0.0028	-0.488	GO:0046872	-	-	-	-	-
GENE13929	-	Scaffold1	3227377	3228039	+	-	71.1336	57.42	63.9989	54.6973	57.4164	46.1668	78.6869	73.5321	77.8056	0.0065	0.573	0.7727	-0.0613	0.00705	-0.632	-	-	-	-	-	-
GENE13930	-	Scaffold1	3229654	3230940	+	-	54.0287	57.7733	69.2799	61.774	61.2069	71.1506	54.44	54.6951	55.9047	0.00885	0.298	5e-05	0.481	0.14775	0.186	-	-	-	-	-	-
GENE13931	-	Scaffold1	3233378	3233680	-	-	13.5549	12.1959	9.3327	18.1944	13.0176	15.6301	6.62674	5.88009	6.55051	0.3898	-0.523	0.10015	0.78	0.05335	1.31	-	-	-	-	-	-
LEG01912	mrpl23	Scaffold1	3233799	3234563	+	54S ribosomal protein L23, mitochondrial [Source:SWISS;Acc:O60118]	213.312	228.591	201.203	206.711	200.387	208.375	241.38	255.067	235.331	5e-05	0.443	0.0811	0.204	0.0612	-0.236	GO:0003735,GO:0005840,GO:0006412	-	Ko03010	Ribosome [PATH:ko03010]	K02871	large subunit ribosomal protein L13
GENE13932	-	Scaffold1	3235365	3235791	-	-	49.0195	49.2352	37.957	24.2147	31.059	56.6643	55.0099	58.1138	42.5538	0.01335	0.47	0.6885	-0.0812	0.0078	-0.548	-	-	-	-	-	-
GENE13933	-	Scaffold1	3235815	3236316	-	-	50.4273	45.2518	43.9427	40.1971	31.0723	47.8617	42.3001	56.1322	66.1408	0.00265	0.491	0.85895	0.0308	0.00935	-0.458	-	-	-	-	-	-
GENE13934	-	Scaffold1	3240385	3241269	+	-	136.8	118.886	114.512	101.09	125.407	112.1	83.8386	89.4897	79.9981	0.10235	-0.189	0.05625	0.227	0.0016	0.42	-	-	-	-	-	-
GENE13935	omtB	Scaffold1	3241373	3243425	-	Demethylsterigmatocystin 6-O-methyltransferase [Source:SWISS;Acc:Q9UQY0]	14.0623	12.2668	15.113	11.5161	12.5928	12.43	6.1406	7.33022	8.70902	0.0038	-0.548	0.13345	0.245	0.0001	0.796	GO:0008171	-	-	-	-	-
GENE13936	KEX1	Scaffold1	3244217	3245099	-	Pheromone-processing carboxypeptidase KEX1 [Source:SWISS;Acc:B2B762]	616.968	570.78	484.998	149.977	149.035	173.504	131.055	122.784	125.305	5e-05	-1.85	5e-05	-1.53	0.0177	0.321	GO:0006508,GO:0004185	-	-	-	-	-
GENE13937	CPVL	Scaffold1	3245521	3246870	-	Probable serine carboxypeptidase CPVL [Source:SWISS;Acc:Q5RFE4]	129.814	125.922	128.895	68.1805	51.6152	54.0272	67.493	74.8632	75.3117	5e-05	-0.538	5e-05	-0.882	0.0113	-0.34	GO:0006508,GO:0004185	-	-	-	-	-
GENE13938	HolPase	Scaffold1	3248830	3252486	-	Probable histidinol-phosphatase [Source:SWISS;Acc:O14059]	9.99928	10.9911	6.61343	4.64369	5.0481	4.4219	10.4846	8.4984	8.08071	0.3318	0.26	0.06885	-0.614	0.01585	-0.871	GO:0003824,GO:0000105,GO:0004401	-	Ko00340	Histidine metabolism [PATH:ko00340]	K04486	EC:3.1.3.15
GENE13939	CHS6	Scaffold1	3253292	3254758	-	Chitin synthase 6 [Source:SWISS;Acc:O13395]	92.2284	92.5797	103.778	73.1826	54.1488	94.7551	94.2737	67.4077	108.42	0.00045	0.4	0.4938	-0.0819	0.00015	-0.48	GO:0016758,GO:0003677	-	-	-	-	-
GENE13940	CHS6	Scaffold1	3255019	3256605	-	Chitin synthase 6 [Source:SWISS;Acc:O13395]	87.868	81.3482	90.4162	70.1498	49.4713	75.8737	84.1117	52.6335	91.5819	0.34845	0.161	0.92845	-0.015	0.36655	-0.173	GO:0016758	GT2	-	-	-	-
GENE13941	CHS8	Scaffold1	3256827	3259925	-	Chitin synthase 8 [Source:SWISS;Acc:Q4P9K9]	55.5924	52.7177	60.4633	41.38	32.9351	50.5532	55.8166	42.989	64.2441	0.00135	0.355	0.37985	-0.099	0.0003	-0.452	GO:0016459,GO:0003774,GO:0005524	-	-	-	-	-
GENE13942	YUC3	Scaffold1	3260877	3263383	+	Probable indole-3-pyruvate monooxygenase YUCCA3 [Source:SWISS;Acc:O23024]	280.16	263.284	247.342	327.588	324.532	333.635	325.178	313.066	311.463	5e-05	0.619	5e-05	0.618	0.98965	0.00166	GO:0050661,GO:0050660,GO:0004499,GO:0055114,GO:0016491	-	Ko00380	Tryptophan metabolism [PATH:ko00380]	K11816	EC:1.14.13.168
GENE13943	YFY8_SCHPO	Scaffold1	3264063	3264899	-	Uncharacterized protein C9.08c [Source:SWISS;Acc:Q9UT20]	67.5438	79.2837	74.0459	88.7195	89.587	74.2652	164.158	151.612	153.301	5e-05	1.53	5e-05	0.496	5e-05	-1.03	GO:0005737,GO:0016021,GO:0016627,GO:0006629	-	Ko00140	Steroid hormone biosynthesis [PATH:ko00140]	K12343	EC:1.3.1.22
LEG01891	-	Scaffold1	3265517	3267082	+	-	629.471	648.922	626.152	551.226	616.428	588.384	267.291	308.767	276.496	5e-05	-0.842	0.22655	0.132	5e-05	0.977	-	-	-	-	-	-
GENE13944	-	Scaffold1	3269080	3270732	-	-	34.7875	33.1897	35.8243	55.8325	57.5386	66.2213	36.8945	35.9184	35.2722	0.0014	0.364	5e-05	1.13	5e-05	0.774	-	-	-	-	-	-
GENE13945	-	Scaffold1	3271381	3272835	-	-	45.4142	44.1864	36.8816	33.0117	37.2352	32.4412	41.8134	42.7864	40.6952	0.01085	0.304	0.93545	0.00933	0.03195	-0.292	-	-	-	-	-	-
GENE13946	-	Scaffold1	3279663	3280070	+	-	0	6.07161	4.94124	4.46942	2.16403	2.1508	2.23157	1.97934	4.04259	0.87605	-0.201	0.89835	-0.115	0.89545	0.0882	-	-	-	-	-	-
GENE13947	YHZ7_SCHPO	Scaffold1	3283778	3284658	-	Probable glycosidase C21B10.07 [Source:SWISS;Acc:Q9USW3]	20.2136	26.2922	24.8549	14.1779	11.483	18.0119	12.2266	14.7619	11.6624	0.004	-0.559	0.01815	-0.45	0.58835	0.112	-	GH16	-	-	-	-
GENE13948	PCD1	Scaffold1	3284845	3286698	+	Peroxisomal coenzyme A diphosphatase 1, peroxisomal [Source:SWISS;Acc:Q12524]	39.4335	28.1104	30.0503	32.5054	34.461	29.3118	32.0369	28.5489	27.9417	0.78665	0.106	0.4685	0.308	0.6482	0.204	GO:0016787	-	-	-	-	-
GENE13949	Q84MB6_ARATH	Scaffold1	3286547	3288549	-	None [Source:SWISS;Acc:Q84MB6]	358.673	406.268	366.261	449.736	450.167	419.905	354.611	363.571	321.723	0.12585	0.215	0.0005	0.56	0.02555	0.348	GO:0055114,GO:0016491	-	-	-	-	-
GENE13950	-	Scaffold1	3289003	3290137	-	-	85.8348	77.0466	77.7443	101.73	104.645	133.785	147.523	151.084	148.572	5e-05	1.15	5e-05	0.685	0.00035	-0.459	-	-	-	-	-	-
GENE13951	-	Scaffold1	3290306	3291732	-	-	6.01474	4.14999	4.65663	7.55608	5.94451	1.4374	24.3507	17.6898	26.3713	0.00415	2.45	0.6022	0.305	0.00935	-2.14	-	-	-	-	-	-
GENE13952	MNT1	Scaffold1	3293101	3294980	+	Glycolipid 2-alpha-mannosyltransferase 1 [Source:SWISS;Acc:Q00310]	19.0731	21.1105	23.8217	55.8557	48.6907	59.7454	23.4171	21.2722	17.0191	0.00435	0.374	5e-05	1.7	5e-05	1.33	GO:0016020,GO:0006486,GO:0000030	GT15	Ko00514	Other types of O-glycan biosynthesis [PATH:ko00514]	K10967	EC:2.4.1.-
GENE13953	PH2M_TRICU	Scaffold1	3295813	3297884	+	Phenol 2-monooxygenase [Source:SWISS;Acc:P15245]	6.67099	5.35964	6.95052	6.2809	7.23242	8.16362	1.35339	2.15731	1.75663	0.0001	-1.47	0.00615	0.541	5e-05	2.02	GO:0071949,GO:0055114,GO:0016491	-	-	-	-	-
GENE13954	LCC4	Scaffold1	3298174	3300526	-	Laccase-4 [Source:SWISS;Acc:Q12719]	27.3256	27.938	24.0918	4.76634	4.23398	5.85628	2.85662	1.85384	2.35167	5e-05	-3.14	5e-05	-2.19	0.00065	0.955	GO:0005507,GO:0055114,GO:0016491	AA1_1	-	-	-	-
LEG01823	-	Scaffold1	3301729	3302247	+	-	11.8198	8.16176	8.43151	6.99416	4.43917	13.3843	9.26748	12.2562	10.5347	0.4963	0.401	0.91585	0.0402	0.6284	-0.358	-	-	-	-	-	-
GENE13955	-	Scaffold1	3303488	3304376	+	-	10.2963	15.0662	9.86094	15.9927	19.4891	16.1275	22.3069	31.9549	36.0375	5e-05	1.58	0.00025	0.899	0.00035	-0.681	-	-	-	-	-	-
GENE13956	-	Scaffold1	3305621	3306242	+	-	5.03685	8.815	5.52138	9.95204	2.38945	2.44072	179.898	164.059	187.052	0.0026	4.99	0.9094	-0.123	0.0004	-5.12	-	-	-	-	-	-
GENE13957	-	Scaffold1	3306304	3307145	+	-	9.08428	8.68434	8.54204	12.4103	10.0116	5.68776	239.658	246.806	223.633	5e-05	5.06	0.24985	0.4	5e-05	-4.66	-	-	-	-	-	-
GENE13958	-	Scaffold1	3307622	3308812	+	-	0.422117	0	0	0	0.221724	0.184761	2.93677	3.70675	2.65977	0.24705	4.64	1	0.113	0.2508	-4.52	GO:0005515	-	-	-	-	-
LEG01849	-	Scaffold1	3310926	3311537	+	-	1.53366	1.96323	1.2313	1.07436	2.10653	5.0293	3.77115	3.44106	2.78374	0.1005	1.32	0.21315	0.941	0.5153	-0.372	-	-	-	-	-	-
GENE13959	-	Scaffold1	3314714	3315580	-	-	305.064	278.824	217.891	394.41	448.539	352.292	332.876	380.57	309.637	5e-05	0.694	5e-05	1.04	0.00475	0.35	-	-	-	-	-	-
GENE13960	YHZ7_SCHPO	Scaffold1	3318907	3320675	+	Probable glycosidase C21B10.07 [Source:SWISS;Acc:Q9USW3]	28.2456	25.6043	28.8874	27.7294	30.5581	30.3587	112.389	102.255	119.333	5e-05	2.38	0.0006	0.405	5e-05	-1.98	GO:0005975,GO:0004553	GH16	-	-	-	-
GENE13961	-	Scaffold1	3320806	3322309	+	-	0	2.3903	1.02667	0.652018	2.56829	2.81557	57.5206	60.249	42.1076	0.044	5.71	0.30845	1.18	5e-05	-4.52	-	-	-	-	-	-
LEG01959	-	Scaffold1	3322312	3322570	+	-	35.1317	0	0	0	0	0	136.214	161.809	95.6793	0.0943	3.79	1	#NAME?	5e-05	#NAME?	-	-	-	-	-	-
GENE13962	-	Scaffold1	3333863	3334410	+	-	0	0	0	0	0	0	0	0	0	1	0	1	0	1	0	-	-	-	-	-	-
LEG01926	-	Scaffold1	3346700	3348643	-	-	0	0	0	0	0	0	0	0	0	1	0	1	0	1	0	GO:0008270,GO:0003676	-	-	-	-	-
LEG01930	SPAC977.08	Scaffold1	3354526	3355424	-	Uncharacterized oxidoreductase C977.08/C1348.09 [Source:SWISS;Acc:Q9P324]	3.35973	0.815655	1.36576	5.24094	1.30086	1.14786	21.07	21.8639	22.4874	5e-05	3.85	0.1283	0.782	5e-05	-3.07	GO:0008152,GO:0016491	-	-	-	-	-
GENE13963	YQ53_SCHPO	Scaffold1	3356350	3357449	-	Uncharacterized oxidoreductase C162.03 [Source:SWISS;Acc:O74628]	1.48559	2.64792	1.91683	1.25887	2.83366	2.09108	2.25297	6.13756	2.91904	0.0156	1.24	1	0.23	0.0186	-1	GO:0008152,GO:0016491	-	-	-	-	-
GENE13964	EMC89_DROME	Scaffold1	3358483	3359363	+	ER membrane protein complex subunit 8/9 homolog [Source:SWISS;Acc:Q9W1Y1]	36.0524	37.3463	43.462	29.3038	37.1429	45.9406	43.1597	48.0518	39.4977	0.0014	0.467	0.29325	0.159	0.06655	-0.303	-	-	-	-	-	-
GENE13965	-	Scaffold1	3359798	3360256	-	-	10.4467	12.4907	12.8089	12.5609	9.01151	13.1937	5.46796	2.76236	5.24901	0.0186	-0.981	0.2473	0.337	0.00855	1.32	-	-	-	-	-	-
GENE13966	ftmMT	Scaffold1	3360469	3361543	-	O-methyltransferase FtmD [Source:SWISS;Acc:B9WZX2]	8.54931	8.73482	10.8255	12.3456	10.28	10.1788	3.40879	2.77851	2.42041	5e-05	-1.37	0.00185	0.646	5e-05	2.02	GO:0008168,GO:0008171	-	-	-	-	-
GENE13967	-	Scaffold1	3362955	3363266	-	-	7.28124	3.24378	3.94198	0	1.76272	1.70117	0	0	0	0.00135	#NAME?	0.3168	-1.65	1	inf	-	-	-	-	-	-
GENE13968	-	Scaffold1	3363766	3364518	-	-	11.7311	10.7644	13.0364	9.19802	9.60604	10.7934	4.64412	6.57407	5.56411	0.00795	-0.786	0.58165	0.137	0.00655	0.926	-	-	-	-	-	-
GENE13969	-	Scaffold1	3365182	3365523	-	-	1.54976	4.25149	5.41458	3.17575	0	1.36096	6.47347	4.27136	1.33398	0.60465	0.393	0.36615	-0.832	0.14665	-1.22	GO:0006810,GO:0005215,GO:0015204,GO:0016020,GO:0071918,GO:0055085,GO:0016021	-	-	-	-	-
GENE13970	dur3-1	Scaffold1	3365575	3366432	-	Probable urea active transporter 1 [Source:SWISS;Acc:O94469]	6.46928	4.6584	6.30982	0.823838	3.27167	4.37985	3.3646	1.51363	2.18678	0.114	-1.05	0.1855	-0.731	0.6859	0.324	GO:0006810,GO:0005215,GO:0016021,GO:0016020,GO:0071918,GO:0015204,GO:0055085	-	-	-	-	-
GENE13971	ATG12	Scaffold1	3367397	3367991	+	Ubiquitin-like protein ATG12 [Source:SWISS;Acc:P0CM28]	300.413	268.265	211.703	232.889	231.317	187.383	233.656	199.345	176.284	0.4239	-0.0902	0.19335	0.151	0.08415	0.245	GO:0005737,GO:0000045	-	Ko04622,Ko04068,Ko04140,Ko04138,Ko04621,Ko04136	RIG-I-like receptor signaling pathway [PATH:ko04622],FoxO signaling pathway [PATH:ko04068],Autophagy - animal [PATH:ko04140],Autophagy - yeast [PATH:ko04138],NOD-like receptor signaling pathway [PATH:ko04621],Autophagy - other eukaryotes [PATH:ko04136]	K08336	ubiquitin-like protein ATG12
GENE13972	CAH	Scaffold1	3368024	3369150	+	Cyanamide hydratase [Source:SWISS;Acc:P22143]	25.9928	21.7885	21.0447	14.5599	15.0397	17.6316	74.1461	80.4091	71.4187	5e-05	1.91	0.17775	-0.229	5e-05	-2.14	-	-	-	-	-	-
GENE13973	aldA	Scaffold1	3370051	3370657	-	Aldehyde dehydrogenase [Source:SWISS;Acc:O74187]	697.99	714.123	674.373	1175.07	1351.7	1329.51	587.242	621.158	652.106	0.1663	0.154	5e-05	1.23	5e-05	1.08	GO:0016620,GO:0055114,GO:0008152,GO:0016491	-	-	-	-	-
GENE13974	aldA	Scaffold1	3370727	3372225	-	Aldehyde dehydrogenase [Source:SWISS;Acc:O74187]	841.878	818.013	820.716	1334.26	1263.86	1433.75	678.134	729.022	705.876	0.14425	0.149	5e-05	1.18	5e-05	1.03	GO:0055114,GO:0008152,GO:0016491	-	-	-	-	-
GENE13975	aldA	Scaffold1	3373109	3374176	-	Aldehyde dehydrogenase [Source:SWISS;Acc:O74187]	147.896	132.689	129.804	762.897	752.246	744.273	859.215	919.546	756.177	5e-05	2.96	5e-05	2.85	0.36685	-0.108	GO:0016620,GO:0055114,GO:0008152,GO:0016491	-	-	-	-	-
GENE13976	aldA	Scaffold1	3374227	3375270	-	Aldehyde dehydrogenase [Source:SWISS;Acc:O74187]	132.047	143.268	146.162	742.523	729.525	746.14	813.934	890.97	829.646	5e-05	2.88	5e-05	2.76	0.34845	-0.113	GO:0055114,GO:0008152,GO:0016491	-	-	-	-	-
GENE13977	-	Scaffold1	3376609	3377308	+	-	342.446	366.876	304.173	2792	3435.05	2528.82	2812.68	3312.75	2211.01	5e-05	3.25	5e-05	3.31	0.60675	0.0639	-	-	-	-	-	-
GENE13978	Y2987_NOSS1	Scaffold1	3378602	3381880	-	UPF0187 protein alr2987 [Source:SWISS;Acc:Q8YSU5]	22.53	24.0466	20.7577	17.3487	16.0826	14.3828	20.9392	18.6039	22.959	0.0349	0.252	0.3085	-0.131	0.0096	-0.381	-	-	-	-	-	-
GENE13979	Znf467	Scaffold1	3382560	3383794	-	Zinc finger protein 467 [Source:SWISS;Acc:Q8JZL0]	2.67547	1.66614	3.09409	1.51094	1.00322	1.70433	8.78047	13.5909	11.4621	5e-05	2.52	0.2911	-0.495	5e-05	-3.02	GO:0046872,GO:0003676	-	-	-	-	-
GENE13980	-	Scaffold1	3385121	3386048	+	-	108.312	108.824	106.957	75.7617	78.9432	70.0975	67.1539	67.4745	58.5605	0.0001	-0.445	0.0207	-0.261	0.18135	0.187	-	-	-	-	-	-
GENE13981	-	Scaffold1	3390836	3391201	-	-	3085.64	2214.36	2002.87	1699.21	1666.29	2089.69	4595.05	5110.74	5068.56	5e-05	1.32	0.21015	-0.146	5e-05	-1.46	-	-	-	-	-	-
GENE13982	cel61b	Scaffold1	3397649	3398319	+	Endoglucanase-7 [Source:SWISS;Acc:Q7Z9M7]	60.1729	62.9278	69.6895	37.9936	45.9928	51.3564	40.4328	57.1799	45.4103	0.1251	-0.2	0.07875	-0.242	0.81525	-0.0374	-	AA9	-	-	-	-
GENE13983	ordA	Scaffold1	3399445	3401630	-	O-methylsterigmatocystin oxidoreductase [Source:SWISS;Acc:B8NHY4]	21.4736	18.8799	19.6341	13.7408	15.7632	18.8426	10.8875	11.1844	11.0298	0.0003	-0.501	0.4208	-0.105	0.0131	0.399	GO:0005506,GO:0016705,GO:0055114,GO:0020037	-	-	-	-	-
GENE13984	-	Scaffold1	3403291	3404066	+	-	72.0514	65.6983	70.4687	86.1191	75.4145	103.784	76.8367	68.6663	90.1898	5e-05	0.594	5e-05	0.698	0.4346	0.106	-	-	-	-	-	-
GENE13985	-	Scaffold1	3404075	3404573	+	-	139.627	107.115	110.859	130.676	102.766	172.478	126.861	91.9429	148.005	0.0028	0.365	5e-05	0.493	0.36005	0.13	-	-	-	-	-	-
GENE13986	-	Scaffold1	3404651	3405805	+	-	81.6141	79.9405	84.1933	79.9432	78.8606	90.0669	92.6349	70.1692	103.085	5e-05	0.469	0.004	0.34	0.33745	-0.126	-	AA5_1	-	-	-	-
GENE13987	lkh1	Scaffold1	3405973	3408240	+	Dual specificity protein kinase lkh1 [Source:SWISS;Acc:Q10156]	21.1666	21.4351	25.655	18.7236	26.6386	19.1018	31.3143	23.2545	18.3612	0.19445	0.431	0.3772	0.243	0.5923	-0.183	GO:0006468,GO:0005524,GO:0004672	-	-	-	-	-
GENE13988	dsk1	Scaffold1	3408932	3410512	+	Protein kinase dsk1 [Source:SWISS;Acc:P36616]	15.2118	13.2539	14.8255	12.0629	13.0104	10.1007	10.1726	9.7397	9.53875	0.2578	-0.173	0.87135	0.0235	0.245	0.199	GO:0006468,GO:0005524,GO:0004672	-	-	-	-	-
GENE13989	UTP7	Scaffold1	3410768	3411910	+	U3 small nucleolar RNA-associated protein 7 [Source:SWISS;Acc:P40055]	30.3702	24.5447	30.5732	16.6053	16.7925	18.7813	16.7534	24.5451	22.9978	0.3151	-0.13	0.00475	-0.39	0.1084	-0.257	GO:0005515	-	-	-	-	-
LEG01845	-	Scaffold1	3412084	3412758	+	-	34.4253	29.2644	30.6458	16.4745	14.5708	25.2876	35.6406	20.7688	23.8408	0.97425	-0.00395	0.07005	-0.412	0.09085	-0.404	-	-	-	-	-	-
LEG01984	-	Scaffold1	3415150	3415754	+	-	253.364	264.28	222.76	213.982	273.513	211.547	257.552	290.16	222.139	5e-05	0.46	0.00265	0.364	0.48705	-0.0923	-	-	-	-	-	-
GENE13990	-	Scaffold1	3416461	3417234	-	-	653.981	667.121	653.886	831.566	1010.25	889.529	704.21	785.213	751.371	5e-05	0.557	5e-05	0.869	0.00915	0.316	-	-	-	-	-	-
GENE13991	-	Scaffold1	3417629	3418442	-	-	104.358	102.568	97.7114	112.066	126.726	97.1099	180.559	198.538	155.206	5e-05	1.04	0.01345	0.433	0.00105	-0.6	-	-	-	-	-	-
GENE13992	-	Scaffold1	3418394	3419392	-	-	40.3833	44.5328	42.8355	38.7962	37.3616	34.941	36.3437	41.5284	43.5712	0.0629	0.371	0.37835	0.161	0.3635	-0.207	GO:0005634,GO:0051090	-	-	-	-	-
GENE13993	taf6	Scaffold1	3419520	3420391	-	Transcription initiation factor TFIID subunit 6 [Source:SWISS;Acc:O74462]	58.8302	67.4146	60.1681	52.1746	44.3449	49.427	51.519	50.7262	55.8466	0.3022	0.115	0.49865	-0.0789	0.169	-0.192	GO:0005634,GO:0046982,GO:0006352	-	Ko03022,Ko05168	Basal transcription factors [PATH:ko03022],Herpes simplex infection [PATH:ko05168]	K03131	transcription initiation factor TFIID subunit 6
GENE13994	nahG	Scaffold1	3421248	3423057	-	Salicylate hydroxylase [Source:SWISS;Acc:Q53552]	59.9113	60.3614	57.3658	33.3418	36.6845	30.9414	42.2275	39.9955	42.5049	0.2901	-0.123	0.00045	-0.424	0.02755	-0.297	GO:0055114,GO:0071949,GO:0016491	-	-	-	-	-
GENE13995	-	Scaffold1	3423951	3425869	+	-	15.4489	20.7628	13.5225	7.73106	11.6871	10.5013	8.46658	9.13817	10.5762	0.04125	-0.406	0.06435	-0.363	0.82515	0.0466	-	-	-	-	-	-
GENE13996	LANC3_DROME	Scaffold1	3425973	3426819	+	LanC-like protein 3 homolog [Source:SWISS;Acc:Q9Y0Y7]	14.5145	13.4999	13.0876	8.8666	13.9244	12.7274	11.3971	6.29176	7.60251	0.32255	-0.306	0.77	0.101	0.27425	0.41	-	-	-	-	-	-
GENE13997	-	Scaffold1	3427112	3427378	+	-	6.90637	0	4.27688	0	0	0	0	0	0	1	#NAME?	1	#NAME?	1	0	-	-	-	-	-	-
GENE13998	YE31_SCHPO	Scaffold1	3427432	3430259	+	Uncharacterized ABC transporter ATP-binding protein C20G4.01 [Source:SWISS;Acc:Q7Z991]	96.8707	102.284	91.4798	76.5071	65.5477	59.8529	79.3736	82.3731	74.5577	0.86105	-0.0225	0.06035	-0.238	0.1349	-0.213	GO:0016887,GO:0005524	-	-	-	-	-
GENE13999	-	Scaffold1	3430556	3430807	+	-	0	0	0	0	0	0	0	0	0	1	0	1	0	1	0	-	-	-	-	-	-
GENE02212	-	Scaffold15	798336	799369	-	-	504.985	515.742	443.398	137.098	142.189	136.634	16.3264	18.7132	14.5834	5e-05	-4.56	5e-05	-1.49	5e-05	3.08	-	-	-	-	-	-
GENE14001	fnx2	Scaffold1	3434803	3436814	-	Vacuolar membrane amino acid uptake transporter fnx2 [Source:SWISS;Acc:O59726]	26.1594	25.3492	21.9696	26.3847	25.3635	20.9314	7.06512	3.57788	3.74318	5e-05	-2.1	0.17905	0.226	5e-05	2.33	-	-	-	-	-	-
GENE14002	RAD17	Scaffold1	3437348	3439591	+	Cell cycle checkpoint protein RAD17 [Source:SWISS;Acc:O75943]	26.5719	26.2798	26.8065	15.5973	16.2797	16.9209	12.7415	17.6718	12.9091	0.1145	-0.548	0.181	-0.41	0.68615	0.143	GO:0005634,GO:0007049,GO:0006281	-	Ko04113,Ko04111	Meiosis - yeast [PATH:ko04113],Cell cycle - yeast [PATH:ko04111]	K06662	cell cycle checkpoint protein
GENE14003	bna1-2	Scaffold1	3441628	3444700	+	3-hydroxyanthranilate 3,4-dioxygenase 2 [Source:SWISS;Acc:A1C874]	76.8496	63.7008	68.0233	51.3026	51.4193	49.8908	30.9688	30.0349	25.0592	5e-05	-0.901	0.23205	-0.144	5e-05	0.759	GO:0005506,GO:0000334,GO:0055114	-	Ko00380	Tryptophan metabolism [PATH:ko00380]	K00452	EC:1.13.11.6
LEG01836	-	Scaffold1	3445515	3446223	-	-	2.28205	2.75713	1.3689	0	1.16717	1.00839	1.18816	0.5458	1.03186	0.42975	-0.918	1	-1.28	1	-0.357	-	-	-	-	-	-
GENE14004	-	Scaffold1	3494402	3494792	-	-	0	0	0	0	0	0	0	0	0	1	0	1	0	1	0	-	-	-	-	-	-
GENE14005	-	Scaffold1	3494956	3496479	-	-	84.3836	82.808	92.673	97.4814	89.5359	104.755	129.104	136.189	135.308	5e-05	1.01	0.00015	0.455	5e-05	-0.554	GO:0005515	-	-	-	-	-
GENE14006	manF	Scaffold1	3497489	3498808	+	Mannan endo-1,4-beta-mannosidase F [Source:SWISS;Acc:Q4WBS1]	304.379	260.398	269.509	373.471	316.036	370.942	1050.26	1083.45	1120.36	5e-05	2.28	5e-05	0.693	5e-05	-1.59	GO:0005975,GO:0004553	GH5_30	-	-	-	-
GENE14007	-	Scaffold1	3498836	3500035	+	-	341.703	324.707	341.767	460.396	444.257	474.375	1270.65	1279.12	1234	5e-05	2.29	5e-05	0.815	5e-05	-1.47	GO:0005975	-	-	-	-	-
GENE14008	-	Scaffold1	3500820	3501384	-	-	6.5524	9.88893	9.17908	9.50153	4.67291	8.15765	4.77655	4.94175	6.9558	0.60565	-0.189	0.56835	0.185	0.36275	0.375	-	-	-	-	-	-
GENE14009	rad15	Scaffold1	3501546	3502536	+	DNA repair helicase rad15 [Source:SWISS;Acc:P26659]	59.4646	48.7999	53.2066	37.6978	36.1625	47.4269	41.2758	31.6438	32.9338	0.0854	-0.231	0.82935	-0.0286	0.2042	0.206	GO:0004003,GO:0016818,GO:0005524,GO:0003677	-	-	-	-	-
GENE14010	rad15	Scaffold1	3502593	3504907	+	DNA repair helicase rad15 [Source:SWISS;Acc:P26659]	41.1986	40.7307	42.3458	32.438	27.0024	34.7571	22.4061	24.821	22.2175	0.0003	-0.445	0.41855	-0.0936	0.011	0.354	GO:0006139,GO:0016818,GO:0008026,GO:0004003,GO:0005634,GO:0006289,GO:0003676,GO:0003677,GO:0005524	-	Ko03022,Ko03420	Basal transcription factors [PATH:ko03022],Nucleotide excision repair [PATH:ko03420]	K10844	EC:3.6.4.12
GENE14011	-	Scaffold1	3506115	3506379	-	-	0	0	0	0	0	0	0	0	0	1	0	1	0	1	0	-	-	-	-	-	-
GENE14012	YME1	Scaffold1	3506541	3509785	-	Mitochondrial inner membrane i-AAA protease supercomplex subunit YME1 [Source:SWISS;Acc:P32795]	91.3166	95.1062	94.6419	60.0689	47.2307	58.511	59.1961	59.8525	61.0688	0.0031	-0.327	5e-05	-0.466	0.27855	-0.136	GO:0006508,GO:0004222,GO:0005524	-	-	-	-	-
GENE14013	-	Scaffold1	3510206	3510915	+	-	48.6211	49.1414	45.6258	50.0767	49.4518	51.4441	40.0827	38.6269	32.7616	0.7382	-0.0473	0.0021	0.418	0.00285	0.468	-	-	-	-	-	-
GENE14014	-	Scaffold1	3512071	3513463	-	-	26.486	27.5346	29.1227	22.4125	22.6203	25.0188	29.3967	28.2613	30.3362	5e-05	0.514	0.1541	0.174	0.01675	-0.337	-	-	-	-	-	-
GENE14015	FBPase	Scaffold1	3513778	3515312	-	Fructose-1,6-bisphosphatase, cytosolic [Source:SWISS;Acc:P46267]	131.844	137.545	128.854	142.048	138.49	142.156	107.934	115.836	116.437	0.46575	0.0813	0.0006	0.409	0.0092	0.331	GO:0042578,GO:0042132,GO:0005975	-	Ko00680,Ko04910,Ko04152,Ko00030,Ko00710,Ko00051,Ko00010	Methane metabolism [PATH:ko00680],Insulin signaling pathway [PATH:ko04910],AMPK signaling pathway [PATH:ko04152],Pentose phosphate pathway [PATH:ko00030],Carbon fixation in photosynthetic organisms [PATH:ko00710],Fructose and mannose metabolism [PATH:ko00051],Glycolysis / Gluconeogenesis [PATH:ko00010]	K03841	EC:3.1.3.11
GENE14016	ZKSCAN3	Scaffold1	3515327	3516144	-	Zinc finger protein with KRAB and SCAN domains 3 [Source:SWISS;Acc:Q9BRR0]	54.419	53.4266	47.8759	48.7311	32.4548	34.7542	44.3915	45.8165	47.7383	0.18835	0.166	0.4608	-0.098	0.0926	-0.263	GO:0046872,GO:0003676	-	-	-	-	-
GENE14017	-	Scaffold1	3516180	3517160	-	-	38.5775	39.5097	34.0426	32.1279	27.1777	35.651	38.4631	31.8651	41.0481	0.00595	0.34	0.40205	0.107	0.1265	-0.23	-	-	-	-	-	-
GENE14018	-	Scaffold1	3517457	3517998	+	-	194.916	240.837	185.396	141.41	138.17	156.587	241.914	201.01	228.54	0.00375	0.335	0.03675	-0.262	0.0001	-0.594	GO:0016021	-	-	-	-	-
GENE14019	YL696_MIMIV	Scaffold1	3518644	3519733	-	Uncharacterized protein L696 [Source:SWISS;Acc:Q5UNV9]	190.484	186.665	172.68	162.325	163.231	178.986	168.418	161.395	158.798	0.1153	0.175	0.05165	0.223	0.6771	0.0515	-	-	-	-	-	-
GENE14020	PNGase A subunit A	Scaffold1	3520006	3521374	+	Peptide-N4-(N-acetyl-beta-glucosaminyl)asparagine amidase A [Source:SWISS;Acc:P81898]	19.97	19.2162	20.1995	26.3923	29.8988	36.0796	20.2126	22.3959	16.1847	0.07085	0.282	5e-05	0.891	0.00015	0.613	-	-	-	-	-	-
GENE14021	-	Scaffold1	3521648	3522409	+	-	34.9244	40.5952	30.1934	48.4337	64.1058	49.3725	34.7889	44.7824	36.9554	0.0045	0.484	5e-05	0.936	0.0088	0.455	-	-	-	-	-	-
GENE14022	-	Scaffold1	3523765	3524377	+	-	524.636	527.495	482.255	862.474	1040.18	925.024	125.678	129.796	112.056	5e-05	-1.75	5e-05	1.31	5e-05	3.06	-	-	-	-	-	-
GENE14023	PNGase A subunit A	Scaffold1	3532267	3534319	+	Peptide-N4-(N-acetyl-beta-glucosaminyl)asparagine amidase A [Source:SWISS;Acc:P81898]	37.3268	37.2593	37.8596	29.6343	32.7379	33.8515	20.3108	22.4122	18.6053	0.0001	-0.478	0.3311	0.113	0.0001	0.594	-	-	-	-	-	-
GENE14024	-	Scaffold1	3534433	3534771	-	-	61.4851	61.2549	87.2345	56.0352	55.9853	64.7662	34.047	44.755	37.3995	0.0144	-0.517	0.77805	0.0561	0.01245	0.576	-	-	-	-	-	-
GENE14025	C1-THF synthase	Scaffold1	3535018	3536300	-	C-1-tetrahydrofolate synthase, cytoplasmic [Source:SWISS;Acc:Q8WZJ7]	53.7628	60.0815	60.4679	32.0745	28.5543	36.9886	33.8572	27.5549	30.4808	5e-05	-0.5	0.0004	-0.405	0.4873	0.0985	GO:0004329,GO:0009396,GO:0005524	-	Ko00720,Ko00670	Carbon fixation pathways in prokaryotes [PATH:ko00720],One carbon pool by folate [PATH:ko00670]	K01938	EC:6.3.4.3
GENE14026	C1-THF synthase	Scaffold1	3536345	3538627	-	C-1-tetrahydrofolate synthase, cytoplasmic [Source:SWISS;Acc:Q8WZJ7]	49.9381	46.9954	49.4271	25.0562	17.1361	32.3203	26.5616	24.8584	24.8388	5e-05	-0.574	5e-05	-0.697	0.37625	-0.121	GO:0004329,GO:0009396,GO:0004488,GO:0003824,GO:0005524,GO:0055114	-	Ko00670	One carbon pool by folate [PATH:ko00670]	K00288	EC:1.5.1.5 3.5.4.9 6.3.4.3
GENE14027	mge1	Scaffold1	3538790	3539620	+	GrpE protein homolog, mitochondrial [Source:SWISS;Acc:Q6BTP9]	161.254	156.575	134.198	118.707	115.337	119.179	147.727	168.049	157.624	0.0012	0.374	0.92285	0.0114	0.0063	-0.36	GO:0006457,GO:0051087,GO:0000774,GO:0042803	-	-	-	-	-
GENE14028	MSF1	Scaffold1	3539696	3540805	-	Phenylalanine--tRNA ligase, mitochondrial [Source:SWISS;Acc:P08425]	53.932	50.7557	47.5936	39.587	53.0939	50.4417	49.5443	43.9756	43.9891	0.12135	0.175	0.01305	0.29	0.3996	0.118	GO:0005737,GO:0004826,GO:0000049,GO:0008033,GO:0006432,GO:0043039,GO:0000287,GO:0000166,GO:0004812,GO:0006418,GO:0005524	-	Ko00970	Aminoacyl-tRNA biosynthesis [PATH:ko00970]	K01889	EC:6.1.1.20
GENE14029	-	Scaffold1	3541680	3542882	-	-	288.033	289.568	295.067	101.566	89.1031	101.612	73.3117	67.9033	73.976	5e-05	-1.58	5e-05	-1.16	0.001	0.421	-	-	-	-	-	-
GENE14030	-	Scaffold1	3542903	3543297	-	-	356.168	430.716	455.592	147.714	153.276	175.398	117.567	105.306	123.74	5e-05	-1.38	5e-05	-1.09	0.1264	0.297	-	-	-	-	-	-
GENE14031	mug154	Scaffold1	3543356	3544742	+	Meiotically up-regulated gene 154 protein [Source:SWISS;Acc:P87236]	48.7621	40.236	38.4933	29.9644	27.7225	31.2648	31.4432	28.5813	32.3588	0.13445	-0.176	0.04655	-0.244	0.653	-0.0657	-	-	-	-	-	-
GENE14032	-	Scaffold1	3545355	3546804	+	-	7.31146	8.86768	7.43485	8.05889	7.31051	6.56901	9.71367	9.20078	6.04364	0.044	0.354	0.2759	0.199	0.4114	-0.152	-	-	-	-	-	-
GENE14033	pstB2	Scaffold1	3546901	3547847	-	Phosphate import ATP-binding protein PstB 2 [Source:SWISS;Acc:Q5E3B8]	35.2749	32.7668	32.2515	36.4012	36.8247	36.632	40.0442	32.0295	30.5734	0.0032	0.399	0.005	0.399	0.98895	0.0034	GO:0016887,GO:0005524	-	-	-	-	-
GENE14034	tom40	Scaffold1	3548771	3549266	-	Probable mitochondrial import receptor subunit tom40 [Source:SWISS;Acc:O13656]	605.35	571.959	546.961	302.014	257.171	336.334	348.797	350.202	375.568	0.00085	-0.385	5e-05	-0.685	0.02775	-0.296	GO:0005741,GO:0055085	-	Ko05014	Amyotrophic lateral sclerosis (ALS) [PATH:ko05014]	K11518	mitochondrial import receptor subunit TOM40
LEG01890	KTR1	Scaffold1	3549767	3550522	+	Alpha-1,2 mannosyltransferase KTR1 [Source:SWISS;Acc:P27810]	70.0394	74.9146	66.5471	130.584	105.381	127.946	39.7753	45.2999	50.5307	0.0467	-0.262	5e-05	1.09	5e-05	1.35	GO:0016020,GO:0006486,GO:0000030	GT15	-	-	-	-
LEG01980	KRE2	Scaffold1	3550612	3551440	+	Glycolipid 2-alpha-mannosyltransferase [Source:SWISS;Acc:P27809]	103.366	96.9329	102.414	176.674	160.637	199.621	66.3753	47.7132	61.8343	0.0002	-0.499	5e-05	1.16	5e-05	1.66	GO:0016020,GO:0006486,GO:0000030	GT15	-	-	-	-
GENE14035	KTR1	Scaffold1	3552504	3554118	+	Alpha-1,2 mannosyltransferase KTR1 [Source:SWISS;Acc:P27810]	268.489	246.105	209.291	263.024	282.189	261.764	159.603	175.277	157.588	0.1182	-0.168	5e-05	0.58	5e-05	0.752	GO:0016020,GO:0006486,GO:0000030	GT15	-	-	-	-
GENE14036	PIK1	Scaffold1	3554300	3558084	-	Phosphatidylinositol 4-kinase PIK1 [Source:SWISS;Acc:P39104]	32.6096	29.8012	38.3357	21.9185	17.9466	25.7272	25.1111	22.1486	26.0426	0.45605	-0.0839	0.02175	-0.27	0.16085	-0.184	GO:0016773,GO:0048015,GO:0046854	-	Ko04070,Ko00562	Phosphatidylinositol signaling system [PATH:ko04070],Inositol phosphate metabolism [PATH:ko00562]	K19801	EC:2.7.1.67
GENE14037	-	Scaffold1	3558360	3561983	+	-	24.4724	22.7777	25.383	21.3821	16.6988	24.9272	23.3365	17.2691	25.9119	0.0379	0.239	0.4317	0.0939	0.27955	-0.142	-	-	-	-	-	-
GENE14038	-	Scaffold1	3562096	3562422	+	-	34.5847	27.7891	40.2974	31.859	34.7251	31.8783	17.7129	24.0329	26.9569	0.47775	-0.19	0.11145	0.396	0.03535	0.589	-	-	-	-	-	-
GENE14039	ost3	Scaffold1	3562566	3564014	+	Dolichyl-diphosphooligosaccharide--protein glycosyltransferase subunit 3 [Source:SWISS;Acc:Q8TFH3]	226.848	195.719	241.34	279.745	272.439	260.044	302.611	294.653	302.527	5e-05	0.765	5e-05	0.635	0.29815	-0.127	-	-	Ko00513,Ko00510,Ko04141	Various types of N-glycan biosynthesis [PATH:ko00513],N-Glycan biosynthesis [PATH:ko00510],Protein processing in endoplasmic reticulum [PATH:ko04141]	K12669	oligosaccharyltransferase complex subunit gamma
GENE14040	sec16	Scaffold1	3564135	3569539	-	COPII coat assembly protein sec16 [Source:SWISS;Acc:Q0CGY7]	53.7094	55.2997	55.626	27.7405	18.9792	31.9285	25.1611	17.5162	33.0071	5e-05	-0.748	5e-05	-0.751	0.9916	-0.00139	GO:0048208	-	-	-	-	-
GENE14041	-	Scaffold1	3570156	3570458	-	-	42.1502	64.6285	64.2571	31.5137	25.1529	19.0755	33.7573	29.9684	29.3064	0.00495	-0.834	0.004	-0.999	0.6512	-0.161	-	-	-	-	-	-
GENE14042	pum	Scaffold1	3570514	3571988	-	Maternal protein pumilio [Source:SWISS;Acc:P25822]	48.7674	48.4593	46.4121	27.8066	22.6464	30.5141	28.3387	25.8104	37.3084	0.0071	-0.315	5e-05	-0.561	0.1047	-0.244	GO:0003723,GO:0005488	-	-	-	-	-
GENE14043	-	Scaffold1	3572480	3573609	-	-	41.6462	41.3	32.9834	25.3557	11.662	26.2924	27.0096	19.9489	31.9326	0.1679	-0.188	0.00025	-0.563	0.02685	-0.374	-	-	-	-	-	-
GENE14044	KINH_SYNRA	Scaffold1	3574579	3578474	-	Kinesin heavy chain [Source:SWISS;Acc:O43093]	66.914	61.1078	64.8583	30.084	20.2279	34.1649	30.9691	32.9689	34.5092	5e-05	-0.578	5e-05	-0.852	0.03765	-0.271	GO:0008017,GO:0007018,GO:0005524,GO:0003777	-	Ko04144,Ko04728	Endocytosis [PATH:ko04144],Dopaminergic synapse [PATH:ko04728]	K10396	kinesin family member 5
GENE14045	ELF1	Scaffold1	3578487	3579231	-	Transcription elongation factor 1 [Source:SWISS;Acc:P36053]	234.545	241.438	211.619	169.702	159.605	153.482	152.97	161.23	127.177	0.00305	-0.339	0.12525	-0.173	0.22375	0.169	-	-	-	-	-	-
GENE14046	cut7	Scaffold1	3579373	3579981	+	Kinesin-like protein cut7 [Source:SWISS;Acc:P24339]	12.3361	17.857	12.7385	4.66609	1.72491	4.87757	1.77522	3.72947	3.41364	0.0004	-1.91	0.001	-1.6	0.57865	0.32	GO:0008017,GO:0007018,GO:0005524,GO:0003777	-	-	-	-	-
GENE14047	bimC	Scaffold1	3580131	3583197	+	Kinesin-like protein bimC [Source:SWISS;Acc:P17120]	15.4412	16.4619	16.6144	8.33427	7.25999	9.71103	13.5429	15.5304	13.6513	0.09095	0.19	5e-05	-0.578	5e-05	-0.765	GO:0008017,GO:0007018,GO:0005524,GO:0003777	-	-	-	-	-
GENE14048	NSRP1_SCHPO	Scaffold1	3595938	3597193	-	Nuclear speckle splicing regulatory protein 1 homolog [Source:SWISS;Acc:O14009]	27.277	27.6684	25.4448	9.98281	8.75894	12.4148	12.5178	12.4057	12.7898	5e-05	-0.661	5e-05	-1.02	0.04005	-0.358	-	-	-	-	-	-
GENE14049	trs120	Scaffold1	3597301	3601906	+	Transport protein particle subunit trs120 [Source:SWISS;Acc:O14251]	27.6823	27.7888	27.7131	18.5307	15.6139	23.2414	18.8472	18.0495	21.7358	0.08105	-0.196	0.0362	-0.246	0.7118	-0.0479	-	-	-	-	-	-
LEG02035	vps55	Scaffold1	3602064	3602764	-	Vacuolar protein sorting-associated protein 55 [Source:SWISS;Acc:Q9UUH1]	586.987	564.9	470.439	968.858	1307.54	880.24	964.555	972.41	746.023	5e-05	0.961	5e-05	1.26	0.0156	0.302	-	-	-	-	-	-
GENE14050	CAMKK2	Scaffold1	3602946	3603396	-	Calcium/calmodulin-dependent protein kinase kinase 2 [Source:SWISS;Acc:Q96RR4]	71.8735	76.3043	59.5061	39.6685	32.8755	48.4503	28.1257	33.1275	26.9006	5e-05	-0.999	0.00235	-0.545	0.02735	0.457	GO:0006468,GO:0005524,GO:0004672	-	-	-	-	-
GENE14051	Ppie	Scaffold1	3604925	3605602	+	Peptidyl-prolyl cis-trans isomerase E [Source:SWISS;Acc:Q9QZH3]	318.208	281.045	240.416	264.246	237.683	258.355	167.649	185.232	173.7	0.02085	-0.27	0.0807	0.209	0.0002	0.482	GO:0003676,GO:0000166	-	-	-	-	-
GENE14052	taf13	Scaffold1	3605922	3606642	-	Transcription initiation factor TFIID subunit 13 [Source:SWISS;Acc:O60076]	97.8396	101.278	116.005	66.5997	69.2924	77.8475	46.22	45.6663	45.3537	5e-05	-0.895	0.00145	-0.379	0.0008	0.519	GO:0046982,GO:0006366	-	Ko03022,Ko05168	Basal transcription factors [PATH:ko03022],Herpes simplex infection [PATH:ko05168]	K03127	transcription initiation factor TFIID subunit 13
GENE14053	-	Scaffold1	3606924	3607462	-	-	3.46504	6.63238	2.74946	2.70208	7.0981	8.16161	4.57531	6.6051	3.16402	0.41935	0.492	0.1389	0.896	0.46045	0.41	-	-	-	-	-	-
GENE14054	-	Scaffold1	3607471	3607826	-	-	13.8487	14.1573	12.1347	11.3477	13.2276	11.317	13.3452	7.99179	8.48547	0.6855	-0.233	0.7472	0.174	0.53335	0.412	-	-	-	-	-	-
GENE14055	-	Scaffold1	3607918	3608770	-	-	10.9818	8.40715	9.95978	8.99842	7.94358	11.0503	8.18902	5.55274	10.4044	0.89125	0.0363	0.34575	0.251	0.44485	0.218	-	-	-	-	-	-
GENE14056	-	Scaffold1	3608933	3609394	+	-	10.5246	20.6328	19.0745	7.35884	7.74811	15.2091	12.8973	9.54886	13.5631	0.4381	-0.217	0.15895	-0.42	0.5271	-0.199	-	-	-	-	-	-
GENE14057	-	Scaffold1	3609526	3611409	+	-	9.46491	6.91696	7.26026	7.1153	6.92287	5.83462	4.29532	3.90444	8.68752	0.7201	-0.138	0.7184	0.143	0.5667	0.284	-	-	-	-	-	-
GENE14058	-	Scaffold1	3610979	3616836	+	-	12.5382	12.751	13.03	9.91763	8.21689	11.0283	8.86384	7.1759	9.34717	0.09935	-0.325	0.5064	-0.123	0.3218	0.205	-	-	-	-	-	-
GENE14059	dpm2-2	Scaffold1	3617033	3617344	-	Dolichol phosphate-mannose biosynthesis regulatory protein [Source:SWISS;Acc:Q556K9]	191.003	329.624	167.833	195.626	228.314	151.998	135.39	199.459	127.904	0.03845	-0.398	0.8187	0.042	0.03065	0.444	GO:0030234,GO:0030176,GO:0019348	-	Ko00510,Ko00563	N-Glycan biosynthesis [PATH:ko00510],Glycosylphosphatidylinositol(GPI)-anchor biosynthesis [PATH:ko00563]	K09658	dolichyl-phosphate mannosyltransferase polypeptide 2, regulatory subunit
GENE14060	-	Scaffold1	3617714	3618096	-	-	60.7476	38.2965	33.5114	21.8242	24.163	29.562	52.0608	34.5893	50.0634	0.21335	0.274	0.04465	-0.52	0.0041	-0.791	GO:0055114,GO:0016491	-	-	-	-	-
GENE14061	-	Scaffold1	3618164	3618619	-	-	31.5997	30.8548	41.6673	28.7733	18.4128	17.4705	47.3633	41.2093	48.6464	5e-05	0.791	0.1039	-0.338	5e-05	-1.13	-	-	-	-	-	-
GENE14062	NOX5	Scaffold1	3619041	3621112	-	NADPH oxidase 5 [Source:SWISS;Acc:Q96PH1]	24.447	23.1491	25.8778	18.8174	14.4015	14.6285	32.4883	29.9686	43.6981	5e-05	0.875	0.0107	-0.313	5e-05	-1.19	GO:0055114,GO:0016491	-	-	-	-	-
GENE14063	ATX1	Scaffold1	3621539	3621955	-	Metal homeostasis factor ATX1 [Source:SWISS;Acc:P38636]	1838.05	1861.19	1544.91	1854.01	2057.1	1522.5	1385.35	1704.58	905.895	0.36125	-0.105	0.00045	0.447	5e-05	0.556	GO:0046872,GO:0030001	-	Ko04978	Mineral absorption [PATH:ko04978]	K07213	copper chaperone
GENE14064	slc7a6	Scaffold1	3622588	3623113	-	Y+L amino acid transporter 2 [Source:SWISS;Acc:Q28I80]	18.9645	35.896	31.3258	36.8775	0	6.02099	11.9594	5.13429	33.216	0.30085	-0.637	0.33655	-0.713	0.915	-0.0783	-	-	-	-	-	-
GENE14065	-	Scaffold1	3623189	3623560	-	-	189.63	156.339	144.51	197.199	166.33	124.775	182.366	185.261	111.364	0.5382	0.162	0.2844	0.286	0.63935	0.128	GO:0003333,GO:0016020,GO:0015171	-	-	-	-	-
GENE14066	Slc7a9	Scaffold1	3623639	3624912	-	B(0,+)-type amino acid transporter 1 [Source:SWISS;Acc:Q9QXA6]	54.2686	62.8759	57.6125	38.5008	39.6304	31.7449	36.8419	37.3713	47.0846	0.05885	-0.221	0.0087	-0.322	0.51195	-0.098	GO:0003333,GO:0016020,GO:0015171	-	-	-	-	-
LEG02022	trm1	Scaffold1	3625135	3627462	+	tRNA (guanine(26)-N(2))-dimethyltransferase [Source:SWISS;Acc:Q9P804]	19.5525	16.153	16.4134	4.87723	5.62924	9.16167	9.72414	10.9742	15.2934	0.1013	-0.249	5e-05	-1.08	5e-05	-0.83	GO:0004809,GO:0008033,GO:0003723	-	-	-	-	-
GENE14067	byr2	Scaffold1	3627694	3628477	-	Protein kinase byr2 [Source:SWISS;Acc:P28829]	97.4759	91.2194	109.776	114.788	111.321	153.475	83.9927	82.5358	100.323	0.0111	0.286	5e-05	0.666	0.00565	0.382	GO:0006468,GO:0005524,GO:0004672	-	Ko04011	MAPK signaling pathway - yeast [PATH:ko04011]	K11228	EC:2.7.11.25
GENE14068	-	Scaffold1	3628649	3629108	-	-	358.036	275.052	336.256	460.645	370.423	588.501	297.479	204.339	313.81	0.9343	-0.0128	5e-05	0.796	5e-05	0.812	-	-	-	-	-	-
GENE14069	-	Scaffold1	3630179	3631002	-	-	69.2678	61.2888	72.0115	76.7273	63.0597	92.0282	63.4545	43.7356	67.4594	0.3125	0.117	0.0002	0.476	0.0089	0.361	-	-	-	-	-	-
GENE14070	-	Scaffold1	3631228	3631467	-	-	223.415	155.79	145.782	270.104	120.226	280.529	137.988	84.1028	184.628	0.7474	-0.0651	5e-05	0.786	5e-05	0.852	-	-	-	-	-	-
GENE14071	A9WC41_CHLAA	Scaffold1	3632160	3632876	+	None [Source:SWISS;Acc:A9WC41]	104.75	103.893	92.7133	163.795	186.699	151.26	127.745	132.497	122.609	5e-05	0.606	5e-05	0.996	0.0036	0.393	-	-	-	-	-	-
GENE14072	htbA	Scaffold1	3633162	3633835	+	Histone H2B [Source:SWISS;Acc:P78567]	1255.22	1203.28	932.2	616.402	657.189	761.628	607.681	605.386	458.756	5e-05	-0.683	0.0001	-0.477	0.09625	0.209	GO:0046982,GO:0003677,GO:0000786	-	Ko05322,Ko05034,Ko05203	Systemic lupus erythematosus [PATH:ko05322],Alcoholism [PATH:ko05034],Viral carcinogenesis [PATH:ko05203]	K11252	histone H2B
GENE14073	-	Scaffold1	3634454	3635079	-	-	71.916	55.5399	53.3949	39.053	31.1142	39.4835	45.4544	41.07	35.8415	0.0936	-0.23	0.00015	-0.536	0.06665	-0.304	-	-	-	-	-	-
GENE14074	-	Scaffold1	3635769	3635987	-	-	81.8416	42.8909	10.8602	61.0249	48.2575	61.0836	58.7923	36.0102	54.028	0.61365	0.245	0.21755	0.642	0.43715	0.399	-	-	-	-	-	-
GENE14075	ags1	Scaffold1	3636001	3637005	-	Cell wall alpha-1,3-glucan synthase ags1 [Source:SWISS;Acc:Q9USK8]	62.3638	55.8518	72.8868	60.9051	57.4186	74.7418	80.059	66.3021	99.3467	5e-05	0.718	0.0022	0.391	0.02365	-0.324	-	-	-	-	-	-
GENE14076	mok13	Scaffold1	3637096	3640962	-	Cell wall alpha-1,3-glucan synthase mok13 [Source:SWISS;Acc:Q9Y719]	37.3006	36.755	47.588	33.7516	26.4872	42.7035	44.1801	31.2253	53.9241	5e-05	0.493	0.3418	0.109	0.0028	-0.382	-	GH13_22	Ko00500,Ko02026	Starch and sucrose metabolism [PATH:ko00500],Biofilm formation - Escherichia coli [PATH:ko02026]	K00703	EC:2.4.1.21
GENE14077	mok13	Scaffold1	3640997	3643064	-	Cell wall alpha-1,3-glucan synthase mok13 [Source:SWISS;Acc:Q9Y719]	25.8231	29.8222	33.4297	21.5969	19.0486	28.1831	31.0885	24.1059	44.0029	0.0001	0.477	0.4209	-0.0949	5e-05	-0.569	GO:0005975	GH13_22	-	-	-	-
GENE14078	mok13	Scaffold1	3643159	3643837	-	Cell wall alpha-1,3-glucan synthase mok13 [Source:SWISS;Acc:Q9Y719]	51.1327	41.2948	37.7046	42.6819	24.0742	47.6771	43.1731	40.3482	74.0453	5e-05	0.726	0.0919	0.274	0.00925	-0.451	GO:0003824,GO:0005975	GH13_22	-	-	-	-
GENE14079	lcb4	Scaffold1	3644876	3646874	-	Sphingoid long chain base kinase 4 [Source:SWISS;Acc:O14159]	66.653	67.5038	65.3001	34.8953	33.6687	40.7967	41.4503	43.7483	40.7134	0.00315	-0.347	5e-05	-0.546	0.1467	-0.195	GO:0016301	-	Ko04666,Ko05152,Ko00600,Ko04020,Ko04071,Ko04072,Ko04371,Ko04370	Fc gamma R-mediated phagocytosis [PATH:ko04666],Tuberculosis [PATH:ko05152],Sphingolipid metabolism [PATH:ko00600],Calcium signaling pathway [PATH:ko04020],Sphingolipid signaling pathway [PATH:ko04071],Phospholipase D signaling pathway [PATH:ko04072],Apelin signaling pathway [PATH:ko04371],VEGF signaling pathway [PATH:ko04370]	K04718	EC:2.7.1.91
GENE09470	-	Scaffold3	2379386	2379736	-	-	129.813	153.367	111.131	273.035	309.961	315.152	47.9062	45.3356	19.1384	0.00075	-1.49	5e-05	1.55	5e-05	3.04	-	-	-	-	-	-
LEG01936	rpc10	Scaffold1	3648094	3648415	-	DNA-directed RNA polymerases I, II, and III subunit RPABC4 [Source:SWISS;Acc:P48011]	1158.94	971.928	891.416	789.936	615.565	845.511	1016.38	942.352	852.777	0.2005	0.157	0.1993	-0.17	0.0337	-0.324	GO:0003899,GO:0006351,GO:0003677	-	Ko03020,Ko05016,Ko00240,Ko00230,Ko04623,Ko05169	RNA polymerase [PATH:ko03020],Huntington's disease [PATH:ko05016],Pyrimidine metabolism [PATH:ko00240],Purine metabolism [PATH:ko00230],Cytosolic DNA-sensing pathway [PATH:ko04623],Epstein-Barr virus infection [PATH:ko05169]	K03009	DNA-directed RNA polymerases I, II, and III subunit RPABC4
GENE14081	-	Scaffold1	3648767	3649530	+	-	51.4257	46.7731	44.5752	25.3936	21.8315	31.5821	40.5485	32.1054	43.9137	0.9873	0.00213	5e-05	-0.64	0.0001	-0.639	GO:0005515	-	-	-	-	-
GENE14082	nup132	Scaffold1	3649618	3653139	+	Nucleoporin nup132 [Source:SWISS;Acc:Q9UTH0]	38.3251	32.2954	35.7882	23.6313	16.2047	25.5776	26.055	25.6998	29.2371	0.7591	-0.035	0.00055	-0.402	0.0059	-0.365	GO:0005515	-	Ko03013	RNA transport [PATH:ko03013]	K14300	nuclear pore complex protein Nup133
GENE14083	-	Scaffold1	3653296	3653811	-	-	71.7103	61.1243	53.6398	50.2407	55.1715	55.2869	64.9333	80.3402	54.4803	0.00335	0.431	0.86265	0.0254	0.0152	-0.403	-	-	-	-	-	-
GENE14084	-	Scaffold1	3654025	3654556	-	-	163.049	152.902	121.249	90.2893	113.52	99.7424	104.257	151.587	114.984	0.66	0.0553	0.0495	-0.267	0.04065	-0.319	-	-	-	-	-	-
GENE14085	-	Scaffold1	3655156	3657023	+	-	147.645	139.547	140.078	112.581	110.963	115.756	112.785	111.095	103.535	0.66295	0.0473	0.7513	-0.0351	0.5193	-0.0803	-	-	-	-	-	-
LEG01904	-	Scaffold1	3657595	3659010	-	-	21.0588	20.8885	25.3505	26.2866	23.2291	31.1369	60.9328	51.4787	64.8024	5e-05	1.73	5e-05	0.582	5e-05	-1.14	-	-	-	-	-	-
LEG01869	-	Scaffold1	3659380	3659739	-	-	9.25551	14.4075	8.49524	6.84506	6.55655	8.15839	12.2674	5.99083	10.0188	0.84985	0.0912	0.4534	-0.351	0.4285	-0.439	-	-	-	-	-	-
GENE14086	-	Scaffold1	3661318	3661650	-	-	54.1348	49.3771	52.3884	52.1782	29.4806	47.4408	24.2603	24.2395	26.1926	0.03305	-0.766	0.7167	0.111	0.0354	0.88	-	-	-	-	-	-
GENE14087	-	Scaffold1	3662001	3662835	-	-	16.5049	16.855	12.8709	9.85947	13.4915	12.0575	10.7261	12.1287	10.7765	0.4882	-0.132	0.2361	-0.231	0.6328	-0.0961	-	-	-	-	-	-
GENE14088	-	Scaffold1	3663363	3664120	-	-	4.42522	5.39759	4.45148	3.23118	5.15696	4.57988	2.61521	6.53573	3.44144	0.72445	0.173	0.7541	0.144	0.94545	-0.0252	-	-	-	-	-	-
LEG01986	adk	Scaffold1	3664977	3665352	-	Adenylate kinase [Source:SWISS;Acc:P57837]	48.963	54.9163	25.5503	46.032	42.4564	53.7176	40.6074	42.0073	54.5975	0.22835	0.273	0.03535	0.486	0.3217	0.215	GO:0006139,GO:0005524,GO:0019205	-	-	-	-	-
GENE14089	trs23	Scaffold1	3666115	3666683	-	Transport protein particle subunit trs23 [Source:SWISS;Acc:O43041]	170.579	161.659	164.126	180.095	206.439	174.623	166.27	160.726	205.018	0.0076	0.311	0.00065	0.418	0.43515	0.11	GO:0005801,GO:0006810,GO:0006888	-	-	-	-	-
GENE14090	YD156_CRYNJ	Scaffold1	3666838	3669252	+	WD repeat-containing protein CNI03070 [Source:SWISS;Acc:P0CS56]	34.6266	36.8939	35.4549	21.499	20.5394	21.262	29.1696	28.7435	26.0009	0.8633	-0.0203	0.0001	-0.49	0.00075	-0.467	GO:0005515	-	-	-	-	-
GENE14091	JID1	Scaffold1	3669674	3670210	-	J domain-containing protein 1 [Source:SWISS;Acc:Q75BG6]	99.2121	100.741	91.2946	106.892	121.974	118.194	151.264	157.431	139.618	5e-05	0.927	5e-05	0.671	0.07375	-0.252	-	-	-	-	-	-
GENE14092	DBP2	Scaffold1	3670330	3671386	+	ATP-dependent RNA helicase DBP2-A [Source:SWISS;Acc:P0CQ76]	234.56	239.316	244.144	132.6	119.808	141.303	186.257	194.74	194.863	0.70135	0.0416	5e-05	-0.581	5e-05	-0.621	GO:0005524,GO:0003676	-	-	-	-	-
GENE14093	DBP2	Scaffold1	3671698	3673129	+	ATP-dependent RNA helicase DBP2-A [Source:SWISS;Acc:P0CQ76]	292.952	272.126	318.17	178.226	204.106	247.355	218.61	232.985	256.839	0.92375	0.0179	0.37495	-0.165	0.3877	-0.179	-	-	-	-	-	-
GENE14094	CSM3	Scaffold1	3673201	3674308	-	Chromosome segregation in meiosis protein 3 [Source:SWISS;Acc:Q0UJ25]	14.0319	16.9933	17.2778	13.2533	12.6667	11.9286	6.31299	8.92991	6.22963	5e-05	-0.761	0.95225	0.00852	5e-05	0.773	GO:0006974,GO:0005634,GO:0048478,GO:0007049	-	-	-	-	-
GENE14095	-	Scaffold1	3674491	3674730	-	-	19.7837	32.3536	30.0367	23.0876	7.1787	15.495	22.7067	16.5593	14.5385	0.60885	-0.282	0.2955	-0.605	0.59905	-0.32	-	-	-	-	-	-
GENE14096	NTM1	Scaffold1	3674819	3675948	+	Alpha N-terminal protein methyltransferase 1 [Source:SWISS;Acc:Q5PP70]	79.3432	78.2572	79.3986	76.8316	69.4958	64.8407	56.682	60.067	51.4659	0.3265	-0.113	0.14585	0.168	0.03715	0.284	GO:0006480,GO:0008168	-	-	-	-	-
GENE14097	-	Scaffold1	3675979	3676655	+	-	41.1136	47.7761	64.3806	130.098	134.086	138.093	109.058	113.069	110.406	5e-05	1.36	5e-05	1.53	0.217	0.169	-	-	-	-	-	-
LEG02018	ADK2	Scaffold1	3676668	3677527	+	GTP:AMP phosphotransferase, mitochondrial [Source:SWISS;Acc:E9P974]	110.991	106.662	115.947	239.177	226.557	221.516	166.538	164.311	147.918	5e-05	0.806	5e-05	1.36	5e-05	0.553	GO:0006139,GO:0005524,GO:0019205	-	-	-	-	-
GENE14098	-	Scaffold1	3678518	3679384	+	-	50.936	48.3189	41.6909	29.5433	26.4715	35.1747	34.5953	31.6225	37.9232	0.7403	-0.0406	0.04325	-0.263	0.15615	-0.22	-	-	-	-	-	-
GENE14099	-	Scaffold1	3679491	3680316	+	-	20.767	17.1287	12.0455	10.9929	9.36189	16.1127	12.143	12.6413	12.1663	0.54625	-0.111	0.09255	-0.324	0.2872	-0.21	-	-	-	-	-	-
GENE14100	-	Scaffold1	3680594	3680920	+	-	87.6195	68.7598	54.6515	70.6006	48.2864	60.9428	47.6647	41.7283	54.6673	0.2725	-0.279	0.65425	-0.11	0.54975	0.169	-	-	-	-	-	-
GENE14101	ssn3	Scaffold1	3680982	3682760	+	Serine/threonine-protein kinase ssn3 [Source:SWISS;Acc:Q5BAE1]	49.4717	47.6368	56.1247	32.6193	27.5109	35.5927	19.5445	22.3239	21.2183	5e-05	-0.947	0.00045	-0.426	0.0004	0.524	GO:0006468,GO:0005524,GO:0004672	-	-	-	-	-
GENE14102	YL290_YEAST	Scaffold1	3682903	3684301	-	Uncharacterized protein YLR290C, mitochondrial [Source:SWISS;Acc:Q05892]	63.2518	58.0442	59.8646	41.3709	42.6632	48.7338	37.0792	43.4081	49.6203	0.6625	-0.0481	0.4137	-0.0917	0.76135	-0.0413	GO:0003824,GO:0050662	-	-	-	-	-
GENE14103	-	Scaffold1	3684561	3684815	-	-	1287.46	1277.87	1120.96	1112.37	1458.83	1025.26	910.972	1031.63	807.513	0.1076	-0.189	0.0067	0.336	5e-05	0.53	-	-	-	-	-	-
GENE14104	pi	Scaffold1	3684940	3686293	-	Papain inhibitor [Source:SWISS;Acc:P86242]	2004.27	1943.03	2062.94	1762.7	1765.24	1549.31	1691.14	1719.31	1675.57	0.45665	0.077	0.83835	-0.023	0.42775	-0.097	-	-	-	-	-	-
GENE14105	SCAMP2	Scaffold1	3686541	3687934	+	Secretory carrier-associated membrane protein 2 [Source:SWISS;Acc:O15127]	253.745	253.556	209.049	197.595	206.52	173.222	147.775	151.207	116.2	5e-05	-0.514	0.98645	0.00196	5e-05	0.519	GO:0015031,GO:0016021	-	-	-	-	-
GENE14106	-	Scaffold1	3687984	3688965	+	-	85.5336	83.2348	83.4006	68.7831	66.6267	78.1415	89.8877	77.4164	88.8614	0.00765	0.302	0.7708	-0.0338	0.01515	-0.334	-	-	-	-	-	-
GENE14107	-	Scaffold1	3688976	3689665	+	-	119.614	114.723	121.13	82.8823	96.2846	97.8782	106.49	107.711	99.6633	0.1387	0.174	0.4455	-0.0862	0.0592	-0.257	-	-	-	-	-	-
GENE14108	-	Scaffold1	3689871	3690345	+	-	6.03923	10.7668	8.69798	13.8871	19.1927	11.2463	9.89433	17.4755	21.4169	0.0457	1.19	0.06025	1	0.67475	-0.179	-	-	-	-	-	-
GENE14109	PAB1	Scaffold1	3690403	3692080	+	Polyadenylate-binding protein, cytoplasmic and nuclear [Source:SWISS;Acc:P0CP46]	728.948	739.689	758.174	832.932	720.478	814.393	826.774	691.898	930.389	5e-05	0.516	5e-05	0.523	0.9374	0.01	GO:0003723,GO:0003676,GO:0000166	-	Ko03013,Ko03018,Ko03015	RNA transport [PATH:ko03013],RNA degradation [PATH:ko03018],mRNA surveillance pathway [PATH:ko03015]	K13126	polyadenylate-binding protein
GENE14110	PAB1	Scaffold1	3692098	3692783	+	Polyadenylate-binding protein, cytoplasmic and nuclear [Source:SWISS;Acc:P0CP46]	872.995	839.303	903.127	987.662	932.014	863.091	1023.5	837.249	932.049	5e-05	0.586	5e-05	0.509	0.5276	-0.0751	GO:0003723	-	-	-	-	-
LEG01761	-	Scaffold1	3693587	3694359	+	-	1.81169	0	2.88075	3.35147	0.939095	2.94753	4.36507	7.46018	5.17845	0.00925	2.1	0.14955	0.936	0.0263	-1.16	-	-	-	-	-	-
GENE14111	yusZ	Scaffold1	3694652	3695773	+	Uncharacterized oxidoreductase YusZ [Source:SWISS;Acc:P37959]	21.9654	20.8626	20.1051	17.4366	17.8255	18.0489	26.5599	26.3352	29.7175	5e-05	0.856	0.6782	0.0643	5e-05	-0.79	GO:0008152,GO:0016491	-	-	-	-	-
GENE14112	-	Scaffold1	3696158	3698039	-	-	46.6505	52.5899	57.2565	49.5519	43.6255	44.671	64.9724	61.3341	76.884	5e-05	0.745	0.376	0.104	5e-05	-0.638	-	-	-	-	-	-
GENE14113	-	Scaffold1	3698318	3698521	+	-	11.0051	8.72314	6.54964	10.3519	0	21.962	0	25.6288	0	0.5684	0.258	0.4632	0.576	0.1576	0.324	-	-	-	-	-	-
GENE14114	-	Scaffold1	3698830	3699557	+	-	5.51808	4.19331	5.29422	3.99514	4.01705	6.39934	7.22268	5.73119	7.43762	0.04155	0.661	0.77645	0.103	0.0944	-0.555	-	-	-	-	-	-
LEG01996	-	Scaffold1	3718435	3719038	-	-	0	0	0	0	0	0	0	0	0	1	0	1	0	1	0	-	-	-	-	-	-
LEG01766	-	Scaffold1	3739193	3739852	-	-	0	0	0	0	0	0	0	0	0	1	0	1	0	1	0	-	-	-	-	-	-
GENE14115	-	Scaffold1	3740084	3740794	+	-	0	0	0	0	0	0	0	0	0	1	0	1	0	1	0	-	-	-	-	-	-
GENE14116	-	Scaffold1	3752134	3752472	-	-	10.75	9.77575	5.9612	5.4461	1.31553	2.50723	2.73936	0	1.20319	0.0143	-2.5	0.1518	-1.19	0.1753	1.3	-	-	-	-	-	-
LEG01844	RTL1	Scaffold1	3766872	3767525	-	Retrotransposon-like protein 1 [Source:SWISS;Acc:Q52QI2]	0	0	0	0	0	0	0	0	0	1	0	1	0	1	0	-	-	-	-	-	-
LEG01923	-	Scaffold1	3767945	3768907	-	-	0	0	0	0	0	0	0	0	0	1	0	1	0	1	0	-	-	-	-	-	-
GENE14117	-	Scaffold1	3771710	3773865	+	-	32.7486	34.5437	31.0852	25.3371	25.2939	25.6169	35.1532	36.1351	38.4054	0.0003	0.59	0.9541	0.00921	0.00505	-0.578	-	-	-	-	-	-
GENE14118	tmp1	Scaffold1	3774275	3777362	-	Thymidylate kinase [Source:SWISS;Acc:P36590]	28.9334	35.6766	30.3843	31.7349	34.8335	37.4675	46.5881	40.4927	39.2457	5e-05	0.766	0.0001	0.501	0.07155	-0.262	GO:0006233,GO:0005524,GO:0004798	-	Ko00240	Pyrimidine metabolism [PATH:ko00240]	K00943	EC:2.7.4.9
GENE14119	ubiE	Scaffold1	3778883	3780242	-	Demethylmenaquinone methyltransferase [Source:SWISS;Acc:Q72HI4]	2.79369	2.23853	3.32704	4.18897	2.346	2.72568	4.02235	4.89431	2.11154	0.0454	0.695	0.17855	0.458	0.4695	-0.235	-	-	-	-	-	-
GENE14120	SPT8	Scaffold1	3780690	3782937	-	Transcription factor SPT8 [Source:SWISS;Acc:P38915]	122.865	125.964	117.036	86.9223	83.8615	102.328	110.013	81.2097	108.009	0.88725	0.0312	0.3403	-0.199	0.3414	-0.227	GO:0005515	-	-	-	-	-
GENE14121	SRP54	Scaffold1	3783010	3783397	+	Signal recognition particle 54 kDa protein homolog [Source:SWISS;Acc:Q99150]	243.028	266.043	211.142	224.058	165.891	303.979	146.46	94.2756	143.48	5e-05	-0.724	0.98575	-0.00291	0.0001	0.724	GO:0006614,GO:0005525	-	-	-	-	-
GENE14122	SRP54	Scaffold1	3783801	3785150	+	Signal recognition particle 54 kDa protein homolog [Source:SWISS;Acc:Q99150]	103.733	113.982	114.836	73.7456	58.2896	96.4422	53.0405	50.0315	52.2842	5e-05	-0.679	0.005	-0.335	0.0091	0.345	GO:0005525,GO:0008312,GO:0006614,GO:0048500	-	Ko03070,Ko03060,Ko02024	Bacterial secretion system [PATH:ko03070],Protein export [PATH:ko03060],Quorum sensing [PATH:ko02024]	K03106	EC:3.6.5.4
GENE14123	-	Scaffold1	3785260	3785911	-	-	108.914	101.002	80.6546	112.195	114.964	103.351	67.3199	64.254	57.0578	0.0063	-0.405	0.00185	0.425	5e-05	0.832	-	-	-	-	-	-
GENE14124	-	Scaffold1	3785991	3786695	-	-	64.3977	72.2913	82.6254	59.3225	62.9238	81.5864	69.0258	71.2604	68.4949	0.0078	0.321	0.1189	0.196	0.39995	-0.122	-	-	-	-	-	-
GENE14125	SPT6	Scaffold1	3786811	3789106	-	Transcription elongation factor SPT6 [Source:SWISS;Acc:P0CR73]	84.9066	75.4574	78.1466	56.05	44.7476	70.8956	59.963	54.027	71.624	0.5622	-0.0635	0.1826	-0.153	0.48525	-0.0872	GO:0006139,GO:0003676	-	-	-	-	-
GENE14126	SPT6	Scaffold1	3789511	3790802	-	Transcription elongation factor SPT6 [Source:SWISS;Acc:Q4PI89]	70.2466	71.2866	74.093	47.4241	28.9203	56.8805	51.2804	38.4503	55.2852	0.0346	-0.249	0.01185	-0.306	0.68705	-0.0547	GO:0006357,GO:0032784,GO:0003677	-	-	-	-	-
GENE14127	-	Scaffold1	3791094	3791420	-	-	113.669	114.521	127.763	71.3929	29.0762	141.2	58.2733	47.8645	131.778	0.13695	-0.306	0.4811	-0.151	0.49525	0.157	-	-	-	-	-	-
GENE14128	rib2	Scaffold1	3791558	3792061	+	Diaminohydroxyphosphoribosylamino-pyrimidine deaminase [Source:SWISS;Acc:P87241]	269.677	274.784	232.277	295.905	277.657	277.388	363.558	363.631	328.511	5e-05	0.694	0.00035	0.419	0.03675	-0.272	GO:0003824,GO:0008270	-	-	-	-	-
GENE14129	ATG2	Scaffold1	3794019	3800446	-	Autophagy-related protein 2 [Source:SWISS;Acc:P0CM30]	30.3769	28.2099	30.0694	16.5296	11.1473	21.02	16.8214	11.4598	18.9726	5e-05	-0.599	5e-05	-0.575	0.84165	0.0262	GO:0006914	-	Ko04136,Ko04140,Ko04138	Autophagy - other eukaryotes [PATH:ko04136],Autophagy - animal [PATH:ko04140],Autophagy - yeast [PATH:ko04138]	K17906	autophagy-related protein 2
GENE14130	-	Scaffold1	3800910	3801229	-	-	0	14.5508	11.2655	0	31.9723	19.0587	0	0	0	0.00145	#NAME?	0.11895	1.49	0.0003	inf	-	-	-	-	-	-
GENE14131	-	Scaffold1	3801769	3802319	-	-	127.539	110.411	79.2211	105.608	164.954	106.016	74.6665	98.7189	84.7076	0.7775	0.0469	0.00035	0.567	0.00345	0.523	-	-	-	-	-	-
GENE14132	-	Scaffold1	3802699	3805397	-	-	18.016	17.6588	15.3724	18.5952	17.4933	15.9586	18.464	19.8682	18.0016	0.0001	0.469	0.00685	0.327	0.32565	-0.139	-	CE16	-	-	-	-
GENE14133	-	Scaffold1	3805826	3806474	-	-	67.8814	75.3201	89.6701	47.3285	36.1143	43.7718	31.6174	26.9269	25.9717	5e-05	-1.11	0.00345	-0.462	0.00095	0.654	-	-	-	-	-	-
GENE14134	Naa25	Scaffold1	3806520	3809576	-	N-alpha-acetyltransferase 25, NatB auxiliary subunit [Source:SWISS;Acc:Q6QI44]	90.3932	84.4216	91.6495	43.4532	29.5436	41.6063	32.2278	31.5028	34.0646	5e-05	-1.13	5e-05	-0.841	0.02685	0.286	GO:0005515	-	-	-	-	-
GENE14135	-	Scaffold1	3810105	3810625	-	-	76.4228	81.8942	60.0243	55.8088	59.2151	67.2746	45.3195	62.6143	40.6355	0.15215	-0.212	0.79075	-0.0401	0.3007	0.175	-	-	-	-	-	-
GENE14136	-	Scaffold1	3810698	3813905	+	-	41.4634	37.5842	35.0812	24.8154	24.1998	28.4472	24.3429	26.3664	22.8085	0.0021	-0.363	0.0248	-0.273	0.4836	0.0932	-	-	-	-	-	-
GENE14137	SPBC11C11.10	Scaffold1	3814194	3815358	+	Probable tRNA pseudouridine synthase 4 [Source:SWISS;Acc:O59721]	86.6668	81.9644	73.5179	48.3319	40.7383	46.1691	58.2511	54.488	56.2161	0.25715	-0.132	5e-05	-0.526	0.00555	-0.392	GO:0006396,GO:0001522,GO:0003723,GO:0009982,GO:0009451	-	-	-	-	-
GENE14138	A8DRH7_ASPNG	Scaffold1	3816310	3817053	+	None [Source:SWISS;Acc:A8DRH7]	410.59	378.833	350.489	255.349	284.969	255.377	185.103	159.585	187.101	5e-05	-0.786	0.1104	-0.184	5e-05	0.605	GO:0003824,GO:0016829,GO:0008152	-	-	-	-	-
GENE14139	Nnt	Scaffold1	3817415	3818092	+	NAD(P) transhydrogenase, mitochondrial [Source:SWISS;Acc:Q61941]	66.6384	56.4771	62.4761	39.1701	31.5578	52.917	28.764	28.4405	37.5468	0.0001	-0.658	0.0175	-0.362	0.0919	0.299	GO:0055114,GO:0016491	-	-	-	-	-
GENE14140	pntA	Scaffold1	3818404	3819622	+	NAD(P) transhydrogenase subunit alpha [Source:SWISS;Acc:P07001]	79.6866	76.6461	89.4453	46.06	39.1322	49.6361	31.4336	32.5438	35.5992	5e-05	-0.924	5e-05	-0.505	0.0047	0.421	GO:0055114,GO:0016491	-	Ko00760	Nicotinate and nicotinamide metabolism [PATH:ko00760]	K00324	EC:1.6.1.2
GENE14141	NNT	Scaffold1	3819682	3822096	+	NAD(P) transhydrogenase, mitochondrial [Source:SWISS;Acc:Q13423]	101.014	100.182	107.738	76.4807	72.3366	81.2252	55.3255	50.1004	57.976	5e-05	-0.633	0.1493	-0.163	0.00015	0.472	GO:0016021,GO:0055114,GO:0050661,GO:0008750	-	Ko00760	Nicotinate and nicotinamide metabolism [PATH:ko00760]	K00323	EC:1.6.1.2
GENE14142	gms1	Scaffold1	3822437	3823522	-	UDP-galactose transporter [Source:SWISS;Acc:P87041]	133.815	142.756	127.372	203.572	219.669	191.275	315.534	327.78	320.615	5e-05	1.65	5e-05	0.989	5e-05	-0.654	GO:0016021,GO:0008643,GO:0005351,GO:0000139	-	-	-	-	-
GENE14143	-	Scaffold1	3824144	3825919	-	-	0.753663	1.12333	0.62106	1.18924	0.787973	1.09893	0.541566	0.863393	1.1212	1	0.31	1	0.535	1	0.226	-	-	-	-	-	-
GENE14144	-	Scaffold1	3826511	3829869	+	-	44.3253	42.8194	43.4826	32.9078	25.2618	34.6739	16.3633	18.4351	22.06	5e-05	-0.777	0.1077	-0.181	5e-05	0.598	-	-	-	-	-	-
GENE14145	YAN6_SCHPO	Scaffold1	3830437	3833154	-	Uncharacterized transporter C3H1.06c [Source:SWISS;Acc:Q10072]	18.106	16.4389	20.1871	13.6402	11.7281	12.614	19.812	19.3578	21.7081	5e-05	0.513	0.16805	-0.186	5e-05	-0.697	GO:0016021,GO:0055085	-	-	-	-	-
GENE14146	LOG5	Scaffold1	3834111	3834682	+	Cytokinin riboside 5'-monophosphate phosphoribohydrolase LOG5 [Source:SWISS;Acc:Q8LBB7]	42.1073	40.324	37.8384	31.3286	29.6197	43.0663	36.9952	45.2067	30.7936	0.0543	0.303	0.62625	0.0781	0.20405	-0.221	-	-	Ko00240,Ko00230	Pyrimidine metabolism [PATH:ko00240],Purine metabolism [PATH:ko00230]	K06966	EC:3.2.2.10 3.2.2.-
GENE14147	OAH sulfhydrylase	Scaffold1	3835248	3837355	-	O-acetylhomoserine (thiol)-lyase [Source:SWISS;Acc:O13326]	26.9292	26.8986	26.4335	5.71353	6.50477	8.89621	3.81908	4.88681	4.0026	5e-05	-2.32	5e-05	-1.65	0.0032	0.665	GO:0016765,GO:0006520,GO:0030170,GO:0003824	-	Ko00270	Cysteine and methionine metabolism [PATH:ko00270]	K01740	EC:2.5.1.49
GENE14148	-	Scaffold1	3839472	3841140	+	-	124.404	134.622	118.769	80.2056	79.5763	83.5482	42.8812	45.1368	40.8596	5e-05	-1.2	0.0062	-0.322	5e-05	0.881	-	-	-	-	-	-
GENE02199	HHT2	Scaffold15	773480	774052	+	Histone H3.2 [Source:SWISS;Acc:Q4PB04]	542.874	454.892	428.948	170.322	171.336	149.472	24.0906	25.5093	12.3799	5e-05	-4.13	5e-05	-1.22	5e-05	2.91	GO:0046982,GO:0003677,GO:0000786	-	-	-	-	-
GENE14150	Cdyl2	Scaffold1	3843891	3844462	+	Chromodomain Y-like protein 2 [Source:SWISS;Acc:Q9D5D8]	16.7099	22.3862	37.7251	21.1161	13.4178	6.16685	6.10121	8.14721	10.4456	0.0095	-1.31	0.07585	-0.589	0.1511	0.724	-	-	-	-	-	-
GENE14151	-	Scaffold1	3844482	3845134	+	-	30.5691	25.7594	29.8324	14.3276	7.58432	10.0805	8.26463	9.28524	12.6928	5e-05	-1.28	5e-05	-1.14	0.5585	0.147	-	-	-	-	-	-
GENE14152	-	Scaffold1	3845155	3846161	+	-	23.7291	24.4535	29.1413	8.73778	13.1697	12.502	6.44063	8.18601	9.16583	5e-05	-1.43	5e-05	-0.888	0.01635	0.544	-	-	-	-	-	-
GENE14153	-	Scaffold1	3846434	3846695	-	-	26.235	41.44	26.5155	33.2965	15.4639	8.69095	39.8315	6.80467	22.682	0.81695	-0.141	0.677	-0.301	0.8741	-0.159	-	-	-	-	-	-
GENE14154	-	Scaffold1	3846720	3848517	-	-	11.7978	11.4737	13.9169	7.40674	7.69778	8.56656	5.66279	4.19612	7.86661	0.0002	-0.652	0.03545	-0.325	0.07325	0.328	-	-	-	-	-	-
LEG01804	IPK1	Scaffold1	3849020	3849794	+	Inositol-pentakisphosphate 2-kinase [Source:SWISS;Acc:P0CO34]	4.4164	6.084	3.62046	2.69884	1.53653	1.99677	10.5013	12.7958	10.0526	5e-05	1.51	0.03635	-1.03	0.0001	-2.55	GO:0035299,GO:0005524	-	Ko04070,Ko00562	Phosphatidylinositol signaling system [PATH:ko04070],Inositol phosphate metabolism [PATH:ko00562]	K10572	EC:2.7.1.158
GENE14155	YPQ2	Scaffold1	3851482	3852194	-	Probable vacuolar amino acid transporter YPQ2 [Source:SWISS;Acc:Q06328]	118.44	99.5989	93.9886	122.571	110.473	121.653	140.136	133.686	142.545	5e-05	0.685	5e-05	0.508	0.1989	-0.174	-	-	-	-	-	-
GENE14156	LIN1_SCHPO	Scaffold1	3852281	3853732	+	LIN1-like protein [Source:SWISS;Acc:O94693]	75.6288	77.664	72.7516	35.5093	28.5881	41.4632	46.1269	50.6057	46.299	0.01285	-0.283	5e-05	-0.754	0.00065	-0.468	GO:0005515	-	-	-	-	-
GENE14157	rhp54	Scaffold1	3853924	3856143	-	DNA repair protein rhp54 [Source:SWISS;Acc:P41410]	5.52092	6.58005	7.45581	1.46438	1.47254	2.70522	0.742387	2.19315	1.26646	5e-05	-1.84	5e-05	-1.41	1	0.432	GO:0005524	-	Ko03440	Homologous recombination [PATH:ko03440]	K10875	EC:3.6.4.-
GENE14158	-	Scaffold1	3856479	3856988	-	-	6.50412	9.90012	8.28671	1.13071	1.13715	0	0	0	1.51356	0.00275	-3.65	0.0632	-2.97	1	0.676	GO:0016817	-	-	-	-	-
GENE14159	-	Scaffold1	3857492	3858166	+	-	206.704	204.915	172.61	273.969	382.77	262.374	942.663	939.627	806.403	5e-05	2.57	5e-05	0.919	5e-05	-1.64	-	-	-	-	-	-
GENE14160	-	Scaffold1	3858782	3860288	+	-	86.845	90.5227	84.3122	77.9312	64.9472	71.0893	78.0195	60.393	77.2364	0.63305	0.0528	0.92555	-0.011	0.6379	-0.0615	-	-	-	-	-	-
GENE14161	omtA	Scaffold1	3861281	3863143	-	Sterigmatocystin 8-O-methyltransferase [Source:SWISS;Acc:Q12120]	17.7992	13.6816	16.7136	15.101	16.388	15.8462	6.9686	7.80829	8.06431	5e-05	-0.71	0.0798	0.237	5e-05	0.949	GO:0008168,GO:0008171	-	-	-	-	-
GENE14162	-	Scaffold1	3864147	3865354	+	-	44.6396	50.4482	48.7942	43.2702	42.0567	39.0816	38.9252	37.6468	34.7144	0.95705	0.00602	0.3841	0.103	0.4792	0.0995	GO:0005515	-	-	-	-	-
GENE14163	-	Scaffold1	3866243	3866567	-	-	149.865	157.991	107.703	84.5368	90.2683	82.7971	139.202	171.582	147.78	0.02065	0.428	0.04215	-0.426	5e-05	-0.852	-	-	-	-	-	-
LEG02002	-	Scaffold1	3867001	3867348	+	-	0	6.7427	0	2.57965	2.45161	0	5.08907	0	0	1	-0.199	1	-0.116	1	0.0841	-	-	-	-	-	-
GENE14164	rplC	Scaffold1	3868451	3869033	-	50S ribosomal protein L3 [Source:SWISS;Acc:Q89J84]	298.05	314.639	306.842	214.178	224.338	241.086	303.795	385.99	290.805	5e-05	0.512	0.69205	-0.0474	5e-05	-0.556	GO:0003735,GO:0006412,GO:0005840,GO:0005622	-	Ko03010	Ribosome [PATH:ko03010]	K02906	large subunit ribosomal protein L3
GENE14165	rplC	Scaffold1	3869059	3869442	-	50S ribosomal protein L3 [Source:SWISS;Acc:A6U859]	300.371	269.662	214.587	197.595	172.857	175.336	250.066	273.197	233.857	0.0013	0.388	0.0505	-0.252	5e-05	-0.638	GO:0003735,GO:0006412,GO:0005840,GO:0005622	-	-	-	-	-
GENE14166	-	Scaffold1	3869585	3870573	+	-	21.1762	28.0218	25.2147	14.6407	10.837	13.5151	15.7701	18.9415	17.6911	0.50635	-0.104	0.0003	-0.641	0.00475	-0.534	-	-	-	-	-	-
GENE14167	-	Scaffold1	3871106	3872280	+	-	12.8194	15.0732	13.9599	8.5497	6.30926	6.2615	9.81797	11.2118	11.7497	0.558	-0.0975	0.0006	-0.694	0.00385	-0.594	-	-	-	-	-	-
LEG01861	YB8B_SCHPO	Scaffold1	3872852	3874403	+	Uncharacterized mitochondrial carrier C29A3.11c [Source:SWISS;Acc:O59674]	113.042	105.857	92.789	76.6292	85.9398	79.5743	68.1588	83.222	70.1841	0.28735	-0.123	0.75805	0.0361	0.21375	0.162	GO:0055085	-	-	-	-	-
GENE14168	cct4	Scaffold1	3874654	3876690	-	T-complex protein 1 subunit delta [Source:SWISS;Acc:P50999]	212.331	198.002	193.671	113.465	96.6795	114.549	110.539	126.562	114.234	0.00025	-0.405	5e-05	-0.558	0.2247	-0.151	GO:0006457,GO:0051082,GO:0005524	-	-	-	-	-
GENE14169	NMT	Scaffold1	3876796	3880766	+	Glycylpeptide N-tetradecanoyltransferase [Source:SWISS;Acc:P34809]	141.244	119.591	116.971	65.0543	70.0575	83.2353	72.9583	72.2387	66.6858	0.0224	-0.459	0.04105	-0.433	0.9017	0.0289	GO:0004379,GO:0006511,GO:0006499	-	-	-	-	-
GENE14170	-	Scaffold1	3880962	3881329	+	-	1.67584	3.0184	4.94193	0	1.62891	1.57436	0	3.03137	1.52575	0.63555	-0.556	0.46155	-1.32	1	-0.751	-	-	-	-	-	-
GENE14171	-	Scaffold1	3881437	3883070	-	-	1.40822	2.72096	1.12084	1.45693	0.360674	3.23213	29.3814	26.9634	31.7437	5e-05	4.52	1	0.369	0.0002	-4.15	-	-	-	-	-	-
LEG01787	YHU2_SCHPO	Scaffold1	3884242	3884780	-	Uncharacterized threonine-rich GPI-anchored glycoprotein PJ4664.02 [Source:SWISS;Acc:Q96WV6]	20.6166	13.6618	17.0891	28.0875	26.933	32.0899	20.0463	22.6545	21.8743	0.01735	0.632	0.00015	1.11	0.0389	0.483	-	-	-	-	-	-
GENE14172	Ogg1	Scaffold1	3885358	3886744	-	N-glycosylase/DNA lyase [Source:SWISS;Acc:O70249]	17.5637	12.959	14.877	8.57088	8.50393	9.75069	7.8535	9.69564	9.46015	0.01775	-0.399	0.0225	-0.388	0.93405	0.014	GO:0006284,GO:0006281,GO:0008534,GO:0006289,GO:0003824,GO:0003684	-	Ko03410	Base excision repair [PATH:ko03410]	K03660	EC:3.2.2.- 4.2.99.18
GENE14173	NPR2_SCHPO	Scaffold1	3887240	3888348	+	Nitrogen permease regulator 2 homolog [Source:SWISS;Acc:O42857]	24.0536	24.5458	27.1595	25.6912	20.1274	21.5968	19.9633	19.098	13.5188	0.10545	-0.266	0.3368	0.155	0.01695	0.425	-	-	Ko04150	mTOR signaling pathway [PATH:ko04150]	K20405	nitrogen permease regulator 2-like protein
GENE14174	-	Scaffold1	3888458	3889204	+	-	28.0978	38.5207	29.6952	27.5539	20.1943	30.749	25.6753	21.572	17.8654	0.19335	-0.202	0.68805	0.0609	0.1267	0.266	-	-	-	-	-	-
GENE14175	uba3	Scaffold1	3889298	3890938	-	NEDD8-activating enzyme E1 catalytic subunit [Source:SWISS;Acc:Q54QG9]	69.4489	59.9416	59.522	49.4815	46.6977	48.8884	46.4755	47.2998	47.6776	0.3559	-0.108	0.647	-0.0551	0.6748	0.0552	GO:0016881,GO:0005524,GO:0008641,GO:0019781,GO:0045116	-	Ko04120	Ubiquitin mediated proteolysis [PATH:ko04120]	K10686	EC:6.2.1.45
GENE14176	uba3	Scaffold1	3893419	3895285	-	NEDD8-activating enzyme E1 catalytic subunit [Source:SWISS;Acc:Q54QG9]	1.59473	2.77348	3.62315	1.67828	2.49721	2.31303	2.98468	2.52455	2.35454	0.3052	0.328	0.8634	0.0622	0.43135	-0.261	GO:0016881,GO:0008641,GO:0019781,GO:0045116	-	-	-	-	-
GENE14177	rcl1	Scaffold1	3895919	3897374	+	Probable RNA 3'-terminal phosphate cyclase-like protein [Source:SWISS;Acc:Q54S38]	54.3334	56.0562	51.7298	46.0022	42.8862	45.1731	49.0568	57.0304	53.4838	0.04615	0.235	0.8631	-0.0198	0.0607	-0.252	GO:0003824,GO:0042254,GO:0006396,GO:0005730	-	Ko03008	Ribosome biogenesis in eukaryotes [PATH:ko03008]	K11108	RNA 3'-terminal phosphate cyclase-like protein
GENE14178	met8	Scaffold1	3897538	3898386	-	Siroheme biosynthesis protein met8 [Source:SWISS;Acc:O14172]	26.8267	23.6545	18.2459	19.1972	17.5691	22.3246	42.6599	53.6541	50.0094	5e-05	1.38	0.5349	0.0972	5e-05	-1.28	GO:0043115,GO:0019354,GO:0055114,GO:0006779	-	Ko00860	Porphyrin and chlorophyll metabolism [PATH:ko00860]	K02304	EC:1.3.1.76 4.99.1.4
GENE14179	SLT11	Scaffold1	3898669	3899758	+	Pre-mRNA-splicing factor SLT11 [Source:SWISS;Acc:P0CR50]	149.381	151.583	128.51	136.829	140.169	121.957	178.657	197.916	160.595	5e-05	0.635	0.02795	0.262	0.00415	-0.371	GO:0046872,GO:0000166	-	Ko03040	Spliceosome [PATH:ko03040]	K12872	pre-mRNA-splicing factor RBM22/SLT11
LEG01977	-	Scaffold1	3899992	3901248	-	-	0	0	3.38975	0	10.0078	0	0	0	4.62262	1	0.508	1	1.49	1	0.99	-	-	-	-	-	-
GENE14180	YK68_SCHPO	Scaffold1	3901474	3903390	-	Uncharacterized membrane protein C6F6.13c [Source:SWISS;Acc:Q9US10]	42.7708	43.9283	43.9782	37.6882	37.4376	42.5894	32.1605	36.4198	37.1393	0.7028	0.045	0.2168	0.148	0.41725	0.106	-	-	-	-	-	-
LEG01903	-	Scaffold1	3904143	3905134	-	-	107.825	98.7687	89.205	121.351	130.104	122.798	145.539	153.718	130.224	5e-05	0.793	5e-05	0.599	0.14825	-0.191	-	-	-	-	-	-
GENE14181	-	Scaffold1	3906434	3907320	-	-	1.40597	4.83958	0.846726	3.3349	3.68048	2.79822	6.84649	6.85343	5.53533	0.0017	1.75	0.0952	0.768	0.0086	-0.983	-	-	-	-	-	-
GENE14182	-	Scaffold1	3908116	3913047	+	-	20.8553	20.7016	21.6681	19.9674	13.2079	22.3821	172.778	153.277	197.103	5e-05	3.34	0.49635	0.0805	5e-05	-3.26	-	-	-	-	-	-
GENE14183	-	Scaffold1	3913179	3913662	-	-	0	3.04414	7.83624	3.40423	6.65871	0	17.0108	9.13759	3.50183	0.0595	1.79	0.5816	0.488	0.10695	-1.3	-	-	-	-	-	-
GENE14184	cki2	Scaffold1	3913808	3916060	-	Casein kinase I homolog 2 [Source:SWISS;Acc:P40234]	115.87	122.263	122.219	111.691	107.305	108.734	123.626	120.079	128.194	0.0001	0.41	0.06185	0.209	0.1037	-0.199	GO:0006468,GO:0005524,GO:0004672	-	Ko04392,Ko04011	Hippo signaling pathway - multiple species [PATH:ko04392],MAPK signaling pathway - yeast [PATH:ko04011]	K02218	EC:2.7.11.1
GENE14185	Q9I3H5_PSEAE	Scaffold1	3916328	3919783	-	None [Source:SWISS;Acc:Q9I3H5]	35.661	32.3032	35.3432	36.4416	34.8211	37.6492	27.6199	24.1244	22.8879	0.40815	-0.114	0.0056	0.377	0.00265	0.493	GO:0055114,GO:0016491	-	-	-	-	-
LEG01752	-	Scaffold1	3919341	3920269	+	-	25.2402	25.7674	21.017	52.6376	52.1513	43.3717	32.4034	40.5596	25.7456	0.01895	0.704	0.00015	1.33	0.03185	0.626	-	-	-	-	-	-
GENE14186	Gid4	Scaffold1	3921667	3921951	-	Glucose-induced degradation protein 4 homolog [Source:SWISS;Acc:Q9CPY6]	283.389	284.887	255.721	212.889	249.678	263.066	147.317	192.945	214.139	0.0642	-0.332	0.1987	0.223	0.00335	0.559	-	-	-	-	-	-
GENE14187	Gid4	Scaffold1	3922067	3922769	-	Glucose-induced degradation protein 4 homolog [Source:SWISS;Acc:Q9CPY6]	192.295	206.053	180.068	152.748	132.823	135.483	149.373	147.297	111.788	0.02505	-0.262	0.18405	-0.16	0.42225	0.106	-	-	-	-	-	-
LEG01812	-	Scaffold1	3923968	3924436	-	-	16.2094	22.2069	19.9322	26.3945	22.2243	22.1291	12.8191	9.07378	14.4662	0.33205	-0.317	0.05695	0.554	0.0139	0.873	-	-	-	-	-	-
GENE14188	YAN6_SCHPO	Scaffold1	3926235	3928612	-	Uncharacterized transporter C3H1.06c [Source:SWISS;Acc:Q10072]	132.282	114.031	112.449	90.561	91.3138	98.7518	67.7024	73.7167	65.6879	0.00045	-0.398	0.76865	-0.0334	0.00305	0.368	GO:0016021,GO:0055085	-	-	-	-	-
GENE14189	spi1	Scaffold1	3929296	3930704	+	GTP-binding nuclear protein spi1 [Source:SWISS;Acc:P28748]	818.127	773.961	792.515	491.078	432.046	525.945	467.494	485.563	510.921	5e-05	-0.481	5e-05	-0.559	0.53865	-0.075	GO:0006886,GO:0016020,GO:0003924,GO:0006913,GO:0005622,GO:0007165,GO:0015031,GO:0007264,GO:0005525	-	Ko03013,Ko03008,Ko05166,Ko05169	RNA transport [PATH:ko03013],Ribosome biogenesis in eukaryotes [PATH:ko03008],HTLV-I infection [PATH:ko05166],Epstein-Barr virus infection [PATH:ko05169]	K07936	GTP-binding nuclear protein Ran
LEG01962	-	Scaffold1	3931635	3932201	-	-	7.51625	9.63895	5.94161	4.32098	6.00014	12.0805	2.60387	1.58219	2.22117	0.0571	-1.56	0.57025	0.234	0.05835	1.8	-	-	-	-	-	-
GENE14190	Frg1	Scaffold1	3935165	3936176	-	Protein FRG1 [Source:SWISS;Acc:P97376]	84.7779	81.6749	88.9379	78.547	73.242	67.546	62.5679	60.628	51.9826	0.00695	-0.303	0.3008	0.12	0.00195	0.427	-	-	-	-	-	-
GENE14191	YOD1	Scaffold1	3936273	3937606	+	Ubiquitin thioesterase OTU1 [Source:SWISS;Acc:Q05B57]	184.234	176.282	167.884	134.946	122.243	140.992	114.43	108.517	113.166	0.1194	-0.264	0.7244	-0.0558	0.21085	0.211	GO:0046872	-	Ko04141	Protein processing in endoplasmic reticulum [PATH:ko04141]	K13719	EC:3.1.2.-
GENE14192	exoA	Scaffold1	3937664	3939134	-	Exodeoxyribonuclease [Source:SWISS;Acc:P37454]	76.8966	74.8846	62.5927	20.7316	16.9557	21.1344	15.8322	19.3026	16.2597	5e-05	-1.75	5e-05	-1.58	0.2739	0.173	GO:0004518,GO:0006281	-	Ko03410	Base excision repair [PATH:ko03410]	K01142	EC:3.1.11.2
GENE14193	-	Scaffold1	3937669	3938139	+	-	11.93	4.09103	6.88727	3.31098	4.33913	1.00885	4.472	5.05075	2.00036	0.4636	-0.686	0.3404	-1.06	0.7285	-0.373	-	-	-	-	-	-
GENE14194	-	Scaffold1	3940325	3945506	+	-	336.848	344.596	346.743	56.8706	60.4261	58.0869	88.681	94.5103	90.8717	5e-05	-1.46	5e-05	-2.13	5e-05	-0.667	GO:0016021,GO:0055085	-	-	-	-	-
GENE14195	Mtx1	Scaffold1	3946123	3947285	+	Metaxin-1 [Source:SWISS;Acc:P47802]	60.4379	57.6398	46.1572	55.3913	50.5001	38.4151	54.6469	69.5234	56.2602	0.001	0.383	0.19585	0.151	0.10055	-0.229	GO:0006626,GO:0005741	-	-	-	-	-
GENE14196	gaa1	Scaffold1	3947327	3949747	-	GPI transamidase component gaa1 [Source:SWISS;Acc:Q9US48]	31.4756	30.3045	27.5978	36.9571	39.1851	33.9411	28.0651	30.2512	29.6806	0.0035	0.349	5e-05	0.593	0.0651	0.247	GO:0042765,GO:0016021	-	Ko00563	Glycosylphosphatidylinositol(GPI)-anchor biosynthesis [PATH:ko00563]	K05289	glycosylphosphatidylinositol transamidase
GENE14197	-	Scaffold1	3949534	3949864	+	-	0	0	0	0	12.47	7.02854	0	0	0	1	0	0.23165	inf	0.22355	inf	-	-	-	-	-	-
GENE14198	USP48	Scaffold1	3949896	3952095	+	Ubiquitin carboxyl-terminal hydrolase 48 [Source:SWISS;Acc:Q5ZM45]	29.1772	27.259	27.7513	22.0587	14.9663	28.2216	13.3238	11.1386	17.4595	0.00765	-0.691	0.95875	-0.0138	0.03705	0.679	GO:0006511,GO:0016579,GO:0036459	-	-	-	-	-
GENE14199	-	Scaffold1	3951763	3952178	+	-	59.7725	66.5652	70.4272	70.4809	51.6016	66.055	33.3285	49.7291	36.8727	0.56195	-0.419	0.66715	0.299	0.3492	0.722	-	-	-	-	-	-
GENE14200	Usp48	Scaffold1	3952156	3954131	+	Ubiquitin carboxyl-terminal hydrolase 48 [Source:SWISS;Acc:Q76LT8]	119.213	123.328	116.845	86.4519	82.1001	88.2091	46.5008	53.2222	53.2613	5e-05	-0.962	0.5675	-0.0812	5e-05	0.884	GO:0004843	-	-	-	-	-
GENE14201	-	Scaffold1	3954541	3957842	-	-	100.908	96.5086	120.127	102.535	88.5886	102.304	109.814	94.5022	111.706	0.02015	0.283	0.3334	0.121	0.22465	-0.158	GO:0016020,GO:0005509	-	-	-	-	-
GENE14202	usp106	Scaffold1	3958731	3960156	-	U1 snRNP-associated protein usp106 [Source:SWISS;Acc:Q9USM4]	150.508	160.086	151.997	84.6444	89.9672	86.4938	80.5705	82.0094	73.9343	5e-05	-0.65	0.0005	-0.412	0.06885	0.242	GO:0005685,GO:0006376,GO:0003729	-	-	-	-	-
GENE14203	BARD1	Scaffold1	3960059	3961801	-	BRCA1-associated RING domain protein 1 [Source:SWISS;Acc:Q99728]	11.958	10.563	7.8498	3.20837	3.94104	4.97603	5.35003	6.86374	7.24688	0.55945	-0.349	0.1273	-1.11	0.3013	-0.763	GO:0005515	-	-	-	-	-
GENE14204	Dnajc5b	Scaffold1	3961843	3962833	-	DnaJ homolog subfamily C member 5B [Source:SWISS;Acc:Q9CQ94]	10.71	10.9587	10.3485	5.52836	5.83355	2.87663	9.01605	8.54724	5.39267	0.95815	0.0178	0.0102	-0.788	0.0107	-0.803	-	-	-	-	-	-
GENE14205	BCS1	Scaffold1	3962991	3964649	+	Mitochondrial chaperone BCS1 [Source:SWISS;Acc:P32839]	42.1339	38.7709	35.3403	26.1383	23.2837	21.5811	17.0933	19.1091	18.1453	5e-05	-0.764	0.00355	-0.345	0.00405	0.422	GO:0034551,GO:0005524	-	-	-	-	-
GENE14206	YAU6_SCHPO	Scaffold1	3964657	3964921	-	Putative methyltransferase C26A3.06 [Source:SWISS;Acc:Q10162]	47.006	51.0716	72.4446	30.4644	27.7058	59.8036	22.0331	26.5138	39.2883	0.502	-0.588	0.87005	-0.166	0.7023	0.426	-	-	-	-	-	-
GENE14207	Wbscr22	Scaffold1	3964733	3965927	-	Ribosome biogenesis methyltransferase WBSCR22 [Source:SWISS;Acc:Q9CY21]	97.4572	102.762	88.8649	76.6624	70.2918	73.5414	54.7565	57.6409	53.0975	5e-05	-0.46	0.89075	-0.0165	0.00145	0.447	GO:0008168,GO:0008152	-	-	-	-	-
GENE14208	BET3	Scaffold1	3965955	3966736	+	Trafficking protein particle complex subunit BET3 [Source:SWISS;Acc:P36149]	122.902	132.414	105.997	76.8695	74.0006	82.4946	41.7727	47.5175	45.143	5e-05	-1.07	0.0075	-0.316	5e-05	0.757	GO:0006888	-	-	-	-	-
GENE14209	SWS2	Scaffold1	3966805	3967513	-	37S ribosomal protein SWS2, mitochondrial [Source:SWISS;Acc:P53937]	115.183	98.3641	91.5526	54.9687	57.3125	57.48	98.719	99.4997	83.7242	0.0241	0.253	5e-05	-0.495	5e-05	-0.743	GO:0005840,GO:0005622,GO:0003735,GO:0003723,GO:0003676,GO:0006412	-	Ko03010	Ribosome [PATH:ko03010]	K02952	small subunit ribosomal protein S13
GENE14210	FAM50_DROPS	Scaffold1	3967634	3968908	+	Protein FAM50 homolog [Source:SWISS;Acc:Q299F9]	35.7733	31.7636	31.7286	19.5657	20.1144	20.9604	52.1447	57.1082	57.495	5e-05	1.16	0.02255	-0.287	5e-05	-1.45	GO:0005634	-	-	-	-	-
GENE14211	vma-8	Scaffold1	3969036	3970032	+	V-type proton ATPase subunit D [Source:SWISS;Acc:O59941]	140.632	143.426	121.116	92.5847	80.4927	103.093	76.3384	76.2314	76.1652	0.00015	-0.46	0.0679	-0.217	0.0639	0.246	GO:0042626	-	Ko05120,Ko05110,Ko04966,Ko04145,Ko04150,Ko05323,Ko04721,Ko00190	Epithelial cell signaling in Helicobacter pylori infection [PATH:ko05120],Vibrio cholerae infection [PATH:ko05110],Collecting duct acid secretion [PATH:ko04966],Phagosome [PATH:ko04145],mTOR signaling pathway [PATH:ko04150],Rheumatoid arthritis [PATH:ko05323],Synaptic vesicle cycle [PATH:ko04721],Oxidative phosphorylation [PATH:ko00190]	K02149	V-type H+-transporting ATPase subunit D
GENE14212	RPL26B	Scaffold1	3970290	3971181	-	60S ribosomal protein L26-2 [Source:SWISS;Acc:Q9FJX2]	879.809	832.439	1014.67	577.526	612.059	712.035	380.423	380.33	413.436	5e-05	-0.839	0.1706	-0.151	5e-05	0.691	GO:0003735,GO:0006412,GO:0015934,GO:0005840,GO:0005622	-	Ko03010	Ribosome [PATH:ko03010]	K02898	large subunit ribosomal protein L26e
GENE14213	HSP12	Scaffold1	3971751	3972182	+	12 kDa heat shock protein [Source:SWISS;Acc:P22943]	11.1697	21.5895	17.2945	3.22825	3.1005	1.46714	3.24401	0	0	0.2118	-3.57	0.0778	-2.29	0.49905	1.28	GO:0006950	-	-	-	-	-
LEG01877	-	Scaffold1	3973328	3973873	-	-	4.5509	11.4648	2.87913	8.64568	6.11616	2.77514	121.481	121.158	104.35	5e-05	4.56	0.52165	0.266	5e-05	-4.3	-	-	-	-	-	-
LEG01771	-	Scaffold1	3973909	3975570	-	-	1.45085	2.07266	0	0.755827	3.69492	0.681889	17.5096	20.3738	10.5259	0.044	4.16	1	0.736	0.00585	-3.42	GO:0015074,GO:0003676	-	-	-	-	-
LEG01989	-	Scaffold1	4000835	4001728	+	-	0	0	0	0	0	0	0	0	0	1	0	1	0	1	0	-	-	-	-	-	-
GENE14214	-	Scaffold1	4019025	4020028	-	-	0	0	0	0	0	0	0	0	0	1	0	1	0	1	0	-	-	-	-	-	-
GENE14215	-	Scaffold1	4020295	4021206	-	-	0	0	0	0	0	0	0	0	0	1	0	1	0	1	0	-	-	-	-	-	-
LEG01994	-	Scaffold1	4027394	4027732	-	-	0	0	0	0	0	0	0	0	0	1	0	1	0	1	0	-	-	-	-	-	-
LEG01859	-	Scaffold1	4028749	4029105	-	-	0	0	0	0	0	0	0	0	0	1	0	1	0	1	0	-	-	-	-	-	-
LEG02031	-	Scaffold1	4034156	4034506	+	-	0	0	0	0	0	0	0	0	0	1	0	1	0	1	0	-	-	-	-	-	-
LEG01975	-	Scaffold1	4041100	4041909	+	-	0	0	0	0	0	0	0	0	0	1	0	1	0	1	0	-	-	-	-	-	-
LEG01935	-	Scaffold1	4042141	4043232	+	-	0	0	0	0	0	0	0	0	0	1	0	1	0	1	0	-	-	-	-	-	-
GENE14216	-	Scaffold1	4046278	4046967	-	-	52.734	47.0031	43.5382	44.7072	34.4235	40.4809	20.6578	21.8768	29.1303	5e-05	-0.697	0.7727	0.0409	5e-05	0.739	-	-	-	-	-	-
GENE14217	-	Scaffold1	4047122	4048405	-	-	0	0	0	0	0	0	0	0	0	1	0	1	0	1	0	-	-	-	-	-	-
GENE14218	-	Scaffold1	4048752	4049716	-	-	176.404	156.691	180.899	202.343	190.161	249.722	329.875	314.863	340.764	5e-05	1.43	5e-05	0.73	5e-05	-0.695	-	-	-	-	-	-
GENE14219	-	Scaffold1	4049731	4050163	-	-	334.243	340.235	360.7	524.971	458.072	540.647	620.303	665.954	751.255	5e-05	1.33	5e-05	0.899	0.01015	-0.426	-	-	-	-	-	-
GENE14220	-	Scaffold1	4050767	4052464	-	-	28.5075	25.677	25.523	18.0324	12.2556	18.6162	19.5655	21.8583	20.2643	0.9877	0.00107	0.0037	-0.402	0.01075	-0.401	GO:0007034	-	-	-	-	-
GENE14221	orc1	Scaffold1	4052984	4055432	+	Origin recognition complex subunit 1 [Source:SWISS;Acc:P54789]	4.60678	5.82163	5.9273	1.45112	1.44656	1.80441	2.31643	1.18618	1.8705	5e-05	-1.23	5e-05	-1.42	1	-0.182	GO:0003682,GO:0005524	-	Ko04113,Ko04111,Ko04110	Meiosis - yeast [PATH:ko04113],Cell cycle - yeast [PATH:ko04111],Cell cycle [PATH:ko04110]	K02603	origin recognition complex subunit 1
GENE14222	-	Scaffold1	4055869	4056238	-	-	105.29	98.2312	85.7036	158.338	206.107	143.434	100.889	154.64	101.389	0.0002	0.653	5e-05	1.11	0.0073	0.463	-	-	-	-	-	-
GENE14223	-	Scaffold1	4058398	4059700	-	-	82.0143	62.2006	67.581	45.9049	47.1047	45.0698	276.125	298.877	282.568	5e-05	2.33	0.0006	-0.4	5e-05	-2.72	-	-	-	-	-	-
GENE14224	-	Scaffold1	4060582	4061968	-	-	32.315	33.3754	40.2686	14.5283	11.2885	13.2269	42.5372	43.2853	43.8547	5e-05	0.623	5e-05	-1.1	5e-05	-1.72	-	-	-	-	-	-
GENE14225	YCR23C	Scaffold1	4063725	4065538	-	Uncharacterized membrane protein YCR023C [Source:SWISS;Acc:P25351]	44.5945	45.3582	58.0724	49.2078	49.2599	48.9485	29.0578	30.206	32.3367	0.0405	-0.357	0.0157	0.395	0.00015	0.755	GO:0016021,GO:0055085	-	-	-	-	-
GENE14226	budC	Scaffold1	4066370	4067231	+	Diacetyl reductase [(S)-acetoin forming] [Source:SWISS;Acc:Q48436]	134.187	116.6	118.826	104.565	92.292	104.692	26.4142	31.2758	15.9729	5e-05	-1.88	0.7253	0.0395	5e-05	1.92	GO:0008152,GO:0016491	-	Ko00830	Retinol metabolism [PATH:ko00830]	K15734	EC:1.1.1.105
GENE14227	sfc6	Scaffold1	4068867	4071166	-	Transcription factor tau subunit sfc6 [Source:SWISS;Acc:O60174]	16.3863	15.177	15.5728	11.1107	10.535	11.5558	14.3915	14.6104	16.3417	0.00905	0.328	0.0615	-0.259	0.00025	-0.584	GO:0005515	-	-	-	-	-
GENE14228	-	Scaffold1	4071150	4071710	-	-	9.25769	7.14772	10.067	8.70268	6.73667	6.01506	5.41405	3.57537	4.64153	0.178	-0.608	0.92095	0.0343	0.2358	0.645	-	-	-	-	-	-
GENE14229	ADE1	Scaffold1	4071849	4072950	-	Phosphoribosylaminoimidazole-succinocarboxamide synthase [Source:SWISS;Acc:Q96VP6]	25.9054	23.2577	21.6636	22.4991	24.5143	22.9417	22.1988	21.8107	26.8993	0.3254	0.144	0.2877	0.159	0.9091	0.0178	GO:0004639,GO:0005524,GO:0006164	-	Ko00230	Purine metabolism [PATH:ko00230]	K01923	EC:6.3.2.6
GENE14230	Arylamine acetylase	Scaffold1	4073093	4074391	+	Arylamine N-acetyltransferase, liver isozyme [Source:SWISS;Acc:P12275]	12.6477	13.2649	14.7207	9.5956	9.95268	11.5296	12.4208	14.2037	15.783	0.0277	0.348	0.38275	-0.147	0.00565	-0.492	GO:0016407,GO:0008152	-	-	-	-	-
LEG01946	-	Scaffold1	4075808	4076778	-	-	5.14124	6.16181	2.90583	0.940369	1.85855	2.90403	4.26388	5.5777	6.27117	0.13935	0.539	0.07545	-1.02	0.01335	-1.56	-	-	-	-	-	-
GENE14231	rpl-7	Scaffold1	4077275	4078800	+	60S ribosomal protein L7 [Source:SWISS;Acc:Q7SBD5]	1086.59	1072.07	977.93	787.742	858.713	739.887	690.529	685.772	609.117	0.0498	-0.205	0.80945	-0.0268	0.1325	0.181	-	-	Ko03010	Ribosome [PATH:ko03010]	K02937	large subunit ribosomal protein L7e
GENE14232	can	Scaffold1	4079288	4080117	+	Carbonic anhydrase 2 [Source:SWISS;Acc:P45148]	30.698	26	29.6343	55.5514	71.2704	62.0222	64.7337	75.2101	54.44	5e-05	1.54	5e-05	1.49	0.75755	-0.0447	GO:0004089,GO:0008270	-	Ko00910	Nitrogen metabolism [PATH:ko00910]	K01673	EC:4.2.1.1
GENE14233	Inpp5b	Scaffold1	4080220	4081758	+	Type II inositol 1,4,5-trisphosphate 5-phosphatase [Source:SWISS;Acc:Q8K337]	51.7619	45.9054	43.307	33.6872	34.5279	34.4908	41.162	45.1509	41.8108	0.1586	0.165	0.3663	-0.108	0.0549	-0.27	GO:0046856	-	Ko04070,Ko00562	Phosphatidylinositol signaling system [PATH:ko04070],Inositol phosphate metabolism [PATH:ko00562]	K01106	EC:3.1.3.56
GENE14234	plb2	Scaffold1	4081952	4084294	-	Lysophospholipase 2 [Source:SWISS;Acc:Q9P8P4]	6.9909	5.64716	6.70892	7.75409	7.17151	7.50298	41.9255	40.3092	38.0723	5e-05	2.99	0.0015	0.568	5e-05	-2.42	GO:0009395,GO:0004620,GO:0008152	-	Ko00564	Glycerophospholipid metabolism [PATH:ko00564]	K13333	EC:3.1.1.5
GENE14235	YJQ3_YEAST	Scaffold1	4084731	4087185	-	Uncharacterized membrane protein YJL163C [Source:SWISS;Acc:P46996]	49.916	54.1025	50.7704	47.2882	43.2899	42.1423	28.8829	28.5334	29.2869	5e-05	-0.538	0.5486	0.0745	5e-05	0.615	GO:0016021,GO:0055085	-	-	-	-	-
GENE14236	GMFG	Scaffold1	4087282	4088001	+	Glia maturation factor gamma [Source:SWISS;Acc:Q56JZ9]	314.131	333.81	269.311	237.27	208.967	216.081	164.466	154.916	156.96	5e-05	-0.738	0.12085	-0.185	0.0001	0.556	GO:0003779,GO:0071933,GO:0005622,GO:0034316	-	-	-	-	-
GENE14237	asa1	Scaffold1	4089429	4089981	+	ASTRA-associated protein 1 [Source:SWISS;Acc:C9STX5]	19.4592	21.5738	13.3591	10.1357	6.59968	9.05964	8.54357	9.18441	2.92004	0.004	-1.12	0.02355	-0.683	0.2941	0.441	GO:0005515	-	-	-	-	-
LEG01778	-	Scaffold1	4095576	4097240	+	-	126.084	131.652	110.058	130.048	147.024	107.494	87.1762	95.8239	82.9936	0.3079	-0.127	0.00085	0.398	0.00025	0.528	-	-	-	-	-	-
GENE14238	-	Scaffold1	4098381	4099211	-	-	201.451	206.883	232.896	122.433	97.8378	129.736	140.892	130.936	160.316	0.03045	-0.249	5e-05	-0.521	0.0426	-0.269	-	-	-	-	-	-
GENE14239	-	Scaffold1	4099405	4101350	+	-	26.4711	23.1582	22.1384	19.3612	21.4318	20.9931	17.2561	17.3725	23.8627	0.69305	0.0461	0.38375	0.104	0.6762	0.0604	GO:0005515	-	-	-	-	-
GENE14240	YR831_MIMIV	Scaffold1	4101612	4104512	-	Putative serine/threonine-protein kinase/receptor R831 [Source:SWISS;Acc:Q7T6Y2]	26.672	26.1781	23.2012	27.983	23.8327	26.873	14.6297	15.2179	17.6688	0.00535	-0.323	0.0024	0.37	5e-05	0.696	GO:0006468,GO:0005524,GO:0004672	-	-	-	-	-
GENE14241	SAR1	Scaffold1	4105356	4105870	+	Small COPII coat GTPase SAR1 [Source:SWISS;Acc:Q4P0I7]	549.838	527.018	527.986	431.092	464.741	459.5	453.791	471.892	407.039	0.8167	-0.0259	0.47975	0.0819	0.424	0.111	GO:0005525	-	Ko05134,Ko04141	Legionellosis [PATH:ko05134],Protein processing in endoplasmic reticulum [PATH:ko04141]	K07953	EC:3.6.5.-
GENE14242	pigm	Scaffold1	4106466	4107945	+	GPI mannosyltransferase 1 [Source:SWISS;Acc:Q54IA4]	31.6442	35.7595	32.8767	30.1847	39.6488	33.4479	28.1624	31.1084	26.8645	0.43045	0.0941	0.0105	0.305	0.1326	0.214	GO:0016758,GO:0016021,GO:0006506	GT50	Ko00563	Glycosylphosphatidylinositol(GPI)-anchor biosynthesis [PATH:ko00563]	K05284	EC:2.4.1.-
GENE14243	-	Scaffold1	4108506	4109514	-	-	36.5687	32.7891	33.5581	56.3267	48.5324	51.8387	34.6061	43.0269	35.8198	0.0004	0.461	5e-05	0.955	0.00055	0.497	-	-	-	-	-	-
GENE14244	hus5	Scaffold1	4109562	4110930	-	SUMO-conjugating enzyme ubc9 [Source:SWISS;Acc:P40984]	186.406	178.49	143.394	137.886	163.144	123.937	135.468	143.395	134.787	0.4199	-0.0926	0.7101	-0.0436	0.69695	0.0518	GO:0019789	-	Ko03013,Ko04120,Ko05206,Ko04064	RNA transport [PATH:ko03013],Ubiquitin mediated proteolysis [PATH:ko04120],MicroRNAs in cancer [PATH:ko05206],NF-kappa B signaling pathway [PATH:ko04064]	K10577	ubiquitin-conjugating enzyme E2 I
GENE14245	SNU13	Scaffold1	4111172	4111723	-	13 kDa ribonucleoprotein-associated protein [Source:SWISS;Acc:Q4P0K3]	563	546.517	481.427	338.679	391.355	353.138	446.685	453.782	369.876	0.70285	-0.0429	0.1493	-0.171	0.3486	-0.124	GO:0042254,GO:0030529,GO:0003723,GO:0005730	-	Ko03008,Ko03040	Ribosome biogenesis in eukaryotes [PATH:ko03008],Spliceosome [PATH:ko03040]	K12845	U4/U6 small nuclear ribonucleoprotein SNU13
LEG01854	-	Scaffold1	4111936	4112505	+	-	3.26739	8.49182	8.5287	4.12979	3.26239	1.516	2.53338	3.03033	3.84804	0.16385	-0.742	0.12675	-0.783	0.92185	-0.0379	GO:0006750,GO:0003839	-	-	-	-	-
GENE01993	-	Scaffold14	900011	900948	-	-	217.055	193.93	217.327	357.259	341.784	402.34	45.1635	49.9314	37.5485	5e-05	-1.81	5e-05	1.08	5e-05	2.9	-	-	-	-	-	-
GENE14247	PRE2	Scaffold1	4114436	4115614	+	Proteasome subunit beta type-5 [Source:SWISS;Acc:P30656]	215.885	221.867	206.377	127.234	144.323	146.263	137.18	155.704	154.155	0.15625	-0.156	0.01355	-0.281	0.33685	-0.121	GO:0051603,GO:0004175,GO:0005839,GO:0004298	-	Ko03050	Proteasome [PATH:ko03050]	K02737	EC:3.4.25.1
GENE14248	-	Scaffold1	4116660	4117187	-	-	0.627641	0	0	0	0	0	0	0	0.581635	1	0.161	1	#NAME?	1	#NAME?	-	-	-	-	-	-
GENE14249	-	Scaffold1	4118265	4121903	+	-	0.110495	0	0	0	0	0	0	0	0	1	#NAME?	1	#NAME?	1	0	-	-	-	-	-	-
GENE14250	abcG17-2	Scaffold1	4126428	4130173	-	ABC transporter G family member 17 [Source:SWISS;Acc:Q556W2]	0.143086	0	0.117802	0.30119	0	0.126562	0	0	0	1	#NAME?	1	1.03	1	inf	GO:0016020	-	-	-	-	-
GENE14251	cdc28	Scaffold1	4132428	4134239	+	Pre-mRNA-splicing factor ATP-dependent RNA helicase-like protein cdc28 [Source:SWISS;Acc:Q10752]	13.7951	11.0862	16.1248	9.51928	5.00464	11.4366	6.50375	6.29935	6.9073	0.0057	-0.741	0.2389	-0.286	0.10825	0.459	-	-	-	-	-	-
GENE14252	-	Scaffold1	4135036	4135651	-	-	0.512114	0.976338	1.64197	0.526692	1.55956	0.937016	2.15625	1.92253	6.54674	0.08005	2.07	1	0.317	0.01745	-1.75	-	-	-	-	-	-
GENE14253	-	Scaffold1	4140139	4140761	-	-	2.59875	1.86825	1.04447	1.34544	1.29898	2.34752	0.685377	1.84159	3.59408	0.57935	0.504	1	0.11	0.6157	-0.394	-	-	-	-	-	-
LEG01839	AGP2	Scaffold1	4155779	4157882	-	General amino acid permease AGP2 [Source:SWISS;Acc:P38090]	13.6315	17.1034	11.646	51.2769	51.0728	54.4118	16.0701	24.3461	18.963	5e-05	0.858	5e-05	2.22	5e-05	1.37	GO:0003333,GO:0016020,GO:0015171,GO:0006810,GO:0055085	-	-	-	-	-
GENE07730	YIQ6_YEAST	Scaffold7	3287854	3289087	+	Uncharacterized transporter YIL166C [Source:SWISS;Acc:P40445]	24.7137	18.872	21.0249	42.9484	45.4839	43.3142	4.36326	7.18519	7.09191	5e-05	-1.47	5e-05	1.38	5e-05	2.85	GO:0016021,GO:0055085	-	-	-	-	-
GENE14255	TGFB1I1	Scaffold1	4161338	4164803	-	Transforming growth factor beta-1-induced transcript 1 protein [Source:SWISS;Acc:Q3MHZ4]	44.325	44.7103	46.9736	84.9677	77.5576	89.8525	73.2211	68.6204	66.7581	5e-05	1.02	5e-05	1.2	0.1828	0.186	GO:0008270	-	-	-	-	-
GENE14256	-	Scaffold1	4164016	4164604	+	-	15.4024	11.1253	19.328	34.9412	18.8625	28.0503	14.9489	12.721	12.7568	0.7332	0.205	0.07625	1.07	0.2169	0.868	-	-	-	-	-	-
GENE14257	-	Scaffold1	4165015	4165356	-	-	33.246	33.4545	26.1763	69.0284	52.6952	61.331	48.0625	37.6508	51.2524	0.00185	0.823	5e-05	1.22	0.0658	0.394	-	-	-	-	-	-
GENE14258	inpp5f	Scaffold1	4166853	4171165	-	Phosphatidylinositide phosphatase SAC2 [Source:SWISS;Acc:A8E7C5]	17.8007	22.8346	20.4303	15.155	10.7565	14.3476	11.9847	13.0946	11.9514	0.0018	-0.356	0.0179	-0.285	0.6125	0.0745	GO:0042578	-	Ko04070,Ko00562	Phosphatidylinositol signaling system [PATH:ko04070],Inositol phosphate metabolism [PATH:ko00562]	K21798	EC:3.1.3.-
GENE14259	-	Scaffold1	4172829	4174188	+	-	13.3693	16.0694	14.6653	9.69075	9.5167	12.1208	8.86653	6.97811	9.76657	0.03305	-0.498	0.1795	-0.275	0.34625	0.227	-	-	-	-	-	-
GENE14260	-	Scaffold1	4175998	4181326	+	-	12.4845	13.6087	13.3367	9.73056	6.90773	10.8395	15.5902	15.2269	17.2547	5e-05	0.711	0.1261	-0.178	5e-05	-0.887	GO:0003677	-	-	-	-	-
GENE14261	-	Scaffold1	4181934	4183222	+	-	22.8234	23.192	21.7141	14.3961	13.0701	17.6965	22.0364	22.0218	23.1716	0.0115	0.336	0.04255	-0.288	0.00025	-0.621	-	-	-	-	-	-
GENE14262	-	Scaffold1	4183389	4185319	-	-	53.5082	55.5729	52.6195	39.9845	35.9147	44.7857	34.8243	32.1971	33.5195	0.00565	-0.322	0.22525	-0.144	0.17175	0.181	GO:0005515	-	-	-	-	-
GENE14263	amdR	Scaffold1	4185732	4189150	-	Acetamidase regulatory protein [Source:SWISS;Acc:Q4WK35]	32.5753	33.888	33.6479	22.5269	17.584	20.3773	25.8828	23.4367	27.1071	0.9969	0.000415	0.0004	-0.447	0.00075	-0.445	GO:0005634,GO:0006355,GO:0008270,GO:0003677,GO:0000981,GO:0006351	-	-	-	-	-
GENE14264	-	Scaffold1	4189211	4189482	-	-	6.614	5.24297	0	0	0	0	0	5.30291	0	1	-0.906	1	#NAME?	1	#NAME?	-	-	-	-	-	-
GENE14265	Zdhhc9	Scaffold1	4190382	4192855	-	Palmitoyltransferase ZDHHC9 [Source:SWISS;Acc:P59268]	62.3061	62.9744	66.5163	63.4531	60.7617	66.9516	77.5031	74.5253	89.473	5e-05	0.65	0.0228	0.264	0.00275	-0.384	GO:0008270	-	Ko04391	Hippo signaling pathway -fly [PATH:ko04391]	K16675	EC:2.3.1.225
GENE02435	-	Scaffold12	553699	554428	-	-	43.977	37.6754	31.9793	75.6111	75.2446	68.2722	14.3915	9.58329	7.18757	5e-05	-1.55	5e-05	1.23	5e-05	2.79	-	-	-	-	-	-
GENE14267	OSM1	Scaffold1	4194140	4194999	-	Osmotic growth protein 1 [Source:SWISS;Acc:P21375]	392.505	416.41	434.872	612.723	573.496	642.163	1439.07	1533.54	1496.97	5e-05	2.1	5e-05	0.768	5e-05	-1.33	GO:0055114,GO:0016491	-	-	-	-	-
GENE14268	CAB4	Scaffold1	4195239	4196258	+	Phosphopantetheine adenylyltransferase [Source:SWISS;Acc:P53332]	17.6983	25.3525	24.5634	17.7286	22.0095	21.5635	25.9979	26.0596	25.7516	5e-05	0.589	0.3731	0.133	0.00575	-0.453	GO:0003824,GO:0009058	-	Ko00770	Pantothenate and CoA biosynthesis [PATH:ko00770]	K02201	EC:2.7.7.3
LEG01968	-	Scaffold1	4196779	4197254	+	-	0	0	0	0	0	0	0	0	11.8811	1	inf	1	0	1	#NAME?	-	-	-	-	-	-
GENE14269	cel2	Scaffold1	4198019	4199714	+	Exoglucanase [Source:SWISS;Acc:Q92400]	10.67	12.6783	8.43974	29.3053	22.6796	25.2452	5.46792	6.01807	7.54635	0.04405	-0.356	5e-05	1.57	5e-05	1.93	GO:0005975,GO:0004553	GH7	-	-	-	-
GENE14270	-	Scaffold1	4199930	4200324	-	-	14.0972	15.5027	18.9393	8.86719	4.19913	0	0	0	4.29894	0.1559	-3.14	0.1339	-1.45	1	1.69	-	CBM12	-	-	-	-
GENE14271	-	Scaffold1	4201333	4201979	+	-	3.05829	5.23753	3.20221	0.79258	0	1.42687	0	0	0.717038	0.1546	-3.8	0.01995	-2.18	1	1.62	GO:0005515	-	-	-	-	-
GENE14272	-	Scaffold1	4202040	4202793	+	-	1.5932	3.03901	4.64083	0	0	0.989326	1.1023	0	0.987275	0.1031	-1.86	0.24655	-3.22	1	-1.36	-	-	-	-	-	-
GENE14273	-	Scaffold1	4202819	4203871	+	-	6.37839	7.12442	7.22562	4.50982	6.55539	5.13052	3.08293	1.12063	3.1432	0.0009	-1.26	0.7524	-0.0791	0.00765	1.18	-	-	-	-	-	-
GENE14274	-	Scaffold1	4203951	4204201	-	-	66.5476	59.276	44.3661	81.9703	16.8526	68.682	60.9151	51.9973	101.776	0.225	0.583	0.64445	0.254	0.5085	-0.328	-	-	-	-	-	-
GENE14275	utp20	Scaffold1	4204642	4205391	-	U3 small nucleolar RNA-associated protein 20 [Source:SWISS;Acc:O60055]	36.7131	28.2407	36.2006	16.7141	12.0462	26.6949	17.1575	20.6597	28.7831	0.11905	-0.249	0.0004	-0.581	0.076	-0.33	GO:0005488	-	-	-	-	-
GENE14276	-	Scaffold1	4205803	4206266	-	-	25.7955	33.2767	20.7896	17.4783	14.0938	38.6085	12.7773	12.1281	13.7353	0.0032	-0.799	0.57015	0.132	0.00275	0.934	-	-	-	-	-	-
GENE14277	utp20	Scaffold1	4207052	4212258	-	U3 small nucleolar RNA-associated protein 20 [Source:SWISS;Acc:O60055]	13.6815	12.5388	13.5828	6.6227	3.50948	11.8307	8.67444	7.19885	13.2647	0.285	-0.127	5e-05	-0.532	0.00585	-0.403	GO:0005488	-	-	-	-	-
GENE14278	-	Scaffold1	4213080	4213735	+	-	49.1703	46.0344	42.5121	87.3372	92.2309	99.0604	99.3355	90.9702	114.247	5e-05	1.45	5e-05	1.4	0.7673	-0.0419	-	-	-	-	-	-
GENE14279	-	Scaffold1	4216074	4218847	+	-	0	0	0	0	0	0	0	0	0	1	0	1	0	1	0	-	-	-	-	-	-
GENE14280	-	Scaffold1	4236663	4237395	+	-	4.60629	1.09765	2.2302	2.41158	10.5794	5.54125	7.30169	8.76262	5.09346	0.0109	1.7	0.02725	1.35	0.3139	-0.351	-	-	-	-	-	-
GENE14281	-	Scaffold1	4237462	4237758	-	-	10.9514	11.6755	7.24484	21.6392	22.9094	16.7595	26.6522	16.4245	9.02498	0.10425	1.06	0.04965	1.4	0.42725	0.34	-	-	-	-	-	-
GENE14282	-	Scaffold1	4237847	4238179	-	-	110.316	74.197	90.9846	92.6196	95.3375	135.762	93.055	69.5521	107.967	0.1582	0.299	0.00225	0.65	0.0848	0.354	-	-	-	-	-	-
GENE14283	-	Scaffold1	4238403	4238759	-	-	217.215	227.822	199.514	195.379	225.058	343.587	245.099	228.252	254.831	0.00095	0.451	0.0001	0.58	0.39225	0.132	-	-	-	-	-	-
GENE14284	-	Scaffold1	4238977	4240000	-	-	149.901	149.034	141.26	175.19	152.385	178.664	175.048	166.066	170.153	5e-05	0.451	0.0001	0.476	0.8183	0.0282	-	-	-	-	-	-
GENE14285	YDCM_METS1	Scaffold1	4240363	4241303	+	Uncharacterized protein in dcmA 3'region [Source:SWISS;Acc:P43388]	225.919	207.578	214.635	273.306	251.48	269.948	55.0485	48.1707	52.7594	5e-05	-1.71	5e-05	0.667	5e-05	2.38	-	-	-	-	-	-
GENE14286	-	Scaffold1	4241447	4241969	-	-	169.378	214.176	223.499	173.112	226.206	205.758	91.918	100.236	104.709	5e-05	-0.811	0.04035	0.267	5e-05	1.08	-	-	-	-	-	-
GENE14287	-	Scaffold1	4242114	4242440	-	-	334.586	243.263	292.507	273.777	215.059	370.238	158.607	140.308	138.205	5e-05	-0.646	0.01185	0.358	5e-05	1.01	-	-	-	-	-	-
GENE14288	-	Scaffold1	4242626	4245012	-	-	209.043	203.784	227.962	185.484	160.606	200.851	88.5825	74.5592	118.644	5e-05	-0.899	0.8094	0.0263	5e-05	0.928	-	CBM13	-	-	-	-
GENE14289	ght6	Scaffold1	4245205	4246991	-	High-affinity fructose transporter ght6 [Source:SWISS;Acc:O74849]	79.7033	77.3106	65.6345	86.2018	80.2202	76.7788	89.3844	106.947	90.7892	0.0124	0.57	0.0667	0.418	0.4207	-0.149	GO:0022891,GO:0005215,GO:0016021,GO:0016020,GO:0022857,GO:0055085	-	Ko05231	Choline metabolism in cancer [PATH:ko05231]	K08202	MFS transporter, OCT family, solute carrier family 22 (organic cation transporter), member 4/5
GENE14290	atsA	Scaffold1	4247914	4249944	+	Arylsulfatase [Source:SWISS;Acc:P51691]	150.077	143.869	152.336	146.223	118.118	145.386	114.721	120.544	115.719	0.41615	0.0856	0.1048	0.178	0.43645	0.0951	GO:0003824,GO:0008484,GO:0008152	-	Ko00140,Ko00600	Steroid hormone biosynthesis [PATH:ko00140],Sphingolipid metabolism [PATH:ko00600]	K01130	EC:3.1.6.1
GENE14291	Q9HEZ1_PHACH	Scaffold1	4250199	4250762	-	None [Source:SWISS;Acc:Q9HEZ1]	393.638	342.818	304.816	233.775	313.866	306.933	46.4601	36.617	48.5923	5e-05	-2.67	0.7269	0.0429	5e-05	2.72	GO:0005975,GO:0004553	GH10	-	-	-	-
GENE14292	B7SIW2_PHACH	Scaffold1	4251315	4252091	-	None [Source:SWISS;Acc:B7SIW2]	370.785	370.358	313.637	219.791	257.709	327.827	36.4399	37.1846	35.7608	5e-05	-3	0.03275	-0.25	5e-05	2.76	GO:0030248,GO:0005576,GO:0005975,GO:0004553	CBM1	-	-	-	-
GENE14293	-	Scaffold1	4254892	4256578	+	-	102.814	97.7258	101	86.8506	76.1842	78.2511	101.619	94.8757	109.721	0.00205	0.367	0.81515	0.0282	0.01235	-0.336	-	-	-	-	-	-
GENE14294	GTase	Scaffold1	4257434	4259283	-	mRNA-capping enzyme subunit alpha [Source:SWISS;Acc:Q7SB53]	40.7248	43.9595	42.6412	28.6805	24.7025	31.0954	35.2831	29.6923	37.2189	0.53885	0.0706	0.0191	-0.266	0.016	-0.335	GO:0006310,GO:0004484,GO:0006281,GO:0031533,GO:0006370,GO:0003910,GO:0005524,GO:0006397	-	-	-	-	-
GENE14295	-	Scaffold1	4259354	4260162	+	-	93.9541	71.6157	90.5392	35.6953	31.5886	35.7952	54.0958	48.0638	56.3522	0.00115	-0.398	5e-05	-1.06	0.0001	-0.664	-	-	-	-	-	-
GENE14296	wdr53	Scaffold1	4260170	4261558	-	WD repeat-containing protein 53 homolog [Source:SWISS;Acc:Q54BI5]	23.4335	24.2909	19.3317	14.7733	17.03	14.4251	9.69464	8.1961	5.30187	5e-05	-1.23	0.1815	-0.205	5e-05	1.03	GO:0005515	-	-	-	-	-
GENE14297	glnA2	Scaffold1	4261672	4263871	+	Type-1 glutamine synthetase 2 [Source:SWISS;Acc:P0C7B6]	63.188	55.8681	68.6516	37.4178	33.7302	41.0013	18.3401	18.8097	18.4107	5e-05	-1.42	0.0002	-0.459	5e-05	0.959	GO:0004356,GO:0003824,GO:0006807,GO:0006542	-	Ko04727,Ko00220,Ko02020,Ko00250,Ko00630,Ko04724,Ko00910,Ko04217	GABAergic synapse [PATH:ko04727],Arginine biosynthesis [PATH:ko00220],Two-component system [PATH:ko02020],Alanine, aspartate and glutamate metabolism [PATH:ko00250],Glyoxylate and dicarboxylate metabolism [PATH:ko00630],Glutamatergic synapse [PATH:ko04724],Nitrogen metabolism [PATH:ko00910],Necroptosis [PATH:ko04217]	K01915	EC:6.3.1.2
GENE14298	-	Scaffold1	4264165	4265155	+	-	216.359	203.074	177.617	112.528	111.796	118.141	58.6956	57.3905	49.5185	5e-05	-1.45	0.00045	-0.411	5e-05	1.05	-	-	-	-	-	-
GENE14299	RPL27	Scaffold1	4265327	4265856	-	54S ribosomal protein L27, mitochondrial [Source:SWISS;Acc:P0CQ48]	199.416	190.666	179.673	147.101	176.504	142.207	266.517	322.054	216.173	5e-05	0.733	0.6882	-0.048	5e-05	-0.778	GO:0003735,GO:0006412,GO:0005840,GO:0005622	-	Ko03010	Ribosome [PATH:ko03010]	K02899	large subunit ribosomal protein L27
GENE14300	sconC	Scaffold1	4266083	4266855	+	E3 ubiquitin ligase complex SCF subunit sconC [Source:SWISS;Acc:Q8TGW7]	1998.73	2065.23	1676.74	1517.02	1700.71	1493.57	1313.42	1233.99	1235.38	0.0093	-0.271	0.491	0.0748	0.00365	0.349	GO:0006511	-	Ko04310,Ko04141,Ko04350,Ko04111,Ko04110,Ko04114,Ko04710,Ko04120,Ko05200,Ko05168,Ko04341	Wnt signaling pathway [PATH:ko04310],Protein processing in endoplasmic reticulum [PATH:ko04141],TGF-beta signaling pathway [PATH:ko04350],Cell cycle - yeast [PATH:ko04111],Cell cycle [PATH:ko04110],Oocyte meiosis [PATH:ko04114],Circadian rhythm [PATH:ko04710],Ubiquitin mediated proteolysis [PATH:ko04120],Pathways in cancer [PATH:ko05200],Herpes simplex infection [PATH:ko05168],Hedgehog signaling …	K03094	S-phase kinase-associated protein 1
GENE14301	-	Scaffold1	4268404	4269169	+	-	37.8393	44.3229	34.9915	28.2173	35.9569	30.1673	49.046	45.7005	44.146	5e-05	0.556	0.7133	0.0537	0.00245	-0.499	-	-	-	-	-	-
GENE14302	YC47_SCHPO	Scaffold1	4269225	4272567	-	Uncharacterized WD repeat-containing protein C1672.07 [Source:SWISS;Acc:O14053]	41.9158	40.1154	41.7135	29.7949	30.162	33.9241	26.8448	23.9254	30.3071	0.02265	-0.257	0.3762	-0.102	0.22475	0.157	GO:0032040,GO:0006364,GO:0005515	-	Ko03008	Ribosome biogenesis in eukaryotes [PATH:ko03008]	K14554	U3 small nucleolar RNA-associated protein 21
GENE14303	-	Scaffold1	4274013	4275127	+	-	13.9381	10.5742	11.8179	13.2171	12.8009	18.1782	11.1894	13.1212	13.2807	0.0267	0.37	0.01	0.434	0.70805	0.0656	-	-	-	-	-	-
GENE14304	-	Scaffold1	4275247	4276132	-	-	25.3301	23.9478	21.907	19.0291	13.1413	19.6083	16.6376	21.4845	12.4718	0.46725	-0.119	0.30065	-0.17	0.7896	-0.0478	-	-	-	-	-	-
GENE14305	-	Scaffold1	4276946	4277219	-	-	28.9821	40.7087	22.5447	28.0062	32.7338	27.6975	20.2931	40.9832	24.6595	0.84235	0.116	0.5899	0.32	0.7487	0.208	-	-	-	-	-	-
GENE14306	F4JT76_ARATH	Scaffold1	4277874	4281627	+	None [Source:SWISS;Acc:F4JT76]	30.9243	29.8316	32.3191	21.3562	14.0707	24.2745	26.1187	20.1303	27.5863	0.97515	-0.00348	0.0166	-0.288	0.0352	-0.282	GO:0042147	-	-	-	-	-
GENE14307	-	Scaffold1	4286050	4287439	+	-	100.751	98.5281	110.81	78.0722	63.338	91.0543	127.242	110.756	133.907	5e-05	0.603	0.50075	-0.0777	5e-05	-0.678	-	-	-	-	-	-
GENE14308	wdr26	Scaffold1	4289739	4293700	+	WD repeat-containing protein 26 [Source:SWISS;Acc:Q28D01]	36.1068	36.7358	40.7163	22.3606	17.6058	25.9672	23.4629	23.7605	24.9035	0.07345	-0.205	0.00015	-0.434	0.08245	-0.227	GO:0005515	-	-	-	-	-
GENE14309	-	Scaffold1	4294353	4294981	-	-	108.326	102.469	92.2113	68.6582	82.8078	83.6212	90.6691	86.0201	73.0619	0.7694	0.0339	0.69365	-0.0482	0.58805	-0.0784	-	-	-	-	-	-
GENE14310	-	Scaffold1	4296186	4296497	+	-	12.1176	24.1301	24.7841	3.88101	3.68373	15.5171	26.7566	13.3878	3.57673	0.7401	-0.209	0.1236	-1.09	0.3647	-0.878	-	-	-	-	-	-
GENE14311	pac2	Scaffold1	4296515	4297379	+	cAMP-independent regulatory protein pac2 [Source:SWISS;Acc:Q10294]	173.336	176.099	168.174	70.3874	68.6317	80.0717	18.6442	15.6106	11.3307	5e-05	-3.19	5e-05	-0.888	5e-05	2.3	-	-	-	-	-	-
GENE14312	purF	Scaffold1	4298489	4300175	+	Amidophosphoribosyltransferase [Source:SWISS;Acc:Q51342]	45.0192	41.7822	32.2929	27.5955	28.1555	27.1358	52.623	60.1967	54.8307	5e-05	0.792	0.0364	-0.242	5e-05	-1.03	GO:0009113,GO:0004044,GO:0009116	-	Ko00250,Ko00230	Alanine, aspartate and glutamate metabolism [PATH:ko00250],Purine metabolism [PATH:ko00230]	K00764	EC:2.4.2.14
LEG01760	-	Scaffold1	4300883	4302094	-	-	0.773897	0.499817	0	0	0	0.69336	0	0.24926	0.233181	1	-1.15	1	-1.06	1	0.0943	-	-	-	-	-	-
GENE14313	Srprb	Scaffold1	4339583	4340467	-	Signal recognition particle receptor subunit beta [Source:SWISS;Acc:Q4FZX7]	96.2821	86.5899	75.6497	65.1412	74.1055	62.3063	72.7633	67.8996	65.9178	0.5064	-0.103	0.4119	-0.125	0.90895	-0.0196	-	-	Ko03060	Protein export [PATH:ko03060]	K12272	signal recognition particle receptor subunit beta
GENE14314	-	Scaffold1	4340400	4340726	+	-	15.4934	11.4635	13.087	3.6125	3.74144	9.87064	7.61235	1.70673e-06	4.00592	0.2252	-1.36	0.32055	-0.932	0.75595	0.429	-	-	-	-	-	-
GENE14315	-	Scaffold1	4340530	4341139	+	-	64.9362	59.3432	61.2129	34.6433	38.5392	38.348	32.9509	42.0147	38.4735	0.14385	-0.341	0.1783	-0.296	0.85825	0.0487	-	-	-	-	-	-
GENE14316	-	Scaffold1	4341649	4342067	+	-	5.12111	2.2577	0	0	0	7.01744	2.50834	0	0	1	-1.35	1	0.371	1	1.73	-	-	-	-	-	-
GENE14317	-	Scaffold1	4342683	4343033	-	-	92.3789	95.4961	79.1514	86.5576	81.2952	89.3235	139.072	156.21	131.006	5e-05	0.904	0.44475	0.122	5e-05	-0.779	-	-	-	-	-	-
GENE14318	-	Scaffold1	4344097	4344692	+	-	96.3046	110.917	87.1549	115.469	147.068	141.972	193.126	203.968	141.198	5e-05	1.18	5e-05	0.716	0.00465	-0.459	-	-	-	-	-	-
GENE14319	-	Scaffold1	4344715	4345020	+	-	266.667	255.765	261.755	429.217	402.171	514.697	501.386	496.514	418.074	5e-05	1.12	5e-05	1.06	0.74125	-0.0498	-	-	-	-	-	-
LEG01817	-	Scaffold1	4353969	4354301	+	-	0	0	0	0	0	0	0	0	0	1	0	1	0	1	0	-	-	-	-	-	-
GENE14320	-	Scaffold1	4359249	4360544	-	-	0	0	0	0	0	0	0	0	0	1	0	1	0	1	0	-	-	-	-	-	-
GENE14321	-	Scaffold1	4362276	4363000	+	-	0.918544	1.75606	1.80214	0.472316	0.469029	0.406477	0	0	0.419006	1	-3.13	1	-1.29	1	1.83	-	-	-	-	-	-
GENE14322	-	Scaffold1	4363017	4363763	+	-	0	0	0	0	0	0	0	0	0	1	0	1	0	1	0	-	-	-	-	-	-
GENE14323	-	Scaffold1	4364154	4364534	+	-	0	0	0	0	0	0	0	0	0	1	0	1	0	1	0	-	-	-	-	-	-
LEG01765	-	Scaffold1	4366750	4367463	-	-	0	0	0	0	0	0	0	0	0	1	0	1	0	1	0	-	-	-	-	-	-
GENE14324	-	Scaffold1	4374315	4375001	+	-	0	0	0	0	0	0	0	0	0	1	0	1	0	1	0	-	-	-	-	-	-
GENE14325	YF22_SCHPO	Scaffold1	4376744	4377953	-	Uncharacterized TLC domain-containing protein C17A2.02c [Source:SWISS;Acc:O13752]	39.6993	40.3238	44.7232	39.0097	42.8447	31.9286	36.1062	34.0681	32.6432	0.61535	-0.0772	0.42325	0.121	0.2353	0.201	GO:0016021	-	-	-	-	-
LEG01789	DLH	Scaffold1	4378604	4379952	+	Putative carboxymethylenebutenolidase [Source:SWISS;Acc:Q07505]	260.356	273.106	229.069	180.771	181.344	182.086	149.698	143.075	123.877	0.00055	-0.39	0.4822	-0.0805	0.01555	0.312	GO:0016787	-	Ko00361,Ko00364,Ko00623	Chlorocyclohexane and chlorobenzene degradation [PATH:ko00361],Fluorobenzoate degradation [PATH:ko00364],Toluene degradation [PATH:ko00623]	K01061	EC:3.1.1.45
GENE14326	-	Scaffold1	4380250	4380547	-	-	3639.76	2683.98	2124	4266.41	4555.98	4876.51	1810.64	2139.35	1996.34	0.02185	-0.257	5e-05	1.04	5e-05	1.3	-	-	-	-	-	-
GENE14327	eth-1	Scaffold1	4380978	4381966	-	S-adenosylmethionine synthase [Source:SWISS;Acc:P48466]	1790.69	1733.41	1805.64	2713.52	2605.38	2790.64	1263.62	1229.43	1370.55	0.44345	-0.0803	5e-05	1.02	5e-05	1.11	GO:0006556,GO:0004478,GO:0005524	-	Ko00270	Cysteine and methionine metabolism [PATH:ko00270]	K00789	EC:2.5.1.6
GENE14328	YMR1_SCHPO	Scaffold1	4382195	4383556	-	Phosphoinositide 3-phosphatase [Source:SWISS;Acc:O13819]	33.6677	30.4143	36.3435	28.0202	28.8376	26.8846	34.7626	37.59	39.9897	5e-05	0.487	0.68095	0.0473	0.002	-0.437	-	-	-	-	-	-
GENE14329	YMR1_SCHPO	Scaffold1	4383735	4385152	-	Phosphoinositide 3-phosphatase [Source:SWISS;Acc:O13819]	21.4455	24.6263	22.2375	15.3205	14.7365	20.5184	22.4764	18.9865	23.395	0.03855	0.277	0.33355	-0.138	0.0102	-0.413	GO:0016311,GO:0004725,GO:0016791	-	Ko04070,Ko00562,Ko04138	Phosphatidylinositol signaling system [PATH:ko04070],Inositol phosphate metabolism [PATH:ko00562],Autophagy - yeast [PATH:ko04138]	K18083	EC:3.1.3.64 3.1.3.95
GENE14330	-	Scaffold1	4385518	4386853	-	-	1553.21	1477.99	1567.13	4984.85	5395.18	4804.88	4055.03	3820.36	3946.98	5e-05	1.65	5e-05	2.02	0.00375	0.366	-	-	-	-	-	-
GENE14331	PRTA_ASPNG	Scaffold1	4388903	4389800	+	Aspergillopepsin-2 [Source:SWISS;Acc:P24665]	690.52	619.389	643.93	926.958	911.916	817.365	839.841	775.758	789.447	5e-05	0.603	5e-05	0.821	0.06715	0.221	GO:0006508,GO:0004190	-	-	-	-	-
GENE14332	Aoc3	Scaffold1	4390038	4393321	+	Membrane primary amine oxidase [Source:SWISS;Acc:O08590]	43.0385	43.5779	41.794	112.472	104.221	130.777	59.3995	60.7251	68.0396	5e-05	0.876	5e-05	1.76	5e-05	0.887	GO:0048038,GO:0005507,GO:0055114,GO:0009308,GO:0008131	-	Ko00950,Ko00410,Ko00960,Ko00350,Ko00360,Ko00260	Isoquinoline alkaloid biosynthesis [PATH:ko00950],beta-Alanine metabolism [PATH:ko00410],Tropane, piperidine and pyridine alkaloid biosynthesis [PATH:ko00960],Tyrosine metabolism [PATH:ko00350],Phenylalanine metabolism [PATH:ko00360],Glycine, serine and threonine metabolism [PATH:ko00260]	K00276	EC:1.4.3.21
GENE14333	-	Scaffold1	4394018	4394413	+	-	20.5625	28.6537	16.2727	34.2359	19.7538	20.3959	30.0689	37.473	28.3137	0.0005	0.889	0.0435	0.5	0.08415	-0.387	-	-	-	-	-	-
GENE14334	-	Scaffold1	4395273	4396214	-	-	6.65982	8.70905	10.6964	15.3901	13.3108	11.168	12.6218	11.3811	15.05	5e-05	0.982	5e-05	0.94	0.8279	-0.0389	-	-	-	-	-	-
GENE14335	-	Scaffold1	4397054	4397446	+	-	196.735	175.932	153.059	110.683	113.86	116.574	174.354	147.886	124.673	0.2666	0.128	0.01155	-0.314	0.0029	-0.439	-	-	-	-	-	-
GENE14336	trxA	Scaffold1	4399960	4401987	+	Thioredoxin [Source:SWISS;Acc:P0A617]	186.212	189.938	147.387	224.004	304.639	191.811	535.232	564.947	416.773	5e-05	1.8	5e-05	0.726	5e-05	-1.07	GO:0045454,GO:0015035,GO:0006662	-	-	-	-	-
GENE14337	gg1	Scaffold1	4402747	4403133	+	Guanine nucleotide-binding protein subunit gamma [Source:SWISS;Acc:Q870G5]	45.0754	26.472	31.1992	32.176	25.3224	57.483	53.2572	46.1707	54.1939	0.012	0.833	0.13705	0.5	0.26575	-0.329	GO:0005834,GO:0007186,GO:0004871	-	-	-	-	-
GENE14338	gg1	Scaffold1	4403966	4404383	-	Guanine nucleotide-binding protein subunit gamma [Source:SWISS;Acc:Q870G5]	1362.43	1259.05	1207.42	1500.15	1627.8	2113.3	1559.76	1271.61	1568.97	0.0001	0.521	5e-05	0.893	0.00375	0.375	GO:0005834,GO:0007186,GO:0004871	-	-	-	-	-
GENE14339	-	Scaffold1	4404552	4405703	+	-	0.772554	0.748515	0.626794	0.802282	0	0	1.21778	0.742289	0.700791	1	0.565	1	-1.24	1	-1.81	-	-	-	-	-	-
GENE14340	RPO31	Scaffold1	4405946	4407659	-	DNA-directed RNA polymerase III subunit RPC1 [Source:SWISS;Acc:P04051]	47.4705	48.1712	54.3336	33.3836	24.6877	43.3205	37.2968	32.5988	37.6366	0.26095	-0.128	0.0292	-0.257	0.36505	-0.125	GO:0003899,GO:0006351,GO:0003677	-	Ko03020,Ko00240,Ko00230	RNA polymerase [PATH:ko03020],Pyrimidine metabolism [PATH:ko00240],Purine metabolism [PATH:ko00230]	K03042	EC:2.7.7.6
GENE14341	rpc1	Scaffold1	4407781	4411158	-	DNA-directed RNA polymerase III subunit rpc1 [Source:SWISS;Acc:O94666]	36.537	35.9691	34.5519	25.811	19.8193	31.4042	23.7105	23.667	27.7884	0.11645	-0.178	0.11765	-0.182	0.98655	-0.00149	GO:0003899,GO:0006351,GO:0003677	-	Ko03020,Ko00240,Ko05169,Ko04623,Ko00230	RNA polymerase [PATH:ko03020],Pyrimidine metabolism [PATH:ko00240],Epstein-Barr virus infection [PATH:ko05169],Cytosolic DNA-sensing pathway [PATH:ko04623],Purine metabolism [PATH:ko00230]	K03018	EC:2.7.7.6
GENE14342	Psma6	Scaffold1	4411343	4412445	+	Proteasome subunit alpha type-6 [Source:SWISS;Acc:Q9QUM9]	265.64	272.64	257.862	126.444	126.654	122.705	168.521	178.888	168.916	0.00825	-0.291	5e-05	-0.762	0.0002	-0.468	GO:0051603,GO:0004175,GO:0005839,GO:0019773,GO:0004298,GO:0006511	-	Ko03050	Proteasome [PATH:ko03050]	K02730	EC:3.4.25.1
GENE14343	-	Scaffold1	4412577	4413021	-	-	268.136	231.346	229.691	217.216	273.947	183.135	216.537	200.947	225.66	0.5543	0.0741	0.479	0.0905	0.89325	0.0198	-	-	-	-	-	-
GENE14344	Ccdc12	Scaffold1	4413550	4414161	-	Coiled-coil domain-containing protein 12 [Source:SWISS;Acc:Q8R344]	174.356	162.663	153.257	79.6597	88.2187	76.5878	52.9807	60.5454	47.1588	5e-05	-1.29	5e-05	-0.591	5e-05	0.697	-	-	Ko03040	Spliceosome [PATH:ko03040]	K12871	coiled-coil domain-containing protein 12
GENE14345	GUF1	Scaffold1	4415700	4417293	+	Translation factor GUF1, mitochondrial [Source:SWISS;Acc:B0CS18]	28.5986	33.4171	30.4953	15.2949	13.9178	18.0927	16.8049	20.768	20.3478	0.006	-0.37	5e-05	-0.693	0.05565	-0.321	-	-	Ko05134	Legionellosis [PATH:ko05134]	K03596	GTP-binding protein LepA
GENE14346	eif2b2	Scaffold1	4417380	4418743	-	Translation initiation factor eIF-2B subunit beta [Source:SWISS;Acc:Q54EY2]	64.8738	60.013	55.1521	46.2116	38.7976	40.6494	35.9712	38.2954	40.9234	0.005	-0.321	0.0481	-0.23	0.5026	0.0931	GO:0044237	-	Ko03013	RNA transport [PATH:ko03013]	K03754	translation initiation factor eIF-2B subunit beta
GENE14347	ASPG	Scaffold1	4419106	4419527	-	60 kDa lysophospholipase [Source:SWISS;Acc:Q86U10]	24.9031	12.1163	20.0384	16.5746	19.3101	12.7884	15.053	10.243	9.18627	0.27635	-0.438	0.777	0.0976	0.20165	0.538	GO:0005515	-	-	-	-	-
GENE14348	Aspg	Scaffold1	4420059	4421715	-	60 kDa lysophospholipase [Source:SWISS;Acc:O88202]	27.8948	36.3309	30.2402	28.9981	42.7747	27.6491	19.0328	20.7758	25.2218	0.3715	-0.205	0.10505	0.41	0.0197	0.619	GO:0006520	-	-	-	-	-
GENE14349	TRP-1	Scaffold1	4421850	4422705	+	Tryptophan synthase [Source:SWISS;Acc:P16578]	108.501	95.3408	94.4976	51.2302	56.0487	51.8986	66.7709	71.6723	67.5437	0.0996	-0.19	5e-05	-0.59	0.0086	-0.397	GO:0003824,GO:0006568,GO:0008152,GO:0004834	-	Ko00400,Ko00260	Phenylalanine, tyrosine and tryptophan biosynthesis [PATH:ko00400],Glycine, serine and threonine metabolism [PATH:ko00260]	K01695	EC:4.2.1.20
GENE14350	TRP-1	Scaffold1	4423115	4424598	+	Tryptophan synthase [Source:SWISS;Acc:A8NEP3]	107.913	108.226	102.639	65.3284	54.2753	68.4106	71.9513	76.8997	67.2034	0.04165	-0.233	0.0006	-0.404	0.19985	-0.168	GO:0000162,GO:0006568,GO:0004834	-	Ko00400,Ko00260	Phenylalanine, tyrosine and tryptophan biosynthesis [PATH:ko00400],Glycine, serine and threonine metabolism [PATH:ko00260]	K01696	EC:4.2.1.20
GENE14352	-	Scaffold1	4430039	4431237	+	-	0	0.178527	0.297681	0	0.377025	0	0	0	0	1	#NAME?	1	0.0947	1	inf	GO:0003676	-	-	-	-	-
LEG01753	-	Scaffold1	4448242	4449638	-	-	0	0	0	0	0	0	0	0	0	1	0	1	0	1	0	GO:0008270,GO:0003676	-	-	-	-	-
LEG01756	-	Scaffold1	4457471	4458142	+	-	0	0	0	0	0	0	0	0	0	1	0	1	0	1	0	-	-	-	-	-	-
GENE14353	eIF3l	Scaffold1	4467261	4468637	+	Eukaryotic translation initiation factor 3 subunit L [Source:SWISS;Acc:P0CN56]	145.172	134.609	117.144	69.2479	45.2828	61.1501	76.657	73.8205	77.0195	5e-05	-0.506	5e-05	-0.834	0.0132	-0.326	GO:0005737,GO:0005852,GO:0003743	-	-	-	-	-
GENE14354	eIF3l	Scaffold1	4468885	4469732	+	Eukaryotic translation initiation factor 3 subunit L [Source:SWISS;Acc:Q4PF85]	148.653	152.467	132.437	79.7045	62.2022	74.0114	95.9606	87.9312	90.6604	0.00465	-0.333	5e-05	-0.703	0.0077	-0.368	GO:0005737,GO:0005852,GO:0003743	-	-	-	-	-
GENE14355	ADRL_SCHPO	Scaffold1	4470646	4471847	-	ADIPOR-like receptor SPBC12C2.09c [Source:SWISS;Acc:Q09749]	172.859	164.245	169.18	140.876	165.416	143.753	162.407	178.624	156.174	0.0361	0.249	0.5171	0.0805	0.20995	-0.166	GO:0016021	-	Ko04211,Ko04920,Ko04152,Ko04932	Longevity regulating pathway - mammal [PATH:ko04211],Adipocytokine signaling pathway [PATH:ko04920],AMPK signaling pathway [PATH:ko04152],Non-alcoholic fatty liver disease (NAFLD) [PATH:ko04932]	K07297	adiponectin receptor
GENE14356	-	Scaffold1	4472468	4474256	+	-	153.016	162.341	121.499	243.53	295.242	235.001	335.194	375.524	358.076	5e-05	1.58	5e-05	1.16	0.0008	-0.418	-	-	-	-	-	-
GENE14357	-	Scaffold1	4476775	4477723	+	-	13.6513	13.953	15.4972	11.9518	11.1666	19.1883	25.8003	36.3409	23.7789	5e-05	1.41	0.07905	0.317	5e-05	-1.09	-	-	-	-	-	-
GENE14358	nop12	Scaffold1	4478343	4480549	+	Nucleolar protein 12 [Source:SWISS;Acc:Q4WCH5]	47.15	45.3096	47.7005	24.7898	17.9436	27.9292	29.8444	31.1062	36.3941	0.29985	-0.118	5e-05	-0.637	0.0001	-0.516	GO:0003676,GO:0000166	-	-	-	-	-
GENE14359	-	Scaffold1	4483299	4484198	-	-	40.9469	41.4787	35.7906	65.4283	66.0494	73.2821	38.6794	41.9055	35.9213	0.00475	0.34	5e-05	1.07	5e-05	0.737	-	-	-	-	-	-
LEG02033	-	Scaffold1	4484606	4484920	+	-	37.616	53.0633	33.3622	36.8026	34.9052	27.8176	12.1207	18.6873	20.0899	0.0908	-0.778	0.5004	0.225	0.0488	1.01	-	-	-	-	-	-
GENE14360	-	Scaffold1	4487973	4490830	-	-	3.14792	2.82913	2.9684	2.28942	1.57073	2.49686	1.60678	1.85587	2.15328	0.25305	-0.324	0.4503	-0.203	1	0.123	-	-	-	-	-	-
LEG01786	-	Scaffold1	4490882	4492537	+	-	1.48311	1.44833	1.76254	2.35047	2.34084	2.27869	5.59674	3.96639	2.93395	0.0027	1.78	0.12835	0.972	0.0853	-0.8	-	-	-	-	-	-
LEG01957	-	Scaffold1	4492845	4495679	+	-	0	0	0	0.228596	0	0	0.230324	0	0	1	inf	1	inf	1	0.00733	-	-	-	-	-	-
LEG01781	-	Scaffold1	4502700	4503077	+	-	0	0	0	0	0	0	0	0	0	1	0	1	0	1	0	-	-	-	-	-	-
LEG01965	-	Scaffold1	4506867	4507241	+	-	0	0	0	0	0	0	0	0	0	1	0	1	0	1	0	-	-	-	-	-	-
LEG01874	-	Scaffold1	4514581	4514931	+	-	0	0	0	0	0	0	0	0	0	1	0	1	0	1	0	-	-	-	-	-	-
GENE14361	-	Scaffold1	4545029	4545898	+	-	18.7835	16.2248	17.7172	22.6952	21.0573	30.2876	455.466	534.447	458.452	5e-05	5.1	0.00015	0.745	5e-05	-4.36	-	-	-	-	-	-
GENE14362	-	Scaffold1	4546338	4547877	-	-	3.57699	4.47312	5.90121	2.56889	2.5153	2.75958	2.44223	2.55241	2.34313	0.0846	-0.493	0.065	-0.505	0.9566	-0.00874	-	-	-	-	-	-
LEG01851	-	Scaffold1	4548926	4549269	+	-	0	3.6982	2.97397	0	0	0	0	0	0	1	#NAME?	1	#NAME?	1	0	-	-	-	-	-	-
GENE14363	-	Scaffold1	4549286	4550514	-	-	26.5863	24.0097	24.9341	14.6437	10.7658	15.581	11.4107	9.74642	7.61508	5e-05	-1.01	0.00285	-0.435	0.00105	0.574	-	-	-	-	-	-
GENE14364	-	Scaffold1	4550874	4551148	-	-	0	6.94828	5.16553	25.5822	7.78766	24.7571	41.1071	14.0242	58.903	0.2369	3.36	0.25695	2.45	0.24455	-0.898	-	-	-	-	-	-
LEG01773	-	Scaffold1	4552129	4552396	+	-	0	12.2422	14.5956	14.4086	13.444	0	0	18.032	7.14272	0.89855	0.0802	0.81405	0.276	0.8624	0.201	-	-	-	-	-	-
LEG02019	-	Scaffold1	4552416	4552735	+	-	0	11.1144	4.42757	9.45908	8.98599	9.29446	3.11508	0	5.72487	0.64325	-0.562	0.29795	1.21	0.10195	1.77	-	-	-	-	-	-
LEG01911	-	Scaffold1	4553328	4553844	+	-	4.20543	5.98555	2.55991	8.64155	7.38606	7.89969	5.3869	1.96414	0.976044	0.598	-0.373	0.06095	1.31	0.06675	1.68	-	-	-	-	-	-
LEG01997	drkD	Scaffold1	4553995	4554624	+	Probable serine/threonine-protein kinase drkD [Source:SWISS;Acc:Q54TM7]	4.38691	2.42452	3.00548	5.77259	2.5447	7.86147	1.96183	2.3857	1.71537	0.5731	-0.354	0.0976	0.917	0.04965	1.27	GO:0016772	-	-	-	-	-
LEG01795	-	Scaffold1	4554809	4555190	+	-	1.46349	4.01439	1.10588	1.45836	5.68795	2.77951	4.43947	1.31645	2.69281	0.5117	0.655	0.46795	0.816	0.8531	0.165	GO:0016772	-	-	-	-	-
GENE14365	-	Scaffold1	4555492	4556376	+	-	19.0531	18.8914	21.7722	21.5698	21.1947	19.3289	21.4582	24.152	25.2344	0.0016	0.532	0.074	0.302	0.18865	-0.227	-	-	-	-	-	-
GENE14366	YAY1_SCHPO	Scaffold1	4556750	4558976	+	Uncharacterized J domain-containing protein C4H3.01 [Source:SWISS;Acc:Q10209]	88.2439	84.4299	95.4093	72.2901	60.6041	89.0826	71.5899	71.5763	76.3833	0.2898	0.116	0.43315	0.0896	0.8564	-0.0231	-	-	-	-	-	-
GENE14367	Pm20d2	Scaffold1	4559503	4561701	-	Peptidase M20 domain-containing protein 2 [Source:SWISS;Acc:A3KG59]	4.75217	4.59221	2.40964	3.08684	3.56721	2.8865	5.97958	4.54178	5.97158	0.00055	0.855	0.96835	0.016	0.0005	-0.837	GO:0016787	-	-	-	-	-
GENE14368	tor	Scaffold1	4562712	4567295	+	Target of rapamycin [Source:SWISS;Acc:Q86C65]	28.3009	27.9734	29.8084	25.4574	14.6603	27.2581	23.5544	19.6757	29.983	0.35125	0.107	0.72715	-0.0411	0.2693	-0.146	GO:0005488,GO:0005515	-	Ko04630,Ko01521,Ko04659,Ko01522,Ko04140,Ko04931,Ko04930,Ko05205,Ko05231,Ko05230,Ko05215,Ko05214,Ko04714,Ko05210,Ko04919,Ko04910,Ko05212,Ko04072,Ko04012,Ko04138,Ko04139,Ko04136,Ko05226,Ko05224,Ko05225,Ko05221,Ko04152,Ko04151,Ko04150,Ko04218,Ko04920,Ko04371,Ko04211,Ko04212,Ko04213,Ko05200,Ko05165,Ko05167,Ko05206,Ko04066	Jak-STAT signaling pathway [PATH:ko04630],EGFR tyrosine kinase inhibitor resistance [PATH:ko01521],Th17 cell differentiation [PATH:ko04659],Endocrine resistance [PATH:ko01522],Autophagy - animal [PATH:ko04140],Insulin resistance [PATH:ko04931],Type II diabetes mellitus [PATH:ko04930],Proteoglycans in cancer [PATH:ko05205],Choline metabolism in cancer [PATH:ko05231],Central carbon metabolism in ca…	K07203	EC:2.7.11.1
GENE14369	tor2	Scaffold1	4567350	4568755	+	Phosphatidylinositol 3-kinase tor2 [Source:SWISS;Acc:Q9Y7K2]	46.7806	45.6721	40.5776	32.3276	20.7849	50.2679	41.6003	30.3041	42.5398	0.45515	0.0892	0.5592	-0.0762	0.28205	-0.163	GO:0005515	-	-	-	-	-
GENE14370	tor2	Scaffold1	4568760	4570239	+	Phosphatidylinositol 3-kinase tor2 [Source:SWISS;Acc:Q9Y7K2]	51.4236	49.2516	55.282	43.1863	30.9894	58.8684	45.9845	36.7399	50.5576	0.0958	0.189	0.68435	0.0479	0.31455	-0.138	GO:0016773,GO:0008144	-	Ko04630,Ko01521,Ko04659,Ko01522,Ko04140,Ko04931,Ko04930,Ko05205,Ko05231,Ko05230,Ko05215,Ko05214,Ko04714,Ko05210,Ko04919,Ko04910,Ko05212,Ko04072,Ko04012,Ko04138,Ko04139,Ko04136,Ko05226,Ko05224,Ko05225,Ko05221,Ko04152,Ko04151,Ko04150,Ko04218,Ko04920,Ko04371,Ko04211,Ko04212,Ko04213,Ko05200,Ko05165,Ko05167,Ko05206,Ko04066	Jak-STAT signaling pathway [PATH:ko04630],EGFR tyrosine kinase inhibitor resistance [PATH:ko01521],Th17 cell differentiation [PATH:ko04659],Endocrine resistance [PATH:ko01522],Autophagy - animal [PATH:ko04140],Insulin resistance [PATH:ko04931],Type II diabetes mellitus [PATH:ko04930],Proteoglycans in cancer [PATH:ko05205],Choline metabolism in cancer [PATH:ko05231],Central carbon metabolism in ca…	K07203	EC:2.7.11.1
GENE14371	tor2	Scaffold1	4570260	4571027	+	Phosphatidylinositol 3-kinase tor2 [Source:SWISS;Acc:Q9Y7K2]	72.9695	71.1681	72.4264	54.0994	51.7322	68.3719	66.4139	49.6367	63.2372	0.2675	0.144	0.46155	0.0976	0.78165	-0.0433	GO:0016773,GO:0005515	-	-	-	-	-
GENE14372	Actr8	Scaffold1	4571389	4571740	-	Actin-related protein 8 [Source:SWISS;Acc:Q8R2S9]	194.44	266.868	248.862	338.395	277.453	348.554	223.202	226.4	194.587	0.39285	0.16	5e-05	0.848	0.00045	0.692	GO:0031011,GO:0006338	-	-	-	-	-
GENE14373	-	Scaffold1	4571839	4572459	-	-	75.0909	77.0089	90.3345	93.23	103.112	132.173	62.9864	68.0979	54.3505	0.33975	-0.151	5e-05	0.747	5e-05	0.902	-	-	-	-	-	-
GENE14374	ARP8_SCHPO	Scaffold1	4573300	4574175	-	Probable actin-related protein 8 [Source:SWISS;Acc:Q9US07]	57.2676	49.9665	50.3516	36.5998	26.5906	38.9927	35.1233	28.8259	32.2288	0.00425	-0.387	0.03585	-0.286	0.52755	0.103	-	-	-	-	-	-
GENE14375	-	Scaffold1	4577944	4580287	+	-	7.14434	7.89423	6.30896	48.7394	50.7083	61.1108	48.1149	43.5882	54.864	5e-05	3.19	5e-05	3.17	0.8705	-0.0212	GO:0046872,GO:0003676	-	-	-	-	-
GENE14376	Herc2	Scaffold1	4582376	4584680	+	E3 ubiquitin-protein ligase HERC2 [Source:SWISS;Acc:Q4U2R1]	46.2007	45.2649	46.1614	79.7475	83.2314	87.0997	39.4469	44.3477	37.591	0.2223	0.142	5e-05	1.13	5e-05	0.992	GO:0005515	-	-	-	-	-
GENE14377	-	Scaffold1	4584913	4586899	-	-	0.619746	0.609984	0.998401	4.25457	4.05022	4.97402	2.99749	3.90937	4.18856	0.0008	2.58	0.0004	2.79	0.34075	0.214	-	-	-	-	-	-
GENE14378	ELMO1	Scaffold1	4589059	4590773	+	Engulfment and cell motility protein 1 [Source:SWISS;Acc:Q92556]	19.1099	17.8295	18.864	14.8127	10.7142	18.3073	23.7688	20.1133	23.1063	5e-05	0.61	0.8355	-0.0323	0.0001	-0.64	GO:0005488	-	-	-	-	-
GENE14379	ELMO1	Scaffold1	4590818	4591946	+	Engulfment and cell motility protein 1 [Source:SWISS;Acc:Q92556]	50.9933	47.4062	47.3716	39.9008	30.8782	43.503	44.6721	49.9123	53.9888	0.0031	0.354	0.9691	0.00447	0.01975	-0.347	-	-	Ko04062,Ko05100,Ko05131	Chemokine signaling pathway [PATH:ko04062],Bacterial invasion of epithelial cells [PATH:ko05100],Shigellosis [PATH:ko05131]	K12366	engulfment and cell motility protein 1
GENE14380	met9	Scaffold1	4592270	4594441	-	Methylenetetrahydrofolate reductase 1 [Source:SWISS;Acc:Q10258]	62.6523	59.0998	57.9644	28.3593	26.4763	30.2212	26.9918	22.0797	27.405	5e-05	-0.826	5e-05	-0.751	0.56235	0.0778	GO:0006555,GO:0055114,GO:0004489	-	Ko00720,Ko01523,Ko00670	Carbon fixation pathways in prokaryotes [PATH:ko00720],Antifolate resistance [PATH:ko01523],One carbon pool by folate [PATH:ko00670]	K00297	EC:1.5.1.20
LEG01776	-	Scaffold1	4594775	4595207	-	-	255.213	225.066	224.332	380.662	404.077	329.326	776.317	684.035	638.501	5e-05	1.81	5e-05	0.956	5e-05	-0.856	-	-	-	-	-	-
GENE14381	-	Scaffold1	4595130	4597407	+	-	22.4317	21.5691	17.9923	7.30395	7.42656	7.69422	6.63451	6.89415	4.21465	0.00225	-1.58	5e-05	-1.23	0.44275	0.353	-	-	-	-	-	-
GENE14382	-	Scaffold1	4597592	4597846	+	-	17.3747	14.3973	18.1715	12.6858	7.95229	8.45724	4.08654	3.61951	15.6546	0.17895	-0.91	0.47215	-0.594	0.785	0.317	-	-	-	-	-	-
GENE14383	Pold3	Scaffold1	4598342	4600483	+	DNA polymerase delta subunit 3 [Source:SWISS;Acc:Q9EQ28]	14.4289	11.8263	14.6967	4.73625	4.69156	4.98982	5.04283	5.46507	5.54126	5e-05	-0.91	5e-05	-1.08	0.36725	-0.17	GO:0005634,GO:0006260	-	-	-	-	-
GENE14384	avt5	Scaffold1	4600622	4602788	+	Vacuolar amino acid transporter 5 [Source:SWISS;Acc:O74327]	273.461	256.654	277.911	289.702	315.861	278.586	277.124	289.928	272.518	0.00055	0.356	0.0002	0.412	0.6268	0.059	-	-	-	-	-	-
GENE14385	ARPP21	Scaffold1	4603159	4604448	+	cAMP-regulated phosphoprotein 21 [Source:SWISS;Acc:Q9UBL0]	63.4699	62.1013	61.5459	43.0336	30.1679	45.3166	54.4981	48.4611	56.8018	0.3801	0.102	0.0401	-0.245	0.0106	-0.343	GO:0003676	-	-	-	-	-
GENE14386	-	Scaffold1	4604890	4605921	+	-	88.6532	85.0427	87.1494	65.8194	55.4815	59.1385	70.6775	74.4024	68.575	0.3825	0.101	0.0318	-0.257	0.0086	-0.356	-	-	-	-	-	-
GENE14387	xkiA	Scaffold1	4607054	4607534	+	Probable D-xylulose kinase A [Source:SWISS;Acc:Q0CIL2]	55.6142	45.109	56.1623	49.6454	34.9324	40.0392	47.3404	60.4686	58.3539	0.0016	0.531	0.50865	0.117	0.02385	-0.412	GO:0016773,GO:0005975	-	Ko00040	Pentose and glucuronate interconversions [PATH:ko00040]	K00854	EC:2.7.1.17
GENE14388	xkiA	Scaffold1	4607807	4608924	+	Probable D-xylulose kinase A [Source:SWISS;Acc:Q5ASE0]	90.2641	80.0619	85.5861	64.7621	68.3766	76.5279	92.0917	84.5286	85.1246	0.00525	0.328	0.61565	-0.0605	0.00425	-0.385	GO:0016773,GO:0005975	-	Ko00040	Pentose and glucuronate interconversions [PATH:ko00040]	K00854	EC:2.7.1.17
GENE14389	PUS1	Scaffold1	4609061	4611090	+	tRNA pseudouridine synthase 1 [Source:SWISS;Acc:Q755C8]	33.7527	36.6309	41.2606	19.8251	11.6234	21.3755	19.6969	21.3003	14.6769	5e-05	-0.645	5e-05	-0.738	0.54575	-0.0905	GO:0001522,GO:0003723,GO:0009982,GO:0009451	-	-	-	-	-
LEG01805	polr2d	Scaffold1	4611375	4611993	-	DNA-directed RNA polymerase II subunit rpb4 [Source:SWISS;Acc:Q54S04]	142.614	125.696	126.08	68.7159	72.5123	81.9286	41.0906	63.565	47.884	0.00475	-1.17	0.1038	-0.581	0.17405	0.59	GO:0003824,GO:0003899,GO:0006351,GO:0044237,GO:0000166	-	Ko03020,Ko00240,Ko05169,Ko00230,Ko05016	RNA polymerase [PATH:ko03020],Pyrimidine metabolism [PATH:ko00240],Epstein-Barr virus infection [PATH:ko05169],Purine metabolism [PATH:ko00230],Huntington's disease [PATH:ko05016]	K03012	DNA-directed RNA polymerase II subunit RPB4
GENE14390	rpn6	Scaffold1	4611973	4613935	+	Probable 26S proteasome regulatory subunit rpn6 [Source:SWISS;Acc:Q9P7S2]	168.832	174.092	158.17	85.4683	80.6353	90.776	66.7771	68.6827	70.6458	5e-05	-0.932	5e-05	-0.606	0.01435	0.329	GO:0005515	-	Ko05169,Ko03050	Epstein-Barr virus infection [PATH:ko05169],Proteasome [PATH:ko03050]	K03036	26S proteasome regulatory subunit N6
GENE14391	pif1	Scaffold1	4614168	4616671	+	ATP-dependent DNA helicase PIF1 [Source:SWISS;Acc:Q5AXT5]	18.5527	17.2528	19.1293	7.78246	7.30297	8.41346	6.27751	5.42086	5.17673	5e-05	-1.34	5e-05	-0.885	0.011	0.453	GO:0000723,GO:0003678,GO:0006281,GO:0005524,GO:0004386	-	-	-	-	-
GENE14392	-	Scaffold1	4621595	4622633	+	-	0	0	0	0	0	0	0	0	0	1	0	1	0	1	0	-	-	-	-	-	-
GENE14393	-	Scaffold1	4625207	4625532	-	-	5.20785	2.27835	5.70221	10.1784	4.91013	7.74491	12.7079	15.6532	24.243	0.0876	2.41	0.3082	1.12	0.0287	-1.29	-	-	-	-	-	-
GENE14394	CCZ1_NEMVE	Scaffold1	4626244	4628053	+	Vacuolar fusion protein CCZ1 homolog [Source:SWISS;Acc:A7RJI7]	15.2317	12.1349	14.7862	9.35736	10.2125	11.5207	9.81555	11.0352	12.8124	0.8728	-0.0224	0.13705	-0.218	0.24365	-0.193	-	-	-	-	-	-
GENE14395	-	Scaffold1	4628070	4628512	+	-	21.9636	24.2919	20.3288	17.0425	14.5019	9.99159	11.7776	13.4045	13.9093	0.0979	-0.485	0.3165	-0.285	0.54205	0.203	-	-	-	-	-	-
GENE14396	ZC3H3	Scaffold1	4628602	4630031	+	Zinc finger CCCH domain-containing protein 3 [Source:SWISS;Acc:Q8IXZ2]	40.0622	42.3614	41.8622	23.0324	26.8626	32.0476	27.0731	40.4276	28.7514	0.89575	0.0152	0.00615	-0.344	0.0175	-0.355	GO:0046872	-	-	-	-	-
GENE14397	-	Scaffold1	4631181	4631677	+	-	1.21916	10.0178	2.61576	4.99771	4.7724	4.24971	140.431	105.243	95.6953	0.0001	4.95	0.63895	0.358	5e-05	-4.59	-	-	-	-	-	-
GENE14398	-	Scaffold1	4632722	4632991	+	-	20.3352	23.7399	11.6884	0	0	29.7796	9.15382	38.4275	17.1878	0.56505	0.47	0.15355	-0.927	0.28035	-1.39	-	-	-	-	-	-
GENE14399	Usp4	Scaffold1	4634127	4636474	+	Ubiquitin carboxyl-terminal hydrolase 4 [Source:SWISS;Acc:P35123]	24.2601	22.0551	25.8914	20.5399	17.8164	22.538	19.1386	14.2849	20.2522	0.5661	-0.0657	0.3264	0.113	0.1809	0.181	GO:0006511,GO:0016579,GO:0036459	-	-	-	-	-
GENE14400	-	Scaffold1	4636513	4636905	+	-	53.5188	48.4652	54.8009	28.0126	31.3247	54.5354	37.9921	33.8469	33.2736	0.16725	-0.264	0.46945	-0.134	0.51745	0.134	-	-	-	-	-	-
GENE14401	-	Scaffold1	4637044	4642113	+	-	15.2391	13.9622	15.3636	17.7163	20.1949	22.3736	37.4366	34.213	32.9028	5e-05	1.51	5e-05	0.75	5e-05	-0.762	-	-	-	-	-	-
GENE13694	-	Scaffold1	2088687	2089321	+	-	1824.64	1829.43	2135.75	536.524	469.693	545.43	80.1436	86.4485	78.2084	5e-05	-4.34	5e-05	-1.58	5e-05	2.76	GO:0008168,GO:0008152	-	-	-	-	-
GENE14403	SSN8	Scaffold1	4645568	4647778	-	RNA polymerase II holoenzyme cyclin-like subunit [Source:SWISS;Acc:Q4P101]	34.0373	29.5645	35.4651	25.7959	17.5402	26.805	25.4373	25.2973	23.4619	0.558	-0.069	0.06615	-0.223	0.2696	-0.151	-	-	-	-	-	-
GENE14404	POT1	Scaffold1	4647896	4649126	+	3-ketoacyl-CoA thiolase, peroxisomal [Source:SWISS;Acc:Q05493]	671.055	695.049	659.294	533.48	524.76	526.629	867.842	900.008	826.253	5e-05	0.703	0.90275	-0.0136	5e-05	-0.713	GO:0003824,GO:0016747,GO:0008152	-	-	-	-	-
GENE14405	POT1	Scaffold1	4649167	4649916	+	3-ketoacyl-CoA thiolase, peroxisomal [Source:SWISS;Acc:P27796]	848.764	852.722	817.684	680.861	709.778	769.498	1010.69	1149.91	1013.68	5e-05	0.653	0.1868	0.15	5e-05	-0.499	GO:0003824,GO:0016747,GO:0008152	-	-	-	-	-
GENE14406	-	Scaffold1	4650429	4650916	+	-	11.2263	9.91516	6.39225	4.418	2.12013	12.3014	15.5623	13.7053	5.87509	0.2422	0.673	0.43805	-0.482	0.17605	-1.15	-	-	-	-	-	-
GENE14407	-	Scaffold1	4651034	4651316	+	-	71.0229	65.4445	100.48	13.528	24.6379	52.8495	104.426	44.0618	138.765	0.37155	0.447	0.2229	-0.942	0.0657	-1.38	-	-	-	-	-	-
LEG01993	-	Scaffold1	4651684	4651941	+	-	24.6365	37.9228	15.6539	11.8435	14.3401	19.0022	48.2425	31.3338	44.7024	0.03435	0.872	0.23145	-0.645	0.0037	-1.51	-	-	-	-	-	-
GENE14408	-	Scaffold1	4661049	4661369	-	-	47.3312	47.8078	56.717	39.3892	56.4291	46.2362	59.6887	37.5602	37.2685	0.21245	0.272	0.4108	0.178	0.6803	-0.0902	-	-	-	-	-	-
LEG02025	-	Scaffold1	4665265	4666902	+	-	0	0	0	0	0	0	0	0	0	1	0	1	0	1	0	-	-	-	-	-	-
LEG02009	-	Scaffold1	4701950	4702994	-	-	0	0	0	0	0	0	0	0	0	1	0	1	0	1	0	-	-	-	-	-	-
LEG01955	VP22-1	Scaffold1	4706562	4707669	+	Vacuolar protein sorting-associated protein 22 homolog 1 [Source:SWISS;Acc:Q5M759]	20.1274	19.8881	23.9543	19.6704	20.5822	23.105	27.2634	25.9484	29.1917	5e-05	0.761	0.10505	0.248	0.00215	-0.51	-	-	-	-	-	-
LEG01991	-	Scaffold1	2229465	2229873	-	-	192.589	175.409	170.956	41.5019	45.7468	45.2718	5.82131	6.41314	7.8275	5e-05	-4.44	5e-05	-1.7	0.00045	2.75	-	-	-	-	-	-
GENE14410	-	Scaffold1	4710788	4712307	-	-	46.3998	48.4202	44.4039	35.634	32.9479	34.6353	39.9343	39.4119	36.2902	0.1095	0.191	0.12575	-0.175	0.00685	-0.364	-	-	-	-	-	-
LEG01932	-	Scaffold1	4713247	4713786	+	-	2.92678	3.68295	1.49948	0	1.99618	3.4438	4.15846	4.62274	2.58272	0.3549	0.805	0.8969	-0.127	0.4074	-0.926	-	-	-	-	-	-
GENE14411	-	Scaffold1	4714210	4714978	-	-	28.6602	40.7812	40.44	21.4494	33.2583	26.1346	48.9277	63.9463	47.7881	5e-05	0.927	0.477	-0.147	5e-05	-1.07	GO:0005739,GO:0004408	-	-	-	-	-
GENE14412	PPIase slr1251	Scaffold1	4716465	4717309	-	Peptidyl-prolyl cis-trans isomerase slr1251 [Source:SWISS;Acc:P73789]	24.9587	30.3605	26.8864	15.2147	21.0516	14.6563	20.2856	16.8326	17.676	0.20795	-0.193	0.03515	-0.333	0.43565	-0.136	GO:0000413,GO:0006457,GO:0003755	-	-	-	-	-
GENE14413	-	Scaffold1	4721017	4721564	-	-	0	0	0	0	0	0	0	0	1.05769	1	inf	1	0	1	#NAME?	-	-	-	-	-	-
GENE14414	mug151	Scaffold1	4723464	4724297	-	Meiotically up-regulated gene 151 protein [Source:SWISS;Acc:Q10069]	37.3881	40.7722	28.9101	33.568	28.0668	25.2207	24.2948	25.0634	19.1701	0.03265	-0.322	0.8437	-0.028	0.08315	0.297	GO:0006355	-	-	-	-	-
GENE14415	YKR3_SCHPO	Scaffold1	4725275	4728141	+	G-patch domain-containing protein C1486.03 [Source:SWISS;Acc:Q9UTK6]	39.6565	40.1488	37.7017	31.1316	24.2222	38.6132	37.554	36.3359	40.1818	0.0011	0.367	0.5227	0.0742	0.0254	-0.29	GO:0006355,GO:0005634,GO:0003676,GO:0003677	-	-	-	-	-
GENE14416	VCP	Scaffold1	4729377	4730899	+	Vitellogenic carboxypeptidase [Source:SWISS;Acc:P42660]	48.2231	51.2151	50.4744	22.9346	22.4895	27.6368	22.4212	19.2972	22.5832	5e-05	-0.869	5e-05	-0.774	0.5403	0.0975	GO:0006508,GO:0004185	-	-	-	-	-
GENE14417	-	Scaffold1	4731074	4732598	+	-	46.8452	51.8388	55.1542	22.1658	25.9147	27.6184	17.1976	17.8577	15.2559	5e-05	-1.27	5e-05	-0.641	0.0005	0.634	-	-	-	-	-	-
LEG02023	-	Scaffold1	4734073	4734502	+	-	0	0	1.63295	7.13413	0	2.17917	1832.15	1972.85	1697.97	0.12335	12	1	2.85	0.04025	-9.19	-	-	-	-	-	-
GENE14418	apn2	Scaffold1	4738140	4739125	-	DNA-(apurinic or apyrimidinic site) lyase 2 [Source:SWISS;Acc:P87175]	0	0	0	0	0	0	0	0	0	1	0	1	0	1	0	GO:0004518,GO:0006281	-	-	-	-	-
GENE14419	-	Scaffold1	4739980	4743241	+	-	0	0	0	0	0	0	0	0	0	1	0	1	0	1	0	-	-	-	-	-	-
GENE14420	rpt4	Scaffold1	4746196	4750266	+	Probable 26S protease subunit rpt4 [Source:SWISS;Acc:O74445]	165.154	157.768	146.239	69.1458	69.3421	68.6617	56.7073	53.8647	55.4333	5e-05	-1.12	5e-05	-0.844	0.0252	0.283	GO:0005737,GO:0016787,GO:0030163,GO:0005524	-	Ko05169,Ko03050	Epstein-Barr virus infection [PATH:ko05169],Proteasome [PATH:ko03050]	K03064	26S proteasome regulatory subunit T4
LEG01979	-	Scaffold1	4750461	4751235	-	-	39.874	22.9484	6.80392	33.5396	10.2343	31.0138	10.8251	46.3192	9.33622	0.77445	0.165	0.39665	0.485	0.62485	0.322	-	-	-	-	-	-
GENE14421	CAT2	Scaffold1	4751662	4756536	-	Carnitine O-acetyltransferase, mitochondrial [Source:SWISS;Acc:Q00614]	44.496	41.4716	44.0604	25.9919	25.2114	28.3106	30.2083	26.8552	29.6649	0.0194	-0.258	0.0005	-0.396	0.2844	-0.135	GO:0006904,GO:0016746,GO:0016192	-	Ko04721	Synaptic vesicle cycle [PATH:ko04721]	K15292	syntaxin-binding protein 1
GENE14422	rgf1	Scaffold1	4757133	4761364	+	Rho1 guanine nucleotide exchange factor 1 [Source:SWISS;Acc:Q9Y7U6]	45.9659	45.9709	47.8159	39.2866	28.7467	39.3846	34.9931	29.5019	39.9328	0.35255	-0.101	0.6057	-0.0573	0.7122	0.046	GO:0005089,GO:0035556,GO:0005515,GO:0035023	-	Ko04011	MAPK signaling pathway - yeast [PATH:ko04011]	K19842	RHO1 GDP-GTP exchange protein 1/2
GENE14423	CDA_AMYRO	Scaffold1	4761397	4764557	+	Chitin deacetylase [Source:SWISS;Acc:P50325]	311.472	314.018	330.709	444.466	437.683	430.815	579.113	546.081	660.381	5e-05	1.27	5e-05	0.73	5e-05	-0.537	GO:0003824,GO:0016810,GO:0005975	CE4	-	-	-	-
LEG01755	-	Scaffold1	4767284	4767612	+	-	0	0	0	0	0	0	0	0	0	1	0	1	0	1	0	-	-	-	-	-	-
GENE14424	-	Scaffold1	4772150	4772479	-	-	53.0572	54.1398	81.8945	24.9513	29.5844	73.1927	37.0012	27.0433	47.9453	0.48845	-0.593	0.7042	-0.347	0.8019	0.251	-	-	-	-	-	-
GENE14425	YDK9_SCHPO	Scaffold1	4772302	4776083	-	UPF0202 protein C20G8.09c [Source:SWISS;Acc:P87115]	33.2876	34.3685	35.0993	16.5906	12.167	20.016	17.6684	16.5492	19.1782	5e-05	-0.533	5e-05	-0.781	0.0731	-0.245	GO:0008080	-	Ko03008	Ribosome biogenesis in eukaryotes [PATH:ko03008]	K14521	EC:2.3.1.-
GENE14426	prp1	Scaffold1	4776201	4779481	+	Pre-mRNA-splicing factor prp1 [Source:SWISS;Acc:Q12381]	49.0736	48.8415	48.824	29.8455	24.2456	37.5961	41.7128	39.0993	40.4194	0.2491	0.126	0.007	-0.313	0.00045	-0.436	GO:0006396,GO:0005634,GO:0000398,GO:0005515	-	Ko03040	Spliceosome [PATH:ko03040]	K12855	pre-mRNA-processing factor 6
GENE14427	YGD3_SCHPO	Scaffold1	4779852	4781828	+	Uncharacterized aminotransferase C1771.03c [Source:SWISS;Acc:O94562]	44.7476	45.6142	38.969	18.9866	21.8288	21.461	13.1459	13.2453	12.0722	5e-05	-1.39	5e-05	-0.734	5e-05	0.656	GO:0008483,GO:0030170,GO:0003824	-	-	-	-	-
GENE14428	UPL3	Scaffold1	4782060	4784195	+	E3 ubiquitin-protein ligase UPL3 [Source:SWISS;Acc:Q6WWW4]	69.4961	66.921	79.5442	44.7963	29.7922	47.6448	51.4921	43.2105	63.9216	0.47435	-0.0813	0.00035	-0.457	0.00415	-0.373	GO:0005488	-	Ko04120	Ubiquitin mediated proteolysis [PATH:ko04120]	K10590	EC:2.3.2.26
GENE14429	Trip12	Scaffold1	4784224	4784909	+	E3 ubiquitin-protein ligase TRIP12 [Source:SWISS;Acc:G5E870]	52.8826	65.0729	82.0781	39.2922	34.6136	52.5708	50.0688	38.5677	61.0776	0.11665	-0.218	0.03305	-0.314	0.5755	-0.0923	-	-	-	-	-	-
GENE14430	-	Scaffold1	4785140	4786849	+	-	89.8629	85.3529	98.2192	56.6073	36.1723	78.2208	68.1393	53.6279	86.8457	0.1464	-0.163	0.0056	-0.324	0.2305	-0.158	-	-	-	-	-	-
GENE14431	UPL3	Scaffold1	4786926	4787375	+	E3 ubiquitin-protein ligase UPL3 [Source:SWISS;Acc:Q6WWW4]	111.347	101.103	113.658	77.0832	43.4771	78.4725	69.4667	54.0041	81.9929	0.0069	-0.403	0.0117	-0.398	0.9655	0.00768	-	-	-	-	-	-
GENE14432	-	Scaffold1	4787487	4788192	+	-	45.9261	41.2738	49.8991	33.7669	14.3126	52.8636	38.4803	31.8563	41.22	0.8499	0.0443	0.85215	-0.0439	0.71915	-0.0851	-	-	-	-	-	-
GENE14433	SPAC12B10.01c	Scaffold1	4788245	4788797	+	Probable ubiquitin fusion degradation protein C12B10.01c [Source:SWISS;Acc:Q10435]	127.614	120.032	134.181	79.968	62.1832	94.6441	95.7361	95.0231	105.57	0.5778	0.0696	0.00935	-0.359	0.00645	-0.426	GO:0004842	-	Ko04120	Ubiquitin mediated proteolysis [PATH:ko04120]	K10590	EC:2.3.2.26
GENE14434	-	Scaffold1	4790678	4791581	-	-	24.1805	22.1283	24.5815	22.945	20.7397	19.3309	28.9802	20.2237	29.0489	0.00215	0.474	0.4455	0.123	0.04475	-0.349	-	-	-	-	-	-
LEG01915	-	Scaffold1	4827589	4827957	-	-	0	0	0	0	0	0	0	0	0	1	0	1	0	1	0	-	-	-	-	-	-
GENE14435	-	Scaffold1	4831747	4832124	-	-	0	0	0	0	0	0	0	0	0	1	0	1	0	1	0	-	-	-	-	-	-
GENE14436	-	Scaffold1	4848863	4850212	-	-	0	0	0	0	0	0	0	0	0	1	0	1	0	1	0	-	-	-	-	-	-
GENE14437	CCM1	Scaffold1	4856104	4859156	-	Mitochondrial group I intron splicing factor CCM1 [Source:SWISS;Acc:C5M5D9]	16.5276	15.009	16.4858	8.34661	7.08579	10.4331	16.4626	15.0766	17.5157	0.0002	0.438	5e-05	-0.609	5e-05	-1.04	-	-	-	-	-	-
LEG01865	-	Scaffold1	4860691	4861225	+	-	8.36918	13.7231	3.81883	6.56993	6.4072	6.55371	3.31681	2.93081	3.13226	0.10875	-1.17	0.62165	-0.284	0.35575	0.883	-	-	-	-	-	-
GENE14438	A7LXU0_BACOV	Scaffold1	4862415	4864376	+	None [Source:SWISS;Acc:A7LXU0]	7.96753	9.81376	7.91303	6.80793	7.87637	9.38679	9.52251	11.4449	13.2125	5e-05	0.764	0.23005	0.209	0.0018	-0.552	GO:0005975,GO:0004553	GH43_12	Ko00520	Amino sugar and nucleotide sugar metabolism [PATH:ko00520]	K01198	EC:3.2.1.37
GENE14439	-	Scaffold1	4867024	4867767	+	-	47.0236	52.7467	35.9812	48.864	46.3795	43.9828	37.35	34.8396	28.1646	0.95085	-0.00877	0.00085	0.497	0.00215	0.508	-	-	-	-	-	-
LEG01952	-	Scaffold1	4868418	4869208	+	-	42.9744	47.9023	29.3056	21.6891	25.2832	25.2339	18.9888	13.8901	18.8314	5e-05	-0.919	0.00355	-0.462	0.0126	0.459	GO:0006506,GO:0005789	-	-	-	-	-
GENE14440	lon	Scaffold1	4869807	4871709	+	Lon protease [Source:SWISS;Acc:A9WGB5]	121.497	118.984	125.15	81.5904	65.9097	98.041	65.3491	61.626	74.6158	5e-05	-0.44	0.09085	-0.191	0.0449	0.251	GO:0004176,GO:0004252,GO:0030163,GO:0005524	-	-	-	-	-
GENE14441	LONP2_ASPFU	Scaffold1	4872145	4873497	+	Lon protease homolog 2, peroxisomal [Source:SWISS;Acc:Q4WVD9]	175.37	168.187	197.719	119.101	109.901	133.25	94.8088	87.2826	110.324	0.00085	-0.366	0.0993	-0.185	0.1454	0.184	GO:0004176,GO:0004252,GO:0030163,GO:0005524,GO:0006508	-	Ko04112	Cell cycle - Caulobacter [PATH:ko04112]	K01338	EC:3.4.21.53
GENE14442	-	Scaffold1	4873886	4875095	-	-	319.993	308.871	357.684	306.2	267.392	328.634	262.784	249.823	285.992	0.15185	0.148	0.0408	0.224	0.5124	0.0781	-	PL12	-	-	-	-
GENE14443	-	Scaffold1	4875343	4875648	-	-	163.938	178.609	164.125	169.038	98.8819	137.035	198.739	135.487	163.173	0.07705	0.328	0.84055	0.0397	0.1507	-0.287	-	-	-	-	-	-
GENE14444	-	Scaffold1	4875782	4876063	-	-	154.334	160.239	193.209	129.846	85.4238	104.08	107.087	97.0544	167.436	0.4444	-0.177	0.0986	-0.402	0.39225	-0.223	-	-	-	-	-	-
LEG01794	-	Scaffold1	4876842	4877861	-	-	2.27131	1.62597	2.22819	0.58648	1.13746	1.99506	5.95057	6.36761	8.73783	0.0107	2.09	1	-0.337	0.013	-2.42	-	-	-	-	-	-
GENE14445	MDH1	Scaffold1	4879333	4880693	-	Malate dehydrogenase, cytoplasmic [Source:SWISS;Acc:P83778]	1206.22	1090.8	1133.91	949.042	969.601	996.828	563.862	577.118	573.435	5e-05	-0.752	0.3861	0.0956	5e-05	0.852	GO:0005975,GO:0016615,GO:0016616,GO:0019752,GO:0003824,GO:0030060,GO:0006108,GO:0055114,GO:0016491	-	Ko00270,Ko00630,Ko00020,Ko00620,Ko00710	Cysteine and methionine metabolism [PATH:ko00270],Glyoxylate and dicarboxylate metabolism [PATH:ko00630],Citrate cycle (TCA cycle) [PATH:ko00020],Pyruvate metabolism [PATH:ko00620],Carbon fixation in photosynthetic organisms [PATH:ko00710]	K00026	EC:1.1.1.37
LEG01762	-	Scaffold1	4881128	4881849	-	-	8.1897	8.48409	10.9553	5.1768	4.79989	9.40888	2.6066	4.41667	6.18635	0.0204	-0.702	0.3797	-0.241	0.1735	0.465	-	-	-	-	-	-
LEG01941	NUGGC	Scaffold1	4882447	4884966	-	Nuclear GTPase SLIP-GC [Source:SWISS;Acc:Q68CJ6]	2.21293	2.05478	2.38216	0.272965	0.821907	1.17029	0.277907	0.635064	0.480656	1	-1.86	1	-1.23	1	0.641	-	-	-	-	-	-
LEG02000	-	Scaffold1	4886629	4886991	-	-	20.2369	37.752	27.4234	34.6115	40.4052	23.7982	7.61996	6.60456	7.28442	0.0316	-1.79	0.24155	0.502	0.08015	2.3	-	-	-	-	-	-
GENE14446	-	Scaffold1	4889667	4890291	-	-	92.8225	106.355	91.3419	240.193	241.369	248.448	200.656	200.32	189.666	5e-05	1.42	5e-05	1.64	0.0842	0.222	GO:0008152,GO:0016491	-	-	-	-	-
GENE14447	-	Scaffold1	4891394	4893529	+	-	0	0	0	0	0	0	0	0	0	1	0	1	0	1	0	-	-	-	-	-	-
GENE14448	gpd	Scaffold1	4893563	4895072	+	Glyceraldehyde-3-phosphate dehydrogenase [Source:SWISS;Acc:Q9UR38]	1615.99	1494.85	1474.35	1305.5	1214.89	1319.43	1387.86	1472.54	1385.62	0.01115	0.265	0.11715	0.175	0.4738	-0.0867	GO:0051287,GO:0006006,GO:0016620,GO:0055114,GO:0050661	-	Ko05010,Ko00010,Ko00710,Ko04066	Alzheimer's disease [PATH:ko05010],Glycolysis / Gluconeogenesis [PATH:ko00010],Carbon fixation in photosynthetic organisms [PATH:ko00710],HIF-1 signaling pathway [PATH:ko04066]	K00134	EC:1.2.1.12
GENE14449	-	Scaffold1	4895477	4897840	-	-	18.337	19.7278	19.427	11.9983	8.2888	14.3357	14.7375	11.9098	16.7116	0.4543	-0.0835	0.00015	-0.482	0.00565	-0.397	-	-	-	-	-	-
GENE14450	-	Scaffold1	4898641	4901663	-	-	28.6076	27.9761	30.0833	8.9635	7.15129	9.46717	6.1163	6.59914	7.00044	5e-05	-1.67	5e-05	-1.41	0.0799	0.259	-	-	-	-	-	-
GENE14451	-	Scaffold1	4901734	4902726	-	-	25.3086	28.403	26.6826	9.79485	7.02582	7.96211	4.01716	4.8126	5.30438	5e-05	-2.14	5e-05	-1.36	0.0029	0.787	-	-	-	-	-	-
GENE14452	-	Scaffold1	4904817	4905092	+	-	8.90001	14.3548	34.5116	16.6233	70.2656	37.7811	81.4013	34.8308	50.4169	0.0434	1.93	0.0767	1.54	0.47675	-0.385	-	-	-	-	-	-
GENE14453	-	Scaffold1	4905209	4906009	-	-	529.332	534.774	487.575	484.092	512.593	478.027	1226.79	1288.09	1170.66	5e-05	1.49	0.02895	0.24	5e-05	-1.25	-	-	-	-	-	-
GENE14454	YG64_SCHPO	Scaffold1	4909534	4911756	+	Uncharacterized amino-acid permease C15C4.04c [Source:SWISS;Acc:O60113]	46.6153	42.3596	40.931	61.405	67.5039	69.2055	40.7455	37.4235	39.8673	0.0471	0.229	5e-05	0.88	5e-05	0.653	GO:0016020,GO:0055085,GO:0003333,GO:0006865,GO:0015171,GO:0016021	-	-	-	-	-
GENE14455	YG64_SCHPO	Scaffold1	4911936	4912276	+	Uncharacterized amino-acid permease C15C4.04c [Source:SWISS;Acc:O60113]	99.1348	86.8757	99.7254	88.8814	138.092	131.317	84.25	66.6752	62.9634	0.41645	-0.164	0.0129	0.474	0.0014	0.642	GO:0003333,GO:0016020,GO:0015171	-	-	-	-	-
GENE14456	-	Scaffold1	4912911	4913633	-	-	89.8968	96.1725	111.376	86.7454	65.8791	86.7984	393.333	351.146	460.804	5e-05	2.45	0.45435	0.0851	5e-05	-2.36	GO:0003700,GO:0006355,GO:0043565	-	-	-	-	-
GENE14457	-	Scaffold1	4913651	4914232	-	-	82.2647	82.5948	78.431	67.5666	55.8118	86.951	335.113	282.484	392.264	5e-05	2.38	0.1514	0.191	5e-05	-2.18	-	-	-	-	-	-
GENE14458	F4I2H2_ARATH	Scaffold1	4915258	4918474	-	None [Source:SWISS;Acc:F4I2H2]	10.4238	10.9189	10.5958	8.50748	5.03144	9.24509	7.47063	5.57207	6.5705	0.01505	-0.359	0.1626	-0.202	0.3561	0.159	GO:0008026,GO:0003676,GO:0005524	-	-	-	-	-
GENE14459	-	Scaffold1	4918509	4920094	-	-	5.82761	7.3416	5.86153	5.04088	2.53975	6.12569	3.71285	3.88895	5.65579	0.279	-0.243	0.3916	-0.193	0.83375	0.052	-	-	-	-	-	-
LEG01870	-	Scaffold1	4921138	4921708	-	-	1.38865	1.27763	2.13118	5.62489	5.48877	6.59916	1.41704	1.26326	2.55577	0.70765	0.4	0.01885	2.22	0.0698	1.83	-	-	-	-	-	-
GENE14460	ubc15	Scaffold1	4922046	4923208	+	Ubiquitin-conjugating enzyme E2 15 [Source:SWISS;Acc:Q9Y818]	321.72	309.82	294.752	347.357	374.967	278.376	473.694	476.913	410.236	5e-05	0.778	0.00155	0.372	0.0012	-0.403	-	-	Ko04120,Ko05012,Ko04141	Ubiquitin mediated proteolysis [PATH:ko04120],Parkinson's disease [PATH:ko05012],Protein processing in endoplasmic reticulum [PATH:ko04141]	K10575	EC:2.3.2.23
GENE14461	rpc2	Scaffold1	4923228	4923583	+	DNA-directed RNA polymerase III subunit RPC2 [Source:SWISS;Acc:Q10233]	59.8461	59.6015	31.5516	33.6282	29.0346	50.6761	68.3489	71.6548	50.3617	0.00385	0.678	0.54415	-0.15	0.00115	-0.826	GO:0003899,GO:0032549,GO:0006351,GO:0003677	-	-	-	-	-
GENE14462	rpc2	Scaffold1	4923703	4925710	+	DNA-directed RNA polymerase III subunit RPC2 [Source:SWISS;Acc:Q10233]	54.6059	50.6413	44.8054	33.0697	24.6518	35.0145	38.9484	41.8029	43.0623	0.50915	0.0758	0.00125	-0.377	0.00075	-0.451	GO:0003899,GO:0032549,GO:0006351,GO:0003677	-	Ko03020,Ko00240,Ko05169,Ko04623,Ko00230	RNA polymerase [PATH:ko03020],Pyrimidine metabolism [PATH:ko00240],Epstein-Barr virus infection [PATH:ko05169],Cytosolic DNA-sensing pathway [PATH:ko04623],Purine metabolism [PATH:ko00230]	K03021	EC:2.7.7.6
GENE14463	rpc2	Scaffold1	4926208	4927275	+	DNA-directed RNA polymerase III subunit RPC2 [Source:SWISS;Acc:Q10233]	51.8057	54.5506	53.6053	36.2445	30.4306	38.5	46.0709	45.361	48.1286	0.0587	0.227	0.19265	-0.167	0.0094	-0.392	GO:0003899,GO:0032549,GO:0006351,GO:0003677	-	Ko03020,Ko00240,Ko00230	RNA polymerase [PATH:ko03020],Pyrimidine metabolism [PATH:ko00240],Purine metabolism [PATH:ko00230]	K03043	EC:2.7.7.6
GENE14464	ubc7	Scaffold1	4927619	4928354	+	Ubiquitin-conjugating enzyme E2-18 kDa [Source:SWISS;Acc:O00102]	208.025	214.21	197.779	200.094	209.699	174.371	104.348	108.162	127.653	5e-05	-0.611	0.18605	0.154	5e-05	0.767	-	-	Ko04120,Ko05012,Ko04141	Ubiquitin mediated proteolysis [PATH:ko04120],Parkinson's disease [PATH:ko05012],Protein processing in endoplasmic reticulum [PATH:ko04141]	K04555	EC:2.3.2.23
GENE14465	GULO	Scaffold1	4928629	4929455	-	L-gulonolactone oxidase [Source:SWISS;Acc:Q90YK3]	24.7823	13.3907	19.0406	122.982	112.798	124.05	208.207	202.396	216.769	5e-05	3.83	5e-05	3.11	5e-05	-0.717	GO:0003885,GO:0016020,GO:0055114	-	-	-	-	-
GENE14466	Gulo	Scaffold1	4929472	4930265	-	L-gulonolactone oxidase [Source:SWISS;Acc:P58710]	15.7314	20.9943	21.3699	127.61	114.933	120.19	206.769	198.813	246.619	5e-05	3.78	5e-05	3	5e-05	-0.772	GO:0003824,GO:0050660,GO:0016614,GO:0055114,GO:0016491	AA7	Ko00053	Ascorbate and aldarate metabolism [PATH:ko00053]	K00103	EC:1.1.3.8
GENE14467	-	Scaffold1	4930743	4932781	-	-	59.3636	59.9083	64.6734	48.1407	48.4928	54.523	56.5505	56.8125	53.4515	0.1154	0.184	0.99505	-0.000174	0.1716	-0.182	-	-	-	-	-	-
GENE14468	-	Scaffold1	4932831	4933967	-	-	56.3872	46.0367	43.4397	35.1646	27.4078	34.5354	41.1721	31.5819	39.2841	0.5833	-0.0726	0.10335	-0.23	0.3415	-0.155	-	-	-	-	-	-
GENE14469	-	Scaffold1	4935566	4935947	+	-	189.972	161.068	157.675	140.439	164.664	165.486	126.669	142.495	129.714	0.7399	-0.0485	0.0524	0.284	0.041	0.337	-	-	-	-	-	-
GENE14470	NOC2	Scaffold1	4936979	4937414	-	Nucleolar complex protein 2 [Source:SWISS;Acc:P39744]	96.1109	70.9814	100.373	48.248	42.5875	58.3171	52.4121	46.2583	74.5463	0.08235	-0.357	0.02275	-0.501	0.53645	-0.14	-	-	-	-	-	-
GENE14471	YKY4_SCHPO	Scaffold1	4937475	4939239	-	Uncharacterized NOC2 family protein C1142.04 [Source:SWISS;Acc:Q9P7G0]	31.9846	31.212	33.4178	15.5724	11.0067	18.637	21.2407	23.0679	21.3566	0.0639	-0.226	5e-05	-0.831	0.0001	-0.602	-	-	-	-	-	-
GENE14472	METTL14	Scaffold1	4939257	4941359	+	Methyltransferase-like protein 14 [Source:SWISS;Acc:Q5R5N4]	37.1662	38.0406	31.4851	32.5266	30.6916	32.508	29.8797	29.846	27.5886	0.05335	0.221	0.19685	0.152	0.60625	-0.0668	GO:0006139,GO:0032259,GO:0003676,GO:0008168	-	-	-	-	-
GENE14473	-	Scaffold1	4942912	4943325	+	-	4.48979	3.34691	7.71467	9.37936	1.80727	10.0473	3.77597	3.36183	4.90095	0.94065	0.0417	0.15385	0.772	0.22175	0.733	-	-	-	-	-	-
GENE14474	CBX5	Scaffold1	4943620	4944495	+	Chromobox protein homolog 5 [Source:SWISS;Acc:P45973]	5.53371	5.10608	4.6654	5.77213	4.81069	3.58978	8.28342	6.48671	4.24742	0.0115	0.698	0.4348	0.224	0.08785	-0.472	-	-	-	-	-	-
GENE14475	cuf1	Scaffold1	4945410	4948071	-	Metal-binding regulatory protein cuf1 [Source:SWISS;Acc:Q09728]	16.2701	17.0964	15.8503	15.2715	12.378	14.5344	9.06716	9.32731	10.4366	0.0207	-0.341	0.2776	0.151	0.004	0.494	GO:0003700,GO:0006355,GO:0005634,GO:0005507,GO:0003677	-	-	-	-	-
LEG01913	sft2	Scaffold1	4949381	4950355	+	Protein transport protein sft2 [Source:SWISS;Acc:Q9P6K1]	148.802	131.027	133.787	141.174	168.708	122.029	83.979	96.179	89.1794	0.04955	-0.226	0.00055	0.423	5e-05	0.652	GO:0016021,GO:0006810,GO:0016192	-	-	-	-	-
GENE14476	NUP205	Scaffold1	4950482	4955925	-	Nuclear pore complex protein Nup205 [Source:SWISS;Acc:Q92621]	35.3733	32.2248	38.6838	21.0743	13.5145	25.0456	24.8896	19.273	25.111	0.0034	-0.326	5e-05	-0.52	0.1395	-0.191	GO:0005643	-	Ko03013	RNA transport [PATH:ko03013]	K14310	nuclear pore complex protein Nup205
GENE14477	-	Scaffold1	4956639	4958050	+	-	1.26908	1.17786	7.0944	0	0	0	1.27609	1.14243	7.21913	0.6936	0.395	0.00135	#NAME?	0.00135	#NAME?	-	-	-	-	-	-
GENE14478	-	Scaffold1	4958177	4959667	+	-	19.9019	21.9503	16.8514	20.6089	20.8841	20.623	68.3465	70.7769	65.621	5e-05	2.14	0.01915	0.318	5e-05	-1.82	-	-	-	-	-	-
GENE14479	YJCD_SCHPO	Scaffold1	4960378	4961067	-	Uncharacterized oxidoreductase C736.13 [Source:SWISS;Acc:O74959]	224.393	216.904	192.673	206.098	223.217	228.828	147.949	188.466	173.877	0.8869	-0.0166	0.0018	0.377	0.00305	0.397	-	-	-	-	-	-
GENE14480	YJCD_SCHPO	Scaffold1	4961106	4961623	-	Uncharacterized oxidoreductase C736.13 [Source:SWISS;Acc:O74959]	244.232	230.382	245.472	227.64	243.8	239.637	167.838	206.582	184.406	0.68065	-0.0479	0.0376	0.254	0.0215	0.305	GO:0008152,GO:0016491	-	-	-	-	-
GENE14481	YJCD_SCHPO	Scaffold1	4961942	4963194	-	Uncharacterized oxidoreductase C736.13 [Source:SWISS;Acc:O74959]	80.8607	73.4613	76.9505	80.54	87.7644	83.5135	74.8532	88.0985	81.3039	0.0003	0.444	0.0002	0.447	0.9656	0.00555	GO:0008152,GO:0016491	-	Ko00830	Retinol metabolism [PATH:ko00830]	K11152	EC:1.1.1.300
GENE14482	-	Scaffold1	4963383	4963785	+	-	194.509	189.302	178.817	108.473	117.304	114.694	91.6376	68.8237	99.6054	5e-05	-0.759	0.00085	-0.454	0.06905	0.307	-	-	-	-	-	-
GENE14483	UGA4	Scaffold1	4964131	4966399	-	GABA-specific permease [Source:SWISS;Acc:P32837]	21.9171	27.1589	24.1877	25.9719	23.4411	22.7789	17.3302	18.6457	18.0528	0.57765	-0.0701	0.01155	0.318	0.0088	0.39	GO:0016020,GO:0055085,GO:0003333,GO:0006865,GO:0015171,GO:0016021	-	-	-	-	-
GENE14484	OTUBL_ARATH	Scaffold1	4966717	4968192	-	Ubiquitin thioesterase otubain-like [Source:SWISS;Acc:Q8LG98]	96.9049	79.7227	75.2496	54.9903	62.3464	55.9953	41.0253	53.9013	41.3327	5e-05	-0.591	0.10685	-0.192	0.00265	0.402	-	-	-	-	-	-
GENE14485	metE	Scaffold1	4968741	4972529	-	Probable methylcobalamin:homocysteine methyltransferase [Source:SWISS;Acc:Q975N4]	136.751	198.287	153.346	201.028	271.646	170.007	136.36	139.666	120.578	0.9273	-0.0387	0.13315	0.73	0.1128	0.773	GO:0046872	-	-	-	-	-
GENE14486	gefX	Scaffold1	4973086	4975100	-	RasGEF domain-containing serine/threonine-protein kinase X [Source:SWISS;Acc:Q55EC7]	79.7693	84.1121	76.67	68.1645	52.5621	64.3156	53.5375	56.7566	59.72	0.10805	-0.181	0.5471	-0.0695	0.37085	0.114	GO:0006468,GO:0035556,GO:0005524,GO:0004672	-	Ko04666,Ko04360,Ko04810	Fc gamma R-mediated phagocytosis [PATH:ko04666],Axon guidance [PATH:ko04360],Regulation of actin cytoskeleton [PATH:ko04810]	K05743	EC:2.7.11.1
GENE14487	Ric8a	Scaffold1	4975713	4978131	+	Synembryn-A [Source:SWISS;Acc:Q80ZG1]	44.7546	43.2316	44.7038	60.3191	63.3735	65.2393	42.729	40.885	55.3754	0.0046	0.364	5e-05	0.849	0.00185	0.488	-	-	-	-	-	-
GENE14488	-	Scaffold1	4978470	4978712	+	-	0	0	0	0	0	0	0	0	0	1	0	1	0	1	0	-	-	-	-	-	-
GENE14489	-	Scaffold1	4979450	4980400	-	-	11.8769	7.53616	10.911	9.98301	13.3301	7.39201	11.9769	18.0542	20.2428	0.00145	0.891	0.58955	0.155	0.00585	-0.733	-	-	-	-	-	-
GENE14490	-	Scaffold1	4983514	4985710	-	-	50.2932	43.3039	45.9664	68.976	71.3	70.2766	99.3536	86.3872	112.687	5e-05	1.56	5e-05	0.907	5e-05	-0.652	-	-	-	-	-	-
GENE14491	adal	Scaffold1	4985931	4986483	-	Adenosine deaminase-like protein [Source:SWISS;Acc:Q4V9P6]	49.3887	39.9519	37.4888	36.7772	27.259	33.129	30.7337	25.9737	28.2407	0.13105	-0.293	0.8368	-0.0412	0.21365	0.255	GO:0019239	-	Ko05340,Ko00230	Primary immunodeficiency [PATH:ko05340],Purine metabolism [PATH:ko00230]	K01488	EC:3.5.4.4
GENE14492	-	Scaffold1	4986639	4987229	-	-	27.5172	34.0876	31.5296	33.2473	28.6311	37.2552	28.8133	28.7174	31.1914	0.25505	0.19	0.0171	0.409	0.2113	0.222	-	-	-	-	-	-
GENE14493	YCFD_SCHPO	Scaffold1	4987516	4988231	-	UPF0364 protein C1393.13 [Source:SWISS;Acc:O94725]	111.652	87.2034	63.7661	69.0554	48.4266	76.6507	55.4985	54.5665	38.8887	0.0269	-0.462	0.3676	-0.18	0.1837	0.285	-	-	-	-	-	-
GENE14494	YI94_SCHPO	Scaffold1	4988539	4990338	-	UPF0364 protein C806.04c [Source:SWISS;Acc:Q9UT55]	56.0497	46.6616	50.7371	29.8216	26.6576	37.0397	20.7119	26.3826	27.1928	5e-05	-0.72	0.001	-0.421	0.0624	0.302	-	-	-	-	-	-
GENE14495	-	Scaffold1	4990484	4992472	+	-	0	0.327313	0.807035	0.350905	0.698926	0.293678	0	0.326411	0	1	-1.47	1	0.61	1	2.09	-	-	-	-	-	-
GENE14496	-	Scaffold1	4992556	4993001	+	-	0	0	0	0	0	0	0	0	2.13984	1	inf	1	0	1	#NAME?	-	-	-	-	-	-
LEG02029	YETB_SCHPO	Scaffold1	4992719	4993109	-	Uncharacterized bolA-like protein C8C9.11 [Source:SWISS;Acc:O14280]	207.59	198.002	202.932	176.36	138.283	188.401	315.464	230.128	220.762	0.0006	0.524	0.73945	0.0539	0.00805	-0.467	-	-	-	-	-	-
GENE14497	fluG	Scaffold1	4993237	4994833	+	Protein fluG [Source:SWISS;Acc:P38094]	67.5848	61.9507	66.4452	50.057	54.6215	59.4931	45.3772	47.3838	45.113	0.0833	-0.204	0.5895	0.0643	0.0427	0.271	GO:0016787	-	-	-	-	-
GENE14498	-	Scaffold1	4995009	4997188	-	-	479.107	459.189	470.724	788.366	839.006	790.781	507.048	522.2	542.843	5e-05	0.455	5e-05	1.07	5e-05	0.616	-	-	-	-	-	-
GENE14499	-	Scaffold1	4997238	4997679	-	-	101.992	99.9394	94.0566	159.744	151.477	163.778	80.6145	76.4502	81.5638	0.70685	-0.0651	5e-05	1.1	5e-05	1.17	-	-	-	-	-	-
GENE14500	NAA30_DROME	Scaffold1	5000483	5001421	-	N-alpha-acetyltransferase 30 [Source:SWISS;Acc:Q95RC0]	36.3124	44.1919	31.4685	23.5935	17.5032	19.3323	29.8378	38.5454	31.2569	0.3028	0.173	0.0284	-0.425	0.00375	-0.595	GO:0008080	-	-	-	-	-
GENE14501	-	Scaffold1	5002386	5002925	+	-	49.5492	41.3004	44.2031	31.5896	31.7298	23.1429	73.3602	67.14	80.1377	5e-05	1.18	0.1242	-0.273	5e-05	-1.45	-	-	-	-	-	-
GENE14502	-	Scaffold1	5003116	5004771	+	-	56.5163	55.5038	63.4174	35.6044	39.6624	40.8884	94.8018	78.6873	100.252	5e-05	1.05	0.00865	-0.311	5e-05	-1.35	-	-	-	-	-	-
GENE14503	-	Scaffold1	5004992	5005769	+	-	364.408	319.121	306.325	362.686	370.819	331.456	229.316	235.778	216.919	0.01665	-0.275	0.00125	0.384	5e-05	0.662	-	-	-	-	-	-
GENE14504	-	Scaffold1	5007552	5008229	-	-	133.342	121.542	116.806	110.222	104.539	128.273	63.1567	60.1332	65.3341	5e-05	-0.646	0.13225	0.182	5e-05	0.83	GO:0006139,GO:0008408,GO:0003676	-	-	-	-	-
GENE14505	-	Scaffold1	5008899	5009429	+	-	27.8087	35.1603	29.2334	25.7757	13.533	24.2551	20.0775	16.9618	14.9169	0.04635	-0.386	0.5392	-0.117	0.19695	0.272	-	-	-	-	-	-
GENE14506	-	Scaffold1	5009629	5009940	+	-	9.51474	29.8188	22.1427	0	16.5756	19.2663	8.82432	0	8.61077	0.3482	-1.47	0.6396	-0.488	0.5513	0.983	-	-	-	-	-	-
GENE14507	bipA	Scaffold1	5010489	5012956	-	78 kDa glucose-regulated protein homolog [Source:SWISS;Acc:P83616]	599.884	589.021	591.874	258.57	241.394	255.497	327.923	305.719	330.431	5e-05	-0.494	5e-05	-0.905	0.0005	-0.408	-	-	Ko04918,Ko05020,Ko04141,Ko03060	Thyroid hormone synthesis [PATH:ko04918],Prion diseases [PATH:ko05020],Protein processing in endoplasmic reticulum [PATH:ko04141],Protein export [PATH:ko03060]	K09490	heat shock 70kDa protein 5
GENE14508	AMID_PSECL	Scaffold1	5013979	5015935	+	Amidase [Source:SWISS;Acc:P27765]	15.4045	15.2989	16.9332	19.4266	18.0523	19.566	6.676	4.99596	4.11358	5e-05	-1.19	5e-05	0.531	5e-05	1.73	GO:0016884	-	-	-	-	-
GENE14509	-	Scaffold1	5016565	5017042	-	-	20.5961	31.1289	28.1064	14.8884	16.3981	9.94186	10.565	23.0495	18.5327	0.2278	-0.287	0.0307	-0.559	0.33665	-0.268	-	-	-	-	-	-
GENE14510	-	Scaffold1	5017422	5017817	+	-	251.285	239.717	219.426	80.716	89.51	131.316	125.335	132.769	113.375	5e-05	-0.693	5e-05	-0.819	0.46585	-0.121	GO:0008312,GO:0006614,GO:0048500	-	-	-	-	-
GENE14511	Aqp3	Scaffold1	5018820	5021113	+	Aquaporin-3 [Source:SWISS;Acc:P47862]	29.9143	30.3385	31.1909	53.5585	59.7148	53.5865	100.045	99.9123	95.3543	5e-05	2.05	5e-05	1.15	5e-05	-0.896	GO:0005215,GO:0016020,GO:0006810	-	Ko04962	Vasopressin-regulated water reabsorption [PATH:ko04962]	K09876	aquaporin-3
LEG01896	-	Scaffold1	5021396	5021889	-	-	11.3899	12.395	18.4754	12.783	9.07152	15.0416	9.32505	8.44294	19.7065	0.66515	0.147	0.95305	0.0191	0.72965	-0.125	-	-	-	-	-	-
GENE14512	Foxj2	Scaffold1	5022835	5023888	-	Forkhead box protein J2 [Source:SWISS;Acc:Q9ES18]	0	0	0	0	0	0	0	0	0	1	0	1	0	1	0	GO:0003700,GO:0006355,GO:0043565	-	-	-	-	-
GENE14513	rnr-1	Scaffold1	5025077	5027173	+	Ribonucleoside-diphosphate reductase large chain [Source:SWISS;Acc:Q9UW15]	0	0	0	0	0	0	0	0	0	1	0	1	0	1	0	GO:0006260,GO:0055114	-	Ko00240,Ko00230	Pyrimidine metabolism [PATH:ko00240],Purine metabolism [PATH:ko00230]	K00525	EC:1.17.4.1
GENE14514	mrd1	Scaffold1	5038911	5039378	+	Multiple RNA-binding domain-containing protein 1 [Source:SWISS;Acc:Q4WJT7]	0	0	0	0	0	0	0	0	0	1	0	1	0	1	0	GO:0003676,GO:0000166	-	-	-	-	-
LEG01985	-	Scaffold1	5042925	5043354	-	-	0	0	0	0	0	0	0	0	0	1	0	1	0	1	0	-	-	-	-	-	-
LEG01759	-	Scaffold1	5075065	5075484	-	-	0	0	0	0	0	0	0	0	0	1	0	1	0	1	0	-	-	-	-	-	-
GENE14515	-	Scaffold1	5076571	5077188	-	-	16.5013	10.6004	10.6303	4.82426	4.78646	6.18249	9.88437	11.1384	7.0089	0.70625	-0.0875	0.00235	-0.968	0.00545	-0.878	-	-	-	-	-	-
GENE14516	-	Scaffold1	5077489	5077921	-	-	35.0056	27.826	29.5163	10.1057	8.79992	21.6493	17.0536	17.3267	23.9388	0.10675	-0.395	0.00315	-0.919	0.09555	-0.521	-	-	-	-	-	-
GENE14517	-	Scaffold1	5085392	5086997	+	-	0	0	1.21769	1.05596	0.517248	1.37624	0	0.481429	0.449123	1	0.056	1	1.71	1	1.66	-	-	-	-	-	-
LEG01769	MAE1	Scaffold1	5087996	5089769	-	NAD-dependent malic enzyme, mitochondrial [Source:SWISS;Acc:P36013]	1.0044	0.982483	0	1.5686	0	0.914537	0	0	0	1	#NAME?	1	0.457	1	inf	GO:0051287,GO:0004471,GO:0004470,GO:0006108,GO:0055114	-	-	-	-	-
GENE14518	-	Scaffold1	5088820	5090123	+	-	0	0	0	0	0	0	0	1.89001	0	1	inf	1	0	1	#NAME?	-	-	-	-	-	-
GENE14519	-	Scaffold1	5092294	5093064	+	-	1.09372	2.50811	1.27288	4.00903	2.19755	0.983517	0	2.00434	1.95924	1	0.0894	0.22495	0.995	0.27605	0.907	-	-	-	-	-	-
GENE14520	-	Scaffold1	5093647	5097262	+	-	0.356292	1.71186	1.75348	2.51741	1.80936	3.01444	1.83752	1.01068	2.01219	1	0.587	0.0649	1.23	0.2743	0.65	-	-	-	-	-	-
GENE14521	HEATR5B	Scaffold1	5099629	5100215	+	HEAT repeat-containing protein 5B [Source:SWISS;Acc:Q9P2D3]	14.578	15.9315	10.8988	14.1443	11.2947	22.5864	15.1135	13.131	23.808	0.0059	0.686	0.04025	0.522	0.48725	-0.162	-	-	-	-	-	-
LEG01928	-	Scaffold1	5101738	5102169	+	-	8.4801	4.60608	4.82877	7.4277	6.07586	12.4408	7.5172	7.85853	8.90935	0.2254	0.731	0.17305	0.769	0.94635	0.0406	-	-	-	-	-	-
GENE14522	RPL37A	Scaffold1	5106045	5107551	-	60S ribosomal protein L37a [Source:SWISS;Acc:P32046]	1.24216	0	1.88614	0	1.21407	2.34077	1.2674	3.38609	0	1	0.963	1	0.491	1	-0.463	GO:0003735,GO:0006412,GO:0005840,GO:0005622	-	Ko03010	Ribosome [PATH:ko03010]	K02921	large subunit ribosomal protein L37Ae
LEG01939	-	Scaffold1	5107752	5108149	+	-	0	0	0	0	0	0	0	0	0	1	0	1	0	1	0	GO:0008152,GO:0016491	-	-	-	-	-
GENE14523	-	Scaffold1	5132560	5133123	-	-	6.60648	11.5398	6.79068	9.39463	7.19149	8.21594	5.25933	5.75582	2.79794	0.15045	-0.496	0.155	0.413	0.0127	0.914	-	-	-	-	-	-
GENE14524	-	Scaffold1	5135673	5137298	+	-	9.7833	7.86296	6.86991	9.16188	8.67777	7.46761	12.9785	17.3409	17.3631	5e-05	1.29	0.1125	0.399	0.00015	-0.887	-	-	-	-	-	-
GENE14525	-	Scaffold1	5137371	5139063	+	-	23.2948	18.4714	22.1571	15.679	14.2517	14.5693	19.9347	17.0225	22.4602	0.01865	0.275	0.0525	-0.246	0.00025	-0.519	-	-	-	-	-	-
GENE14526	-	Scaffold1	5139915	5142914	-	-	5.96788	5.66037	5.10455	2.69525	4.46917	5.00291	5.38092	3.61757	2.68808	0.5327	-0.131	0.19195	-0.277	0.5083	-0.143	-	-	-	-	-	-
GENE14527	-	Scaffold1	5143816	5148087	+	-	68.6385	62.8547	61.0912	81.9994	86.696	78.953	84.9817	90.617	90.0602	5e-05	0.764	5e-05	0.672	0.50305	-0.0898	-	-	-	-	-	-
LEG01757	-	Scaffold1	5147709	5147993	-	-	188.201	190.347	202.803	294.342	283.951	271.98	318.192	300.514	304.012	0.0064	0.841	0.01345	0.802	0.9142	-0.0357	-	-	-	-	-	-
GENE14528	yfcG	Scaffold1	5148491	5149689	-	Disulfide-bond oxidoreductase YfcG [Source:SWISS;Acc:P77526]	97.201	85.2188	78.3522	84.2444	64.4227	79.5135	40.0603	45.5468	31.7348	5e-05	-0.931	0.5325	0.0713	5e-05	1	GO:0005515	-	-	-	-	-
LEG01942	-	Scaffold1	5149754	5150044	-	-	64.6943	77.5081	39.9414	24.5348	45.9725	49.9361	17.7466	41.2413	16.5033	0.05505	-0.994	0.6944	-0.166	0.1829	0.833	-	-	-	-	-	-
LEG01990	-	Scaffold1	5150095	5151636	-	-	1.14002	2.10572	1.17018	3.50087	2.25512	2.09616	1.173	2.07547	0	1	-0.164	0.284	1.06	0.35805	1.23	-	-	-	-	-	-
GENE14529	-	Scaffold1	5152301	5158102	-	-	3.83011	2.65379	3.75074	3.27724	2.45171	2.99439	3.66061	3.73693	3.96196	0.0082	0.482	0.7114	0.0734	0.03785	-0.406	-	-	-	-	-	-
GENE14530	-	Scaffold1	5158608	5160070	+	-	63.5348	53.8156	54.9061	56.1704	59.5225	60.8451	52.8737	53.3892	49.4613	0.1815	0.16	0.0005	0.411	0.0534	0.255	-	-	-	-	-	-
LEG01802	-	Scaffold1	5176571	5178594	-	-	0	0	0	0	0	0	0	0	0	1	0	1	0	1	0	-	-	-	-	-	-
GENE14531	-	Scaffold1	5181848	5183538	-	-	0	0	0	0	0	0	0	0	0	1	0	1	0	1	0	-	-	-	-	-	-
GENE14532	-	Scaffold1	5184319	5187252	-	-	0	0	0	0	0	0	0	0	0	1	0	1	0	1	0	GO:0006355,GO:0003677	-	-	-	-	-
GENE14533	LAC	Scaffold1	5188389	5191454	-	Laccase [Source:SWISS;Acc:Q01679]	22.2679	19.646	18.6479	16.632	16.1625	17.5845	2.25117	1.62301	2.34356	5e-05	-2.89	0.7827	0.0365	5e-05	2.93	GO:0005507,GO:0055114,GO:0016491	AA1_1	-	-	-	-
GENE14534	-	Scaffold1	5193569	5194595	-	-	402.61	401.076	438.216	391.247	371.619	391.4	143.878	149.33	168.915	5e-05	-1.03	0.01495	0.269	5e-05	1.3	-	-	-	-	-	-
GENE14535	-	Scaffold1	5194725	5194997	-	-	940.806	920.56	967.772	917.425	802.239	883.332	376.507	335.081	399.916	5e-05	-1.02	0.0848	0.208	5e-05	1.24	-	-	-	-	-	-
GENE14536	-	Scaffold1	5196385	5197113	-	-	7.77284	6.50985	9.48047	5.37464	5.69232	3.85117	7.38828	6.99619	9.7459	0.0901	0.429	0.3552	-0.261	0.01705	-0.688	-	-	-	-	-	-
GENE14537	-	Scaffold1	5197291	5198502	+	-	0	0	0	0	0	0	0	0	0	1	0	1	0	1	0	-	-	-	-	-	-
GENE14538	-	Scaffold1	5198546	5198797	+	-	77.2146	101.654	104.45	165.963	200.208	118.874	152.795	101.523	158.864	0.00165	0.784	0.0001	1.14	0.08995	0.359	-	-	-	-	-	-
GENE14539	-	Scaffold1	5198962	5200655	+	-	94.7898	86.8004	93.5915	126.156	142.783	127.634	123.354	115.704	124.872	5e-05	0.813	5e-05	0.877	0.58495	0.0671	-	-	-	-	-	-
GENE14540	-	Scaffold1	5201082	5203182	+	-	1.24704	0.893373	1.79028	0.318728	1.58214	0.288411	2.90835	2.92655	4.64401	0.0017	1.77	1	-0.307	0.0346	-2.07	-	-	-	-	-	-
GENE14541	carG	Scaffold1	5203948	5204580	-	Geranylgeranyl pyrophosphate synthase [Source:SWISS;Acc:Q9P885]	144.714	129.775	118.753	97.0561	89.6611	70.1665	93.3977	89.4794	74.5047	0.00435	-0.346	0.0033	-0.373	0.87955	-0.0231	GO:0008299	-	-	-	-	-
GENE14542	carG	Scaffold1	5204773	5205441	-	Geranylgeranyl pyrophosphate synthase [Source:SWISS;Acc:Q9P885]	92.5071	81.4573	87.1792	66.1354	52.0684	64.5436	78.3574	74.0606	64.4876	0.5077	-0.104	0.121	-0.256	0.40735	-0.149	GO:0008299	-	-	-	-	-
GENE14543	Acp2	Scaffold1	5206487	5208587	+	Lysosomal acid phosphatase [Source:SWISS;Acc:P24638]	761.833	721.039	754.69	173.96	149.667	166.219	295.417	274.862	317.896	5e-05	-0.896	5e-05	-1.82	5e-05	-0.924	-	-	Ko04142,Ko00740	Lysosome [PATH:ko04142],Riboflavin metabolism [PATH:ko00740]	K14410	EC:3.1.3.2
GENE14544	srp72	Scaffold1	5208963	5210092	+	Signal recognition particle subunit SRP72 [Source:SWISS;Acc:Q54EP7]	47.3972	52.0633	56.6447	32.4813	28.2553	37.0436	37.2407	34.3072	33.6368	0.09085	-0.192	0.0038	-0.334	0.33235	-0.139	GO:0008312,GO:0006614,GO:0005515,GO:0048500	-	-	-	-	-
GENE14545	laaA	Scaffold1	5210439	5211491	+	L-amino acid amidase [Source:SWISS;Acc:C3K630]	27.2249	32.4974	35.6427	58.968	49.8166	54.1396	66.5105	63.0207	62.0008	5e-05	1.54	5e-05	1.13	0.00205	-0.412	GO:0006508,GO:0008233	-	-	-	-	-
GENE14546	-	Scaffold1	5214569	5215749	+	-	0	0	0	0	0	0	7.8636	0	0	1	inf	1	0	1	#NAME?	-	-	-	-	-	-
GENE14547	exgD	Scaffold1	5215762	5218523	+	Probable glucan 1,3-beta-glucosidase D [Source:SWISS;Acc:A1CTI3]	226.323	220.503	228.547	163.782	158.046	166.643	153.296	133.793	147.603	0.0225	-0.235	0.041	-0.224	0.9082	0.014	GO:0005975,GO:0004553	GH5_9	-	-	-	-
GENE14548	-	Scaffold1	5218709	5219013	+	-	0	0	0	7.19553	0	0	0	6.02854	0	1	inf	1	inf	1	0.154	-	-	-	-	-	-
GENE14549	-	Scaffold1	5219192	5219586	+	-	0	0	0	0	0	0	0	0	0	1	0	1	0	1	0	-	-	-	-	-	-
GENE14550	-	Scaffold1	5222604	5223094	-	-	46.3748	54.2044	32.197	45.1822	48.9449	44.9766	42.0762	27.761	32.142	0.60005	-0.0943	0.0225	0.407	0.00835	0.504	-	-	-	-	-	-
GENE14551	-	Scaffold1	5223104	5223552	-	-	7.93238	3.65959	6.71284	8.21609	5.23529	11.4757	11.0242	2.4408	6.81487	0.4314	0.442	0.21815	0.729	0.59325	0.29	-	-	-	-	-	-
GENE10714	-	Scaffold5	2313695	2317644	-	-	33.7504	39.2154	39.1245	70.6985	82.4668	71.646	10.1632	11.0878	10.6298	5e-05	-1.38	5e-05	1.29	5e-05	2.67	-	-	-	-	-	-
GENE14553	-	Scaffold1	5229782	5230573	-	-	157.456	158.172	145.655	79.6794	80.95	80.0652	19.0944	23.1199	20.1615	5e-05	-2.49	5e-05	-0.59	5e-05	1.9	-	-	-	-	-	-
GENE14554	NCDase	Scaffold1	5230667	5231757	-	Neutral ceramidase [Source:SWISS;Acc:Q304B9]	853.586	826.453	823.632	566.105	559.824	580.638	285.751	305.886	301.576	5e-05	-1.17	0.02575	-0.24	5e-05	0.931	-	-	-	-	-	-
GENE14555	CDase	Scaffold1	5231768	5234647	-	Neutral ceramidase [Source:SWISS;Acc:Q9VA70]	379.454	389.904	410.929	271.757	235.504	271.745	148.424	133.006	152.56	5e-05	-1.04	0.005	-0.306	5e-05	0.737	-	-	Ko04071,Ko00600	Sphingolipid signaling pathway [PATH:ko04071],Sphingolipid metabolism [PATH:ko00600]	K12349	EC:3.5.1.23
GENE14556	YGE9_SCHPO	Scaffold1	5234828	5235909	-	Uncharacterized methyltransferase C1347.09 [Source:SWISS;Acc:O94628]	588.127	543.304	523.125	515.457	519.1	490.653	447.606	451.438	419.629	0.6458	0.0483	0.01725	0.265	0.0712	0.22	GO:0008168,GO:0008152	-	-	-	-	-
GENE14557	YAN6_SCHPO	Scaffold1	5236223	5237352	+	Uncharacterized transporter C3H1.06c [Source:SWISS;Acc:Q10072]	29.7091	23.8473	21.8448	25.6464	31.0259	26.0892	13.988	21.5269	15.8251	0.0776	-0.281	0.0073	0.405	0.00025	0.69	GO:0016021,GO:0055085	-	-	-	-	-
GENE14558	-	Scaffold1	5238308	5238688	+	-	24.9993	23.1656	30.8389	27.198	41.3933	26.9403	37.7931	18.3694	19.5343	0.5059	0.175	0.01215	0.652	0.06155	0.48	-	-	-	-	-	-
GENE14559	-	Scaffold1	5242424	5242997	-	-	4.06411	3.41796	0	0	0	0	3.85425	3.32412	0	1	0.264	1	#NAME?	1	#NAME?	-	-	-	-	-	-
GENE14560	-	Scaffold1	5243396	5243697	-	-	34.3051	24.1049	34.9343	42.8846	31.2498	14.0864	51.1016	44.3405	21.345	0.182	0.588	0.7991	0.132	0.35165	-0.454	-	-	-	-	-	-
GENE14561	YCF8_SCHPO	Scaffold1	5245018	5246090	-	GATA zinc finger domain-containing protein C1393.08 [Source:SWISS;Acc:O94720]	6.05818	8.26861	6.38443	7.19325	4.67656	6.59723	7.668	6.92992	7.02561	0.07615	0.413	0.5154	0.156	0.27285	-0.254	GO:0003700,GO:0006355,GO:0008270,GO:0043565	-	-	-	-	-
GENE14562	-	Scaffold1	5248084	5248682	-	-	3.91176	2.39671	3.34988	1.30903	4.35468	5.62111	6.43226	7.57243	5.13408	0.02935	1.28	0.29755	0.575	0.12195	-0.698	-	-	-	-	-	-
LEG01856	-	Scaffold1	5251530	5251833	-	-	35.7528	37.5632	60.4635	64.6079	36.8507	47.5189	48.3868	50.107	47.4507	0.31645	0.364	0.2309	0.447	0.83145	0.0866	-	-	-	-	-	-
GENE14563	-	Scaffold1	5252187	5252597	-	-	34.6501	15.648	32.9099	51.2308	41.7348	53.6829	28.7771	27.548	39.2071	0.04665	0.44	5e-05	1.04	0.00305	0.602	-	-	-	-	-	-
LEG02006	-	Scaffold1	5253595	5253932	-	-	11.5652	17.8663	38.8065	11.044	20.0032	10.6998	21.3053	17.9926	9.50953	0.81955	-0.243	0.72525	-0.368	0.89775	-0.118	-	-	-	-	-	-
GENE14564	-	Scaffold1	5255868	5256860	+	-	0.838545	1.67057	1.39025	2.65045	5.33058	3.34969	6.77038	10.3064	3.79998	0.011	2.76	0.0436	1.87	0.01535	-0.883	-	-	-	-	-	-
GENE14565	-	Scaffold1	5257320	5257822	-	-	3.08596	1.39929	0	0	1.526	0	0	0	1.38559	1	-1.37	1	-1.16	1	0.22	-	-	-	-	-	-
GENE14566	-	Scaffold1	5259430	5260922	-	-	8.98775	10.1294	9.40762	5.40672	4.79269	6.93404	6.15068	6.53191	6.63382	0.1615	-0.278	0.0268	-0.457	0.4068	-0.176	-	-	-	-	-	-
GENE14567	-	Scaffold1	5262827	5268629	+	-	4.33424	4.80691	4.01742	4.25954	3.61747	3.16689	3.45073	4.57929	3.23528	0.3931	0.113	0.648	0.0611	0.75055	-0.0489	-	-	-	-	-	-
GENE14568	rco-3	Scaffold1	5269459	5271480	-	Probable glucose transporter rco-3 [Source:SWISS;Acc:Q92253]	222.597	218.426	213.051	222.178	177.712	224.466	485.183	475.5	538.576	5e-05	1.58	0.02045	0.254	5e-05	-1.33	GO:0022891,GO:0005215,GO:0016021,GO:0016020,GO:0022857,GO:0055085	-	Ko04113	Meiosis - yeast [PATH:ko04113]	K08139	MFS transporter, SP family, sugar:H+ symporter
GENE14569	-	Scaffold1	5271911	5272743	-	-	33.6921	31.6435	32.1978	44.3344	40.8379	44.1989	27.2367	21.0485	28.9728	0.8179	0.0392	5e-05	0.73	5e-05	0.693	-	-	-	-	-	-
GENE14570	-	Scaffold1	5273742	5274270	-	-	56.8005	62.8576	64.8195	49.9	48.577	58.1313	33.5783	43.0854	44.3356	0.12365	-0.253	0.36695	0.144	0.02625	0.4	-	-	-	-	-	-
GENE14571	-	Scaffold1	5279479	5281952	+	-	0	0	0	0	0	0	0	0	0	1	0	1	0	1	0	-	-	-	-	-	-
GENE14572	-	Scaffold1	5289560	5290030	+	-	0	0	0	0	0	0	0	0	0	1	0	1	0	1	0	-	-	-	-	-	-
LEG01767	-	Scaffold1	5292987	5295395	-	-	0	0	0	0	0	0	0	0	0	1	0	1	0	1	0	-	-	-	-	-	-
LEG02014	-	Scaffold1	5298661	5299546	-	-	0	0	0	0	0	0	0	0	0	1	0	1	0	1	0	-	-	-	-	-	-
GENE14573	-	Scaffold1	5302008	5302421	-	-	0	0	0	0	0	0	0	0	0	1	0	1	0	1	0	-	-	-	-	-	-
GENE14574	-	Scaffold1	5303122	5304539	-	-	0	0	0	0	0	0	0	0	0	1	0	1	0	1	0	-	-	-	-	-	-
GENE14575	fft2	Scaffold1	5305301	5309532	+	ATP-dependent helicase fft2 [Source:SWISS;Acc:O74842]	0	0	0	0	0	0	0	0	0	1	0	1	0	1	0	-	-	-	-	-	-
LEG00733	RDL_SCHPO	Scaffold10	1526	2448	+	Putative thiosulfate sulfurtransferase, mitochondrial [Source:SWISS;Acc:Q10215]	100.144	123.935	115.188	83.902	84.4151	88.6458	50.8081	42.9948	39.6141	5e-05	-1.03	0.7762	-0.0387	5e-05	0.996	-	-	-	-	-	-
GENE05054	TAF12B	Scaffold10	3182	4144	+	Transcription initiation factor TFIID subunit 12b [Source:SWISS;Acc:B2C6R6]	48.8923	43.7307	49.5117	30.161	36.1126	37.4667	39.8648	27.6339	31.3815	0.0806	-0.218	0.0542	-0.246	0.87285	-0.0239	GO:0005669,GO:0046982,GO:0006352	-	Ko03022	Basal transcription factors [PATH:ko03022]	K03126	transcription initiation factor TFIID subunit 12
GENE05055	FRDA_SCHPO	Scaffold10	4418	5008	+	Frataxin homolog, mitochondrial [Source:SWISS;Acc:O74831]	59.9999	54.9085	51.199	91.1867	82.0353	71.7337	61.5885	54.3712	41.9858	0.07555	0.263	5e-05	0.911	0.0001	0.651	GO:0008199,GO:0055114,GO:0004322,GO:0005739,GO:0016226	-	Ko00860	Porphyrin and chlorophyll metabolism [PATH:ko00860]	K19054	EC:1.16.3.1
GENE05056	-	Scaffold10	5422	6015	-	-	23.912	17.7297	20.357	16.4491	14.4743	16.9068	17.366	13.4905	13.6703	0.42665	-0.162	0.54765	-0.121	0.82665	0.0445	-	-	-	-	-	-
GENE05057	Wdr70	Scaffold10	6207	8824	+	WD repeat-containing protein 70 [Source:SWISS;Acc:Q5EB92]	40.0924	39.2548	34.9666	20.9751	18.2826	25.6788	24.8261	22.8651	27.0421	0.01635	-0.28	5e-05	-0.544	0.0525	-0.262	GO:0005515	-	-	-	-	-
GENE05058	bdf1	Scaffold10	8840	11575	+	SWR1 complex bromodomain subunit bdf1 [Source:SWISS;Acc:Q9Y7N0]	111.621	108.699	111.214	103.046	80.5584	109.08	138.234	108.429	154.085	5e-05	0.692	0.18215	0.147	5e-05	-0.543	GO:0005515	-	-	-	-	-
GENE05059	Gpatch8	Scaffold10	12073	13663	-	G patch domain-containing protein 8 [Source:SWISS;Acc:A2A6A1]	73.9931	72.7284	66.9795	54.8343	51.9512	56.5958	32.2586	34.3871	29.1016	5e-05	-0.685	0.8575	0.0208	5e-05	0.709	GO:0046872,GO:0003676	-	-	-	-	-
GENE05060	pup3	Scaffold10	13682	14517	+	Probable proteasome subunit beta type-3 [Source:SWISS;Acc:Q9Y7T8]	347.042	320.765	280.17	188.009	183.761	173.381	226.422	238.792	198.055	0.0821	-0.192	5e-05	-0.453	0.0454	-0.258	GO:0051603,GO:0004175,GO:0005839,GO:0004298	-	Ko03050	Proteasome [PATH:ko03050]	K02735	EC:3.4.25.1
GENE05061	fap2	Scaffold10	16793	17839	+	L-saccharopine oxidase [Source:SWISS;Acc:Q9UTM9]	0.77539	0.754258	0.626048	1.08573	1.34084	1.1659	0.827305	1.74499	1.43884	1	1.22	1	1.08	1	-0.137	GO:0055114,GO:0016491	-	-	-	-	-
GENE05062	MPH1	Scaffold10	20484	25134	-	ATP-dependent DNA helicase MPH1 [Source:SWISS;Acc:A4RN08]	6.92773	6.02395	5.64806	11.9168	15.7001	12.8852	14.8233	16.4582	12.8323	5e-05	1.61	5e-05	1.45	0.24425	-0.155	GO:0016787,GO:0005524,GO:0003677	-	Ko03460	Fanconi anemia pathway [PATH:ko03460]	K10896	fanconi anemia group M protein
GENE05063	RBM27	Scaffold10	25350	27079	+	RNA-binding protein 27 [Source:SWISS;Acc:Q9P2N5]	28.1868	28.7089	33.324	21.5683	16.538	24.9395	23.2614	20.5607	28.3498	0.79165	0.0298	0.09415	-0.201	0.11055	-0.229	GO:0046872,GO:0000166,GO:0003676,GO:0006397	-	-	-	-	-
GENE05064	-	Scaffold10	27173	27567	+	-	61.3346	70.3506	66.2598	30.4666	37.2232	34.6817	44.1447	39.5808	61.164	0.2892	-0.209	0.0086	-0.58	0.10405	-0.367	-	-	-	-	-	-
GENE05065	-	Scaffold10	27619	28181	+	-	55.7559	37.3274	49.3197	39.4138	32.399	40.4333	41.9716	56.3156	44.8109	0.10805	0.257	0.7899	-0.0455	0.09865	-0.3	-	-	-	-	-	-
GENE05066	bglL	Scaffold10	28286	32536	-	Probable beta-glucosidase L [Source:SWISS;Acc:Q0CEF3]	69.884	64.5686	61.2028	34.0962	36.3333	38.1251	10.1751	9.51502	10.7931	5e-05	-2.3	5e-05	-0.592	5e-05	1.71	GO:0005975,GO:0004553	CBM1,GH3	-	-	-	-
GENE05067	Osbpl3	Scaffold10	32845	34989	-	Oxysterol-binding protein-related protein 3 [Source:SWISS;Acc:Q9DBS9]	41.2084	48.4176	48.4787	27.3153	23.6103	27.6839	38.5529	35.2887	31.6706	0.9216	0.0115	0.0002	-0.49	0.0012	-0.499	-	-	-	-	-	-
GENE05068	-	Scaffold10	34694	35916	+	-	0	0	0	0	0	0	0	0	0	1	0	1	0	1	0	-	-	-	-	-	-
GENE05069	6-PGD	Scaffold10	35935	37935	+	6-phosphogluconate dehydrogenase, decarboxylating [Source:SWISS;Acc:O60037]	992.942	930.345	891.843	809.391	874.264	812.723	564.46	551.499	557.559	0.0019	-0.332	0.0763	0.199	5e-05	0.534	GO:0006098,GO:0004616,GO:0055114,GO:0016491	-	Ko00030,Ko00480	Pentose phosphate pathway [PATH:ko00030],Glutathione metabolism [PATH:ko00480]	K00033	EC:1.1.1.44 1.1.1.343
GENE05070	ark1	Scaffold10	38171	39514	+	Serine/threonine-protein kinase ark1 [Source:SWISS;Acc:O59790]	119.659	110.083	104.712	87.2791	79.693	83.0997	58.0272	64.9924	65.8639	0.0002	-0.44	0.72315	-0.0411	0.0024	0.402	GO:0006468,GO:0007049,GO:0005524,GO:0004672	-	-	-	-	-
GENE05071	Vwa5a	Scaffold10	39679	42871	-	von Willebrand factor A domain-containing protein 5A [Source:SWISS;Acc:Q75WE7]	5.24652	4.52068	5.9138	3.75559	3.27799	4.8092	32.7814	28.7724	35.417	5e-05	2.99	0.59135	-0.0862	5e-05	-3.07	-	-	-	-	-	-
GENE05072	-	Scaffold10	42822	43509	-	-	0	0	0	0	0	0	0	0	0	1	0	1	0	1	0	-	-	-	-	-	-
GENE05073	6PGL	Scaffold10	43924	44757	-	Probable 6-phosphogluconolactonase [Source:SWISS;Acc:O74455]	198.821	194.977	186.231	209.023	238.748	205.325	190.619	196.444	179.839	0.0092	0.292	5e-05	0.468	0.15785	0.18	GO:0017057,GO:0006098,GO:0005975	-	Ko00030	Pentose phosphate pathway [PATH:ko00030]	K01057	EC:3.1.1.31
GENE05074	Rab7a	Scaffold10	45013	45989	-	Ras-related protein Rab-7a [Source:SWISS;Acc:P09527]	421.947	420.135	388.394	391.28	375.088	368.38	359.625	397.412	326.652	0.0113	0.273	0.037	0.234	0.7678	-0.0366	GO:0006886,GO:0016020,GO:0003924,GO:0006913,GO:0005622,GO:0007165,GO:0015031,GO:0007264,GO:0005525	-	Ko04144,Ko04145,Ko05152,Ko04140,Ko05146,Ko04138,Ko04137,Ko05132	Endocytosis [PATH:ko04144],Phagosome [PATH:ko04145],Tuberculosis [PATH:ko05152],Autophagy - animal [PATH:ko04140],Amoebiasis [PATH:ko05146],Autophagy - yeast [PATH:ko04138],Mitophagy - animal [PATH:ko04137],Salmonella infection [PATH:ko05132]	K07897	Ras-related protein Rab-7A
GENE05075	-	Scaffold10	46113	46908	+	-	113.391	94.8368	95.0572	97.2998	85.6711	98.6005	185.529	198.386	156.696	5e-05	1.27	0.0351	0.241	5e-05	-1.03	-	-	-	-	-	-
GENE05076	Q9SYG4_ARATH	Scaffold10	47860	49348	-	None [Source:SWISS;Acc:Q9SYG4]	283.814	265.934	313.077	293.547	324.55	303.457	493.719	451.672	496.268	5e-05	1.16	5e-05	0.448	5e-05	-0.708	GO:0003676,GO:0000166	-	-	-	-	-
GENE05077	phb1	Scaffold10	49360	50948	-	Prohibitin-1 [Source:SWISS;Acc:Q9P7H3]	287.01	288.481	245.136	231.429	255.805	233.738	300.469	319.057	282.225	0.0005	0.391	0.1404	0.165	0.0682	-0.224	GO:0016020	-	-	-	-	-
GENE05078	ASNSD1	Scaffold10	51122	53676	-	Asparagine synthetase domain-containing protein 1 [Source:SWISS;Acc:Q9NWL6]	8.82649	5.70193	5.06465	4.28798	5.09544	7.41679	7.33927	8.5678	4.98842	0.02135	0.546	0.73255	0.0939	0.0872	-0.449	GO:0006529,GO:0004066	-	-	-	-	-
GENE05079	-	Scaffold10	53828	54905	+	-	24.998	22.4395	29.8518	19.6482	21.8623	21.07	19.8387	16.1651	22.8392	0.8566	-0.0312	0.9798	0.00696	0.8233	0.0411	-	-	-	-	-	-
GENE05080	MAPK	Scaffold10	55407	56976	-	Mitogen-activated protein kinase [Source:SWISS;Acc:Q00859]	9.2273	6.35529	7.60242	5.30292	5.01118	5.73294	5.62397	4.24239	2.97107	0.0085	-0.634	0.38685	-0.197	0.09905	0.44	GO:0006468,GO:0004707,GO:0005524,GO:0004672	-	Ko04024,Ko04022,Ko05231,Ko05230,Ko04611,Ko04919,Ko05034,Ko04912,Ko04910,Ko04917,Ko04916,Ko04915,Ko04914,Ko04114,Ko05226,Ko05224,Ko05225,Ko05223,Ko05220,Ko05221,Ko04621,Ko04620,Ko05020,Ko05142,Ko05140,Ko05145,Ko01521,Ko01522,Ko01524,Ko04934,Ko04930,Ko04933,Ko04320,Ko04520,Ko04730,Ko05010,Ko05152,Ko04151,Ko04150,Ko05165,Ko05164,Ko05167,Ko04921,Ko04926,Ko05160,Ko04724,Ko04725,Ko04726,Ko04550,Ko04720…	cAMP signaling pathway [PATH:ko04024],cGMP - PKG signaling pathway [PATH:ko04022],Choline metabolism in cancer [PATH:ko05231],Central carbon metabolism in cancer [PATH:ko05230],Platelet activation [PATH:ko04611],Thyroid hormone signaling pathway [PATH:ko04919],Alcoholism [PATH:ko05034],GnRH signaling pathway [PATH:ko04912],Insulin signaling pathway [PATH:ko04910],Prolactin signaling pathway [PATH…	K04371	EC:2.7.11.24
GENE05081	ERG9	Scaffold10	56998	59930	-	Squalene synthase [Source:SWISS;Acc:Q92459]	155.772	154.461	160.56	109.047	106.98	132.794	86.7896	90.4372	96.3348	0.0002	-0.416	0.46035	-0.0845	0.00915	0.335	GO:0016021,GO:0004310,GO:0016765,GO:0009058,GO:0016740,GO:0008610	-	Ko00100,Ko00909	Steroid biosynthesis [PATH:ko00100],Sesquiterpenoid and triterpenoid biosynthesis [PATH:ko00909]	K00801	EC:2.5.1.21
GENE05082	BAT1	Scaffold10	60807	63744	+	Branched-chain-amino-acid aminotransferase, mitochondrial [Source:SWISS;Acc:P38891]	88.2656	82.5486	86.3543	88.3291	91.2488	94.4354	170.077	170.106	170.574	5e-05	1.37	0.0007	0.393	5e-05	-0.978	GO:0003824,GO:0009081,GO:0004084,GO:0008152	-	Ko00270,Ko00770,Ko00290,Ko00280	Cysteine and methionine metabolism [PATH:ko00270],Pantothenate and CoA biosynthesis [PATH:ko00770],Valine, leucine and isoleucine biosynthesis [PATH:ko00290],Valine, leucine and isoleucine degradation [PATH:ko00280]	K00826	EC:2.6.1.42
GENE05083	ACO2	Scaffold10	63877	65207	+	Probable aconitate hydratase 2 [Source:SWISS;Acc:P39533]	54.2007	45.6784	47.7378	34.8919	31.5623	41.4232	24.6983	33.9294	31.9939	0.0018	-0.38	0.5134	-0.0816	0.0485	0.301	GO:0008152	-	Ko00300	Lysine biosynthesis [PATH:ko00300]	K17450	EC:4.2.1.-
GENE05084	Q4WJ90_ASPFU	Scaffold10	65220	66286	+	None [Source:SWISS;Acc:Q4WJ90]	66.3901	60.0351	55.7662	47.9855	41.6541	51.889	41.3563	34.4151	38.7796	0.01725	-0.282	0.7969	-0.0308	0.07875	0.254	GO:0008152	-	-	-	-	-
GENE05085	Q4WJ90_ASPFU	Scaffold10	66295	67169	+	None [Source:SWISS;Acc:Q4WJ90]	73.1833	55.082	69.292	53.0674	47.1993	55.5796	39.2482	36.127	36.4731	0.00245	-0.397	0.62165	0.0631	0.00405	0.464	GO:0008152	-	-	-	-	-
GENE05086	MSH1	Scaffold10	68299	72204	-	DNA mismatch repair protein MSH1, mitochondrial [Source:SWISS;Acc:P25846]	7.73135	7.41259	6.29995	2.06316	1.698	2.31242	3.17875	2.44414	2.61067	5e-05	-1.03	5e-05	-1.45	0.03255	-0.424	GO:0006298,GO:0005524,GO:0030983	-	Ko03430	Mismatch repair [PATH:ko03430]	K03555	DNA mismatch repair protein MutS
GENE05087	-	Scaffold10	72241	72465	-	-	0	0	0	0	6.32207	0	0	0	0	1	0	1	inf	1	inf	-	-	-	-	-	-
GENE05088	spn3	Scaffold10	72322	73747	+	Septin homolog spn3 [Source:SWISS;Acc:P48008]	337.423	322.002	326.114	185.849	154.561	177.659	170.909	178.092	188.751	5e-05	-0.545	5e-05	-0.562	0.90375	-0.015	GO:0005525	-	-	-	-	-
GENE05089	-	Scaffold10	73765	74209	+	-	672.742	674.328	622.967	327.77	430.244	408.895	356.505	374.902	390.892	5e-05	-0.539	0.0004	-0.408	0.3419	0.135	-	-	-	-	-	-
GENE05090	-	Scaffold10	74737	75997	+	-	43.0355	41.3239	43.1168	35.3462	31.2385	38.563	40.5097	31.2566	43.644	0.05365	0.221	0.65645	0.0501	0.21935	-0.169	-	-	-	-	-	-
GENE05091	-	Scaffold10	76790	77968	+	-	44.0761	51.0193	44.7888	44.4986	44.1682	46.4811	40.3174	33.7783	46.0578	0.06835	0.203	0.00395	0.329	0.3428	0.128	-	-	-	-	-	-
GENE05092	-	Scaffold10	78630	79163	-	-	9.65029	11.1852	14.1975	5.01172	11.8272	12.0706	13.1879	16.8336	16.6626	0.0175	0.639	0.78925	0.0789	0.05095	-0.555	-	-	-	-	-	-
GENE05093	-	Scaffold10	80375	80955	+	-	47.9781	28.5002	32.118	57.9692	66.5254	75.9738	40.9634	59.3763	57.1254	5e-05	0.896	5e-05	1.2	0.1909	0.309	-	-	-	-	-	-
GENE05094	-	Scaffold10	81007	81547	+	-	32.1807	29.19	30.8457	53.1229	51.3327	44.8788	48.7899	40.3356	42.7155	0.00025	0.791	5e-05	0.918	0.4903	0.13	-	-	-	-	-	-
GENE05095	-	Scaffold10	81040	82253	-	-	12.892	7.35967	2.98241	8.25278	15.7208	8.49136	12.2253	10.5825	7.89768	0.50595	0.684	0.54875	0.673	0.9173	-0.00913	-	-	-	-	-	-
GENE05096	-	Scaffold10	82525	83918	-	-	133.638	130.354	127.996	185.035	165.501	183.557	156.16	127.463	182.965	5e-05	0.691	5e-05	0.844	0.20965	0.155	-	-	-	-	-	-
GENE05097	-	Scaffold10	84079	84753	-	-	118.778	107.605	128.642	171.436	170.764	168.097	148.756	109.161	166.931	5e-05	0.614	5e-05	0.785	0.1816	0.174	-	-	-	-	-	-
GENE05098	-	Scaffold10	84783	85217	-	-	115.987	131.558	117.727	172.847	163.38	158.167	130.073	118.095	173.198	0.00015	0.459	5e-05	0.647	0.17645	0.192	-	-	-	-	-	-
GENE05099	-	Scaffold10	86501	87162	+	-	7.91219	11.3972	9.24706	9.21231	7.25315	12.1095	7.36764	7.12616	4.29604	0.49995	-0.194	0.30965	0.272	0.11465	0.469	-	-	-	-	-	-
LEG00707	-	Scaffold10	88092	88379	+	-	0	2.20933	0	0	0	2.43111	0	0	0	1	#NAME?	1	0.386	1	inf	-	-	-	-	-	-
GENE05100	RPL28A	Scaffold10	88949	90088	+	60S ribosomal protein L28-1 [Source:SWISS;Acc:O82204]	890.349	749.672	784.476	608.584	637.188	663.253	390.044	456.131	395.816	5e-05	-0.669	0.8207	0.0264	5e-05	0.699	GO:0003735,GO:0006412,GO:0005840,GO:0005622	-	-	-	-	-
GENE05101	-	Scaffold10	90582	91199	-	-	57.4225	56.7945	51.4655	38.3755	40.6477	40.7739	72.531	75.3135	82.5427	5e-05	0.784	0.4014	-0.123	5e-05	-0.904	-	-	-	-	-	-
GENE05102	-	Scaffold10	91306	91545	-	-	0	3.22791	0	3.78336	3.53566	0	0	13.0218	13.8171	0.14655	3.21	1	1.66	0.34415	-1.55	-	-	-	-	-	-
GENE05103	-	Scaffold10	92331	95166	+	-	33.6471	32.4313	33.7396	18.3576	14.2884	25.4762	29.5698	22.5753	35.6996	0.1283	0.174	0.0001	-0.49	5e-05	-0.662	-	-	-	-	-	-
GENE05104	STE20	Scaffold10	95502	96852	+	Serine/threonine-protein kinase STE20 [Source:SWISS;Acc:Q6FN53]	39.6206	39.602	43.8758	25.609	25.3287	31.0245	38.225	29.7285	41.0445	0.0881	0.192	0.0043	-0.346	0.00025	-0.536	GO:0006468,GO:0004713,GO:0005524,GO:0004672	-	-	-	-	-
GENE05105	cut23	Scaffold10	97521	99756	-	Anaphase-promoting complex subunit 8 [Source:SWISS;Acc:O94556]	27.0822	22.5063	21.183	14.8101	12.1612	18.971	14.2314	17.3374	15.2886	0.0205	-0.286	0.01075	-0.331	0.78655	-0.042	GO:0030071,GO:0005515,GO:0005680	-	Ko05166,Ko04914,Ko04113,Ko04111,Ko04110,Ko04114,Ko04120	HTLV-I infection [PATH:ko05166],Progesterone-mediated oocyte maturation [PATH:ko04914],Meiosis - yeast [PATH:ko04113],Cell cycle - yeast [PATH:ko04111],Cell cycle [PATH:ko04110],Oocyte meiosis [PATH:ko04114],Ubiquitin mediated proteolysis [PATH:ko04120]	K03355	anaphase-promoting complex subunit 8
GENE05106	-	Scaffold10	102241	102740	-	-	34.4047	30.8262	37.5086	41.7586	29.451	40.2063	58.3702	32.8103	57.5799	5e-05	0.897	0.0833	0.382	0.0128	-0.513	-	-	-	-	-	-
LEG00687	-	Scaffold10	104852	105537	-	-	81.9046	83.2099	77.7903	20.6603	13.61	16.6011	10.21	7.67156	10.2636	5e-05	-2.8	5e-05	-1.96	0.00235	0.84	-	-	-	-	-	-
GENE05107	-	Scaffold10	110057	110443	+	-	7.16513	9.97555	14.3389	18.1301	9.32178	5.45872	14.5421	9.62246	24.2781	0.0182	0.997	0.231	0.492	0.15465	-0.503	-	-	-	-	-	-
LEG00717	-	Scaffold10	111381	111732	-	-	2.3087	4.07608	6.76387	9.20337	8.85164	15.4722	11.4485	14.2155	8.37452	0.1183	1.61	0.135	1.63	0.93045	0.0257	-	-	-	-	-	-
GENE05108	-	Scaffold10	112454	113937	-	-	152.627	145.658	142.197	160.316	164.339	194.526	111.445	112.232	109.255	0.57625	-0.0615	5e-05	0.473	5e-05	0.537	-	-	-	-	-	-
GENE05109	YHOE_SCHPO	Scaffold10	114547	115969	+	Uncharacterized acyltransferase C428.14 [Source:SWISS;Acc:O94361]	79.0681	74.4804	67.3011	79.0701	81.3764	77.7337	61.7426	76.3133	63.6349	0.13905	0.172	0.0003	0.462	0.02785	0.292	GO:0016746,GO:0008152	-	-	-	-	-
GENE05110	-	Scaffold10	116315	116828	+	-	3.80915	10.2521	4.28869	0	1.81919	3.69085	1.9048	1.68913	5.35983	0.49205	-0.703	0.08035	-1.55	0.3493	-0.84	-	-	-	-	-	-
GENE05111	IES1_EMENI	Scaffold10	116878	118762	+	Ino eighty subunit 1 [Source:SWISS;Acc:C8V8H5]	22.5134	23.363	23.4934	16.7314	13.7849	17.0424	22.077	23.2019	26.8145	0.00185	0.374	0.0587	-0.244	5e-05	-0.616	-	-	-	-	-	-
GENE05112	-	Scaffold10	119210	120439	-	-	967.62	937.069	1026.43	1470.67	1521.02	1334.55	1763.72	1449.64	1761.35	5e-05	1.18	5e-05	0.923	0.03685	-0.255	-	-	-	-	-	-
GENE05113	-	Scaffold10	120514	120833	-	-	4.67267	0	3.11477	4.50367	8.56432	0	4.45775	0	0	1	-0.611	0.5411	0.971	1	1.59	-	-	-	-	-	-
GENE05114	lysA	Scaffold10	121581	122420	-	Saccharopine dehydrogenase [NAD(+), L-lysine-forming] [Source:SWISS;Acc:Q870G1]	128.341	142.04	108.458	87.3143	80.7104	70.5905	80.1016	83.4656	67.5601	0.0003	-0.443	0.00255	-0.364	0.57425	0.0815	-	-	Ko00310,Ko00300	Lysine degradation [PATH:ko00310],Lysine biosynthesis [PATH:ko00300]	K00290	EC:1.5.1.7
GENE05115	TTL3	Scaffold10	122964	123929	+	Inactive TPR repeat-containing thioredoxin TTL3 [Source:SWISS;Acc:Q9SIN1]	221.356	236.305	222.885	165.134	158.783	162.215	92.5205	85.5143	86.1215	5e-05	-0.948	0.17225	-0.156	5e-05	0.794	GO:0005515	-	-	-	-	-
[truncated: 14,689 more rows]
