# Supplementary material for: Comparative transcriptome analysis identified candidate genes involved in mycelium browning in Lentinula edodes
Source: BMC Genomics. 2019 Feb 8;20:121. doi: 10.1186/s12864-019-5509-4 (PMC6368761; doi:10.1186/s12864-019-5509-4)
Supplement: Supplementary file 3 — Table S3. List of the differentially expressed genes used for clustering analysis in each group. (XLSX 776 kb) [file 12864_2019_5509_MOESM3_ESM.xlsx]

## Sheet: Table S3
Supplementary Table S3. List of DEGs used for clustering analysis in each group
W vs. B :
Gene Model	DEG Set	Cluster	Gene Name	Description	Expression (FPKM): W1	Expression (FPKM): W2	Expression (FPKM): W3	Expression (FPKM): B1	Expression (FPKM): B2	Expression (FPKM): B3	P-value	Log2 (fold change)
GENE00124	W vs. B	CL1	-	-	14.5635	15.2912	15.0496	27.4693	24.0173	25.3001	5e-05	1.11
GENE00169	W vs. B	CL1	kif11	Kinesin-related protein 11 [Source:SWISS;Acc:Q6S001]	20.4329	19.5286	22.8911	5.72262	5.38415	4.49394	5e-05	-1.71
GENE00215	W vs. B	CL1	ZRC1	Zinc/cadmium resistance protein [Source:SWISS;Acc:P20107]	75.4002	72.2621	74.1921	114.061	134.178	117.496	5e-05	1
GENE00266	W vs. B	CL1	-	-	18.5407	19.4824	31.7613	148.613	170.991	208.423	5e-05	3.51
GENE00267	W vs. B	CL1	-	-	11.0905	7.32444	7.2455	38.0159	47.6134	51.4116	0.0002	2.55
GENE00553	W vs. B	CL1	CDA_AMYRO	Chitin deacetylase [Source:SWISS;Acc:P50325]	3.86478	4.48586	3.4433	53.7865	57.8041	55.9905	5e-05	4.17
GENE00574	W vs. B	CL1	SC3	Fruiting body protein SC3 [Source:SWISS;Acc:P16933]	198.468	211.121	186.876	61.3891	53.5443	26.6858	5e-05	-1.84
GENE00578	W vs. B	CL1	-	-	4122.41	3776.36	3137.43	531.899	598.375	504.727	5e-05	-2.48
GENE00580	W vs. B	CL1	PTC5	[Pyruvate dehydrogenase [acetyl-transferring]]-phosphatase 1, mitochondrial [Source:SWISS;Acc:Q12511]	16.6043	11.6026	14.5002	6.99951	1.62258	3.35956	0.0003	-1.59
GENE00595	W vs. B	CL1	SC1	Fruiting body protein SC1 [Source:SWISS;Acc:P04158]	83.4894	72.628	62.7293	1853.91	2027.99	1749.87	5e-05	4.96
GENE00606	W vs. B	CL1	SC3	Fruiting body protein SC3 [Source:SWISS;Acc:P16933]	161.623	160.933	176.042	1997.37	2429.87	1526.88	5e-05	3.84
GENE00613	W vs. B	CL1	-	-	696.253	641.796	616.849	1081.81	1109.71	1305.96	5e-05	1.09
GENE00614	W vs. B	CL1	GSTL3	Glutathione S-transferase L3 [Source:SWISS;Acc:Q9LZ06]	2460.43	1724.19	1586.49	4244.73	3780.17	4177.72	5e-05	1.51
GENE00640	W vs. B	CL1	-	-	106.49	103.627	101.376	335.442	323.17	402.046	5e-05	1.99
GENE00890	W vs. B	CL1	3-dehydroquinase	Pentafunctional AROM polypeptide [Source:SWISS;Acc:B0D6H2]	33.7848	33.5373	33.2155	172.491	144.521	205.995	5e-05	2.75
GENE00891	W vs. B	CL1	3-dehydroquinase	Pentafunctional AROM polypeptide [Source:SWISS;Acc:B0D6H2]	29.5151	31.3648	31.9042	172.983	142.066	214.081	5e-05	2.84
GENE00892	W vs. B	CL1	3-dehydroquinase	Pentafunctional AROM polypeptide [Source:SWISS;Acc:B0D6H2]	38.2126	33.1654	39.5194	220.474	178.515	254.119	5e-05	2.84
GENE00947	W vs. B	CL1	inda1	Amino-acid permease inda1 [Source:SWISS;Acc:P34054]	34.2965	35.607	34.8801	60.3228	61.135	58.8809	5e-05	1.18
GENE00948	W vs. B	CL1	inda1	Amino-acid permease inda1 [Source:SWISS;Acc:P34054]	38.0331	50.2954	50.2533	86.3142	84.1401	92.7264	5e-05	1.37
GENE00968	W vs. B	CL1	-	-	19.8858	11.6109	12.375	40.5469	43.2959	44.1452	5e-05	1.9
GENE01030	W vs. B	CL1	xlnB	Endo-1,4-beta-xylanase B [Source:SWISS;Acc:P48824]	265.975	279.995	240.94	107.749	92.4994	94.5229	5e-05	-1.11
GENE01035	W vs. B	CL1	bglG	Probable beta-glucosidase G [Source:SWISS;Acc:Q5B0F4]	33.0696	35.9885	38.9095	13.454	9.66401	11.7576	5e-05	-1.26
GENE01140	W vs. B	CL1	-	-	14.0266	9.1594	9.55413	26.8968	26.6737	23.7096	5e-05	1.61
GENE01172	W vs. B	CL1	-	-	65.7915	65.5945	89.8574	143.134	156.067	122.962	5e-05	1.28
GENE01274	W vs. B	CL1	CHI1	Chitinase 1 [Source:SWISS;Acc:P29026]	70.8617	68.5598	69.63	23.0939	25.8918	29.072	5e-05	-1.13
GENE01369	W vs. B	CL1	agl3	Alpha-galactosidase 3 [Source:SWISS;Acc:Q92451]	2069.66	1882.45	2014.81	4252.92	4064.99	4933.41	5e-05	1.44
GENE01397	W vs. B	CL1	-	-	4.79177	7.28284	7.61717	15.0911	11.6962	14.424	5e-05	1.34
GENE01577	W vs. B	CL1	mcp2	Meiotic coiled-coil protein 2 [Source:SWISS;Acc:O74438]	32.1262	28.6406	33.8043	11.5511	10.2729	13.3158	5e-05	-1.09
GENE01596	W vs. B	CL1	-	-	27.0405	32.2913	17.4424	58.4199	46.2886	46.6938	0.00025	1.34
GENE01598	W vs. B	CL1	-	-	44.2637	43.0037	41.2223	83.4859	83.7691	91.7728	5e-05	1.27
GENE01617	W vs. B	CL1	-	-	408.756	418.206	355.264	51.9066	54.7128	57.7608	5e-05	-2.63
GENE01629	W vs. B	CL1	ACT1	Actin-1 [Source:SWISS;Acc:Q9Y702]	16.095	16.5081	14.3498	27.5395	27.535	23.7114	5e-05	1.08
GENE01686	W vs. B	CL1	Upf1	Regulator of nonsense transcripts 1 [Source:SWISS;Acc:Q9EPU0]	63.528	64.1554	55.3416	16.2727	15.3902	15.2831	5e-05	-1.61
GENE01730	W vs. B	CL1	-	-	27.905	29.589	28.188	161.959	149.478	168.824	5e-05	2.77
GENE01782	W vs. B	CL1	-	-	121.623	82.121	120.67	208.766	207.544	261.032	5e-05	1.33
GENE01783	W vs. B	CL1	-	-	20.2541	18.1558	24.916	141.464	123.043	138.838	5e-05	2.96
GENE01806	W vs. B	CL1	pr1	Aspartic protease [Source:SWISS;Acc:O60020]	27.9653	25.1462	25.4587	172.27	176.224	195.068	5e-05	3.09
GENE01821	W vs. B	CL1	-	-	1.1313	2.18563	3.45753	12.5788	13.8769	8.77411	0.0024	2.7
GENE01831	W vs. B	CL1	sed3	Tripeptidyl-peptidase sed3 [Source:SWISS;Acc:Q70GH4]	60.6806	64.5756	63.6202	21.9877	16.7785	22.779	5e-05	-1.25
GENE01880	W vs. B	CL1	lcc2	Laccase-2 [Source:SWISS;Acc:Q12542]	16.5866	16.6046	13.336	64.2807	53.4637	65.4566	5e-05	2.27
GENE01890	W vs. B	CL1	-	-	7.52057	5.20939	9.10369	16.5459	20.2877	16.3496	5e-05	1.53
GENE01993	W vs. B	CL1	-	-	217.055	193.93	217.327	357.259	341.784	402.34	5e-05	1.08
GENE02018	W vs. B	CL1	-	-	28.3727	21.6099	27.8453	82.2219	86.2718	73.3002	5e-05	1.83
GENE02033	W vs. B	CL1	-	-	14700.5	13924	14076.7	2976.23	3215.96	2811.38	5e-05	-1.95
GENE02048	W vs. B	CL1	aorO	Aorsin [Source:SWISS;Acc:Q8NK92]	89.4452	82.4689	84.1882	135.902	152.076	140.247	5e-05	1.05
GENE02108	W vs. B	CL1	-	-	424.383	405.39	323.999	673.827	949.328	600.526	5e-05	1.16
GENE02198	W vs. B	CL1	H4.2	Histone H4 [Source:SWISS;Acc:P62792]	74.0494	88.5215	69.0259	27.8637	38.5867	27.5716	5e-05	-1.1
GENE02199	W vs. B	CL1	HHT2	Histone H3.2 [Source:SWISS;Acc:Q4PB04]	542.874	454.892	428.948	170.322	171.336	149.472	5e-05	-1.22
GENE02212	W vs. B	CL1	-	-	504.985	515.742	443.398	137.098	142.189	136.634	5e-05	-1.49
GENE02299	W vs. B	CL1	-	-	1421.81	1465.11	1163.83	468.421	506.295	408.337	5e-05	-1.24
GENE02324	W vs. B	CL1	EXG1	Glucan 1,3-beta-glucosidase [Source:SWISS;Acc:P49426]	2067.64	2092.43	2257.38	650.956	664.255	715.287	5e-05	-1.42
GENE02351	W vs. B	CL1	pgaC	Probable endopolygalacturonase C [Source:SWISS;Acc:Q70HJ3]	133.539	132.519	133.952	415.926	396.019	369.381	5e-05	1.85
GENE02435	W vs. B	CL1	-	-	43.977	37.6754	31.9793	75.6111	75.2446	68.2722	5e-05	1.23
GENE02444	W vs. B	CL1	-	-	18.9717	20.4965	18.2625	5.04534	4.24777	5.25911	5e-05	-1.69
GENE02461	W vs. B	CL1	cmdE	Tryptophan 2-halogenase [Source:SWISS;Acc:Q0VZ69]	26.3407	16.3304	15.783	142.715	141.479	147.102	5e-05	3.28
GENE02462	W vs. B	CL1	cmdE	Tryptophan 2-halogenase [Source:SWISS;Acc:Q0VZ69]	23.8233	19.5857	22.9139	132.808	137.546	160.551	5e-05	2.94
GENE02469	W vs. B	CL1	stcC	Putative sterigmatocystin biosynthesis peroxidase stcC [Source:SWISS;Acc:Q00668]	8.87837	8.36201	8.70348	26.3707	31.281	25.977	0.00015	1.98
GENE02644	W vs. B	CL1	-	-	206.186	199.779	204.117	81.6265	61.2141	69.9915	5e-05	-1.23
GENE02813	W vs. B	CL1	-	-	2.62595	3.75893	5.8192	48.4124	47.4602	60.4638	5e-05	3.9
GENE03016	W vs. B	CL1	-	-	10.5187	13.5408	11.7261	74.4859	83.1193	64.3778	5e-05	2.97
GENE03055	W vs. B	CL1	cel1	Cellulose-growth-specific protein [Source:SWISS;Acc:Q00023]	41.7628	42.0952	40.0268	76.0042	84.2935	84.7896	5e-05	1.26
GENE03127	W vs. B	CL1	-	-	143.246	144.495	148.655	52.1304	52.9149	50.4879	5e-05	-1.18
GENE03255	W vs. B	CL1	-	-	41.7393	51.1241	40.3314	986.428	1042.06	1134.15	5e-05	4.8
GENE03263	W vs. B	CL1	sir1	Sulfite reductase [NADPH] subunit beta [Source:SWISS;Acc:Q1K9C2]	134.119	147.059	139.251	432.766	427.786	467.715	5e-05	1.87
GENE03344	W vs. B	CL1	-	-	1.01694	2.23874	2.23881	33.1648	33.5363	33.9667	5e-05	4.59
GENE03448	W vs. B	CL1	AsPXG1	Peroxygenase 1 [Source:SWISS;Acc:G1JSL4]	21.4964	25.0759	20.3174	39.1294	41.7707	50.7622	5e-05	1.36
GENE03502	W vs. B	CL1	-	-	18.95	14.3633	25.8417	50.1272	33.607	71.5026	0.00035	1.56
GENE03533	W vs. B	CL1	-	-	16.7681	15.0358	12.5609	34.387	21.2737	34.7141	5e-05	1.24
GENE03534	W vs. B	CL1	-	-	20.6017	16.0557	24.4755	38.2026	35.9377	55.0683	0.00015	1.22
GENE03535	W vs. B	CL1	LYS2	L-aminoadipate-semialdehyde dehydrogenase [Source:SWISS;Acc:P07702]	13.5047	12.4372	14.4737	27.5995	25.9632	33.1195	5e-05	1.36
GENE03585	W vs. B	CL1	-	-	1299.62	1216.12	1174.43	443.5	470.671	397.055	5e-05	-1.25
GENE03586	W vs. B	CL1	-	-	241.176	269.391	340.537	113.001	108.246	102.164	5e-05	-1.08
GENE03589	W vs. B	CL1	-	-	446.715	422.62	420.904	159.145	148.766	149.123	5e-05	-1.13
GENE03655	W vs. B	CL1	-	-	3.28399	4.01801	2.93321	6.45641	6.3873	5.47654	0.0002	1.11
GENE03795	W vs. B	CL1	-	-	2.75129	3.22612	0.895421	77.4482	71.1148	70.7113	0.0001	5.28
GENE03805	W vs. B	CL1	-	-	21.9228	19.0633	19.1116	35.944	38.0913	32.0712	5e-05	1.25
GENE03840	W vs. B	CL1	CYP3A28	Cytochrome P450 3A28 [Source:SWISS;Acc:P79102]	3.53419	3.38143	3.22529	43.6278	42.354	48.0069	5e-05	4.06
GENE03847	W vs. B	CL1	exgB	Glucan endo-1,6-beta-glucosidase B [Source:SWISS;Acc:Q5B6Q3]	52.5488	47.4499	53.4714	336.556	354.752	381.799	5e-05	3.18
GENE03860	W vs. B	CL1	FAT2_SCHPO	Putative peroxisomal-coenzyme A synthetase [Source:SWISS;Acc:O74976]	77.1598	77.7393	83.9411	152.037	120.474	166.694	5e-05	1.21
GENE03882	W vs. B	CL1	-	-	18.1908	17.3844	22.135	232.34	276.94	230.785	5e-05	3.84
GENE04024	W vs. B	CL1	-	-	2.55698	2.42648	2.03935	5.12509	3.39057	7.3051	0.0076	1.49
GENE04156	W vs. B	CL1	GAD1	Glutamate decarboxylase [Source:SWISS;Acc:Q04792]	68.506	64.5529	64.1069	236.277	256.34	253.692	5e-05	2.23
GENE04581	W vs. B	CL1	YEC3_YEAST	Uncharacterized protein YEL023C [Source:SWISS;Acc:P39992]	8.42617	9.403	7.00031	21.9854	20.552	26.801	5e-05	1.82
GENE04632	W vs. B	CL1	REX4	RNA exonuclease 4 [Source:SWISS;Acc:Q08237]	449.215	406.708	392.081	164.178	155.002	142.153	5e-05	-1.21
GENE04716	W vs. B	CL1	-	-	11.9761	11.954	12.1961	20.525	18.4291	27.2981	5e-05	1.2
GENE04838	W vs. B	CL1	-	-	754.898	731.597	740.266	1104.56	1163.83	1120.66	5e-05	1.02
GENE04870	W vs. B	CL1	YKJ7_SCHPO	Putative uncharacterized oxidoreductase C513.07 [Source:SWISS;Acc:Q9UT59]	38.3241	35.0226	29.9536	9.24921	11.3289	7.97748	5e-05	-1.55
GENE04895	W vs. B	CL1	-	-	379.134	436.039	440.543	661.238	751.78	658.19	5e-05	1.17
GENE05047	W vs. B	CL1	-	-	108.839	137.605	90.0462	435.763	456.337	394.528	5e-05	2.32
GENE05179	W vs. B	CL1	-	-	2.33415	2.92435	2.20889	4.11433	3.81834	4.53098	0.0028	1.06
GENE05203	W vs. B	CL1	MKP2	Mitogen-activated protein kinase 2 [Source:SWISS;Acc:O42781]	18.1222	20.3048	22.0608	56.0811	57.655	66.6351	5e-05	1.88
GENE05219	W vs. B	CL1	YIZG_SCHPO	Uncharacterized transporter C1002.16c [Source:SWISS;Acc:Q9US44]	6.64925	4.58275	6.591	9.57237	11.9007	8.13313	5e-05	1.04
GENE05252	W vs. B	CL1	-	-	9.39001	13.3411	10.27	16.8153	23.4242	17.7667	5e-05	1.11
GENE05267	W vs. B	CL1	mmsB	3-hydroxyisobutyrate dehydrogenase [Source:SWISS;Acc:P28811]	16.678	19.4609	10.2493	33.0059	29.4303	36.0259	5e-05	1.31
GENE05293	W vs. B	CL1	Dml	2,3-dimethylmalate lyase [Source:SWISS;Acc:Q0QLE4]	497.555	493.31	507.908	110.109	100.962	110.667	5e-05	-1.85
GENE05294	W vs. B	CL1	-	-	159.481	204.465	279.756	39.3546	32.0581	59.2607	5e-05	-1.9
GENE05304	W vs. B	CL1	Smok2b	Sperm motility kinase 2B [Source:SWISS;Acc:Q9QYZ3]	53.0373	54.7726	53.1821	18.2149	14.8806	20.0585	5e-05	-1.28
GENE05341	W vs. B	CL1	erg8	Probable phosphomevalonate kinase [Source:SWISS;Acc:Q9UT88]	602.287	573.419	602.188	107.472	92.1856	103.3	5e-05	-2.25
GENE05342	W vs. B	CL1	ERG8	Phosphomevalonate kinase [Source:SWISS;Acc:P24521]	718.846	656.508	726.267	113.516	102.25	140.611	5e-05	-2.24
GENE05376	W vs. B	CL1	-	-	133.471	140.246	121.393	207.914	274.852	151.247	5e-05	1
GENE05553	W vs. B	CL1	FDH1	Formate dehydrogenase [Source:SWISS;Acc:O13437]	488.508	455.937	420.524	1528.69	1635.32	1567.22	5e-05	2.19
GENE05590	W vs. B	CL1	-	-	115.343	116.676	123.616	30.3989	30.0166	30.2962	5e-05	-1.71
GENE05612	W vs. B	CL1	CRZ1	Transcriptional regulator CRZ1 [Source:SWISS;Acc:P53968]	7.3543	8.3101	8.2651	106.269	113.069	125.628	5e-05	4.12
GENE05914	W vs. B	CL1	-	-	43.3954	37.084	37.5088	15.2073	16.7173	14.8495	5e-05	-1.16
GENE05969	W vs. B	CL1	-	-	1275.26	1271.86	1189.45	329.003	384.164	324.484	5e-05	-1.51
GENE06177	W vs. B	CL1	-	-	44.5965	48.7763	47.1982	16.1648	17.2818	13.9679	5e-05	-1.29
GENE06201	W vs. B	CL1	-	-	8.5676	14.3589	10.8538	3.38997	3.6237	5.18009	5e-05	-1.14
GENE06223	W vs. B	CL1	-	-	31.9568	33.4316	25.4046	8.36121	11.6457	7.01928	5e-05	-1.29
GENE06258	W vs. B	CL1	-	-	4.4752	14.0513	8.23274	24.455	23.5655	14.6531	0.0076	1.45
GENE06259	W vs. B	CL1	-	-	8.1048	9.27837	7.70125	17.9749	18.1707	18.9739	0.00035	1.4
GENE06265	W vs. B	CL1	-	-	150.2	80.8522	72.9723	201.703	166.798	276.467	5e-05	1.48
GENE06284	W vs. B	CL1	-	-	275.864	274.99	280.119	65.9851	60.5862	78.2438	5e-05	-1.7
GENE06302	W vs. B	CL1	-	-	95.2895	55.8499	47.3499	108.149	142.584	132.533	5e-05	1.33
GENE06329	W vs. B	CL1	-	-	3.0392	10.3754	4.14406	0	0	0	0.0001	-5.9
GENE06363	W vs. B	CL1	MCH5	Riboflavin transporter MCH5 [Source:SWISS;Acc:Q08777]	319.335	322.536	320.064	526.093	658.545	510.156	5e-05	1.19
GENE06364	W vs. B	CL1	MCH5	Riboflavin transporter MCH5 [Source:SWISS;Acc:Q08777]	290.181	302.927	266.143	522.844	581.999	484.631	5e-05	1.16
GENE06437	W vs. B	CL1	-	-	365.926	377.996	368.176	1031.89	1119.8	1090.15	5e-05	1.79
GENE06440	W vs. B	CL1	SC3	Fruiting body protein SC3 [Source:SWISS;Acc:P16933]	6.81103	5.53718	5.4423	283.505	257.582	312.005	5e-05	5.78
GENE06494	W vs. B	CL1	hrk1	Serine/threonine-protein kinase haspin homolog hrk1 [Source:SWISS;Acc:O13924]	9.9927	11.8998	10.1349	3.22206	3.13059	4.38783	5e-05	-1.23
GENE06585	W vs. B	CL1	A7HU16_PARL1	None [Source:SWISS;Acc:A7HU16]	4.19627	4.82327	5.83242	8.80848	7.68149	9.79753	5e-05	1.22
GENE06627	W vs. B	CL1	-	-	33.6543	49.5738	44.0772	68.2145	87.443	74.5004	5e-05	1.2
GENE06658	W vs. B	CL1	asl1	Alkali-sensitive linkage protein 1 [Source:SWISS;Acc:Q09788]	23.0935	23.8035	15.1136	47.8026	43.0147	39.9012	5e-05	1.43
GENE06722	W vs. B	CL1	con-6	Conidiation-specific protein 6 [Source:SWISS;Acc:P34762]	407.372	318.507	329.142	46.0486	40.2713	26.1008	5e-05	-2.87
GENE06764	W vs. B	CL1	AGO1B	Protein argonaute 1B [Source:SWISS;Acc:Q7XSA2]	2.0155	4.02219	3.51327	19.8459	22.7672	26.2327	5e-05	3.16
GENE06847	W vs. B	CL1	-	-	173.155	163.528	172.458	51.0729	56.545	54.6861	5e-05	-1.21
GENE06899	W vs. B	CL1	-	-	239.569	221.258	213.112	42.8826	41.6014	49.2333	5e-05	-2.08
GENE06970	W vs. B	CL1	-	-	129.498	109.542	82.7562	279.814	343.204	259.335	5e-05	1.82
GENE07166	W vs. B	CL1	Chit1	Chitotriosidase-1 [Source:SWISS;Acc:Q9D7Q1]	86.5672	79.8492	81.0312	26.5908	23.3522	26.5797	5e-05	-1.38
GENE07228	W vs. B	CL1	-	-	59.6326	60.1269	56.5455	5.91171	2.90608	5.7654	5e-05	-3.32
GENE07341	W vs. B	CL1	-	-	51.09	64.0444	35.5159	81.4319	128.093	88.8343	0.00105	1.25
GENE07376	W vs. B	CL1	-	-	425.559	400.841	412.206	53.5112	60.7149	48.671	5e-05	-2.6
GENE07415	W vs. B	CL1	-	-	30.2659	32.3831	27.2163	55.9472	51.7669	56.4928	5e-05	1.2
GENE07435	W vs. B	CL1	-	-	7.94134	7.47641	5.28445	20.0713	21.2567	35.9957	0.0051	2.19
GENE07464	W vs. B	CL1	-	-	62.1645	54.5168	54.9819	99.0465	108.262	107.303	5e-05	1.17
GENE07528	W vs. B	CL1	-	-	110.119	67.1901	66.9087	140.598	171.662	193.318	5e-05	1.36
GENE07564	W vs. B	CL1	slc35c1	GDP-fucose transporter 1 [Source:SWISS;Acc:Q550W6]	224.767	243.076	223.615	963.498	1060.21	946.09	5e-05	2.42
GENE07686	W vs. B	CL1	-	-	23.42	22.915	25.2074	44.3876	38.0108	45.6502	5e-05	1.08
GENE07729	W vs. B	CL1	YIQ6_YEAST	Uncharacterized transporter YIL166C [Source:SWISS;Acc:P40445]	21.3021	13.7783	19.4882	45.1004	34.7915	49.5311	5e-05	1.59
GENE07730	W vs. B	CL1	YIQ6_YEAST	Uncharacterized transporter YIL166C [Source:SWISS;Acc:P40445]	24.7137	18.872	21.0249	42.9484	45.4839	43.3142	5e-05	1.38
GENE07807	W vs. B	CL1	COQ1	Probable hexaprenyl pyrophosphate synthase, mitochondrial [Source:SWISS;Acc:Q6CBH3]	31.8102	39.2359	38.616	13.9598	9.4924	13.7945	5e-05	-1.19
GENE07877	W vs. B	CL1	stcW	Putative sterigmatocystin biosynthesis monooxygenase stcW [Source:SWISS;Acc:Q00730]	1.21926	0.368599	0.993828	1.48954	1.57902	2.41053	0.0009	1.43
GENE08002	W vs. B	CL1	-	-	15.8101	15.0737	16.0301	59.7532	57.5664	73.1742	5e-05	2.33
GENE08071	W vs. B	CL1	PLT2	Putative polyol transporter 2 [Source:SWISS;Acc:Q9XIH6]	47.7534	51.7171	47.6055	128.149	123.092	123.645	5e-05	1.74
GENE08284	W vs. B	CL1	-	-	7.27593	8.88443	9.05735	22.5568	15.5991	15.3743	0.00885	1.35
GENE08308	W vs. B	CL1	-	-	200.059	185.895	178.358	58.0452	61.4698	62.3015	5e-05	-1.28
GENE08349	W vs. B	CL1	rnr-2	Ribonucleoside-diphosphate reductase small chain [Source:SWISS;Acc:Q9C167]	194.415	189.899	187.418	38.467	35.7632	36.4147	5e-05	-1.96
GENE08385	W vs. B	CL1	-	-	277.394	269.162	233.57	423.002	457.421	391.036	5e-05	1.06
GENE08396	W vs. B	CL1	-	-	27.9273	26.4769	31.5842	111.318	114.113	156.896	5e-05	2.54
GENE08607	W vs. B	CL1	-	-	1.71622	1.52719	2.18111	3.41726	3.56872	3.03921	0.00085	1.23
GENE08873	W vs. B	CL1	-	-	167.45	227.377	159.223	265.222	362.184	329.103	5e-05	1.2
GENE08894	W vs. B	CL1	YKP5_SCHPO	UPF0553 protein C589.05c [Source:SWISS;Acc:Q9HDZ9]	4.06873	5.87909	4.87998	8.32752	9.25185	7.9459	5e-05	1.09
GENE08940	W vs. B	CL1	spn3	Septin homolog spn3 [Source:SWISS;Acc:P48008]	821.92	829.233	756.255	261.933	271.305	274.268	5e-05	-1.17
GENE08992	W vs. B	CL1	-	-	58.3499	62.9925	53.4647	157.037	151.576	150.753	5e-05	1.7
GENE09020	W vs. B	CL1	TfCNMT	(S)-coclaurine N-methyltransferase [Source:SWISS;Acc:Q5C9L6]	192.828	201.024	164.626	45.3356	38.3409	38.1149	5e-05	-1.85
GENE09040	W vs. B	CL1	-	-	72.4725	72.8887	72.168	8.37446	6.84181	11.5259	5e-05	-2.69
GENE09074	W vs. B	CL1	YIZG_SCHPO	Uncharacterized transporter C1002.16c [Source:SWISS;Acc:Q9US44]	92.87	97.0039	75.0838	17.9187	17.3935	17.1094	5e-05	-2.03
GENE09157	W vs. B	CL1	-	-	18.4629	19.6248	13.2958	5.55066	6.09133	6.87269	0.002	-1.17
GENE09175	W vs. B	CL1	MUP1	High-affinity methionine permease [Source:SWISS;Acc:P50276]	155.71	161.566	176.905	68.6619	53.199	61.3962	5e-05	-1.18
GENE09176	W vs. B	CL1	-	-	216.497	209.555	226.403	70.1572	71.3027	84.1007	5e-05	-1.39
GENE09432	W vs. B	CL1	-	-	2734.91	2419.86	2029.69	846.044	629.398	636.833	5e-05	-1.42
GENE09470	W vs. B	CL1	-	-	129.813	153.367	111.131	273.035	309.961	315.152	5e-05	1.55
GENE09673	W vs. B	CL1	DPB2	DNA polymerase epsilon subunit B [Source:SWISS;Acc:P0CN24]	8.99752	10.8673	13.1526	4.51218	4.05757	4.39425	5e-05	-1
GENE09832	W vs. B	CL1	CDA_CRYNH	Chitin deacetylase [Source:SWISS;Acc:P82476]	1.12984	3.01387	1.42202	4.09241	4.01432	4.91542	5e-05	1.56
GENE09844	W vs. B	CL1	PCL2	PHO85 cyclin-2 [Source:SWISS;Acc:P25693]	18.6192	19.2567	15.5012	30.0975	27.6061	30.3936	5e-05	1.1
GENE10042	W vs. B	CL1	yihX	Alpha-D-glucose-1-phosphate phosphatase YihX [Source:SWISS;Acc:P0A8Y4]	32.9156	37.5036	32.661	192.702	211.661	195.621	5e-05	2.93
GENE10394	W vs. B	CL1	HGT1	High-affinity glucose transporter [Source:SWISS;Acc:P49374]	636.288	664.115	676.016	131.9	127.023	127.975	5e-05	-2.01
GENE10504	W vs. B	CL1	Sord	Sorbitol dehydrogenase [Source:SWISS;Acc:P27867]	1050.23	1005.4	1052.53	388.069	404.43	425.13	5e-05	-1.05
GENE10517	W vs. B	CL1	Q94AH3_ARATH	None [Source:SWISS;Acc:Q94AH3]	147.069	156.098	152.205	284.886	318.905	275.829	5e-05	1.28
GENE10518	W vs. B	CL1	Q8GYS1_ARATH	None [Source:SWISS;Acc:Q8GYS1]	157.494	213.895	230.297	305.427	487.949	511.794	5e-05	1.24
GENE10558	W vs. B	CL1	bcsl1b	Probable mitochondrial chaperone BCS1-B [Source:SWISS;Acc:Q54DY9]	58.3279	54.1641	57.3989	15.2304	13.7322	18.9988	5e-05	-1.48
GENE10668	W vs. B	CL1	RGM1	Probable transcription repressor protein RGM1 [Source:SWISS;Acc:Q00453]	91.3133	98.6418	93.706	172.194	168.444	167.749	5e-05	1.16
GENE10714	W vs. B	CL1	-	-	33.7504	39.2154	39.1245	70.6985	82.4668	71.646	5e-05	1.29
GENE10846	W vs. B	CL1	ordA	O-methylsterigmatocystin oxidoreductase [Source:SWISS;Acc:B8NHY4]	62.7057	59.6588	63.4928	6.2354	7.3939	5.95453	5e-05	-2.87
GENE10847	W vs. B	CL1	-	-	375.636	374.904	329.807	92.5803	93.7776	95.7337	5e-05	-1.56
GENE10967	W vs. B	CL1	hem1	5-aminolevulinate synthase, mitochondrial [Source:SWISS;Acc:Q92403]	108.539	99.6709	110.311	307.007	297.74	343.972	5e-05	1.88
GENE10968	W vs. B	CL1	hem1	5-aminolevulinate synthase, mitochondrial [Source:SWISS;Acc:Q92403]	66.7327	69.0273	53.0119	245.342	214.771	205.288	5e-05	2.14
GENE10969	W vs. B	CL1	-	-	49.6388	69.886	74.6242	170.615	133.843	168.88	5e-05	1.58
GENE11091	W vs. B	CL1	-	-	3.40566	2.82533	3.82051	9.96868	10.3523	11.1584	0.00045	2.05
GENE11167	W vs. B	CL1	FAD12_MORAP	Delta(12) fatty acid desaturase [Source:SWISS;Acc:Q9Y8H5]	88.4805	71.0281	82.7221	136.765	159.121	133.469	5e-05	1.15
GENE11251	W vs. B	CL1	psd3	Phosphatidylserine decarboxylase proenzyme 3 [Source:SWISS;Acc:O14111]	1426.51	1360.13	1338.64	283.928	277.365	289.74	5e-05	-1.88
GENE11272	W vs. B	CL1	-	-	46.8655	48.938	14.8272	66.4701	68.9609	37.4303	0.00155	1.22
GENE11323	W vs. B	CL1	-	-	87.2556	81.3041	86.3068	26.7243	38.4883	28.5814	5e-05	-1.09
GENE11335	W vs. B	CL1	fluG	Protein fluG [Source:SWISS;Acc:P38094]	36.367	37.5277	39.8944	62.9353	69.1232	76.3714	5e-05	1.16
GENE11391	W vs. B	CL1	-	-	16.302	15.3504	15.9596	547.565	510.51	585.93	5e-05	5.4
GENE11405	W vs. B	CL1	-	-	7.94282	9.98568	15.2561	31.0697	26.3186	50.6394	0.0001	2.05
GENE11457	W vs. B	CL1	faeB-1	Probable feruloyl esterase B-1 [Source:SWISS;Acc:B8NPA4]	9.43135	13.0042	12.854	32.1003	17.4959	24.9218	0.00065	1.38
GENE11483	W vs. B	CL1	NSNH	Inosine-uridine preferring nucleoside hydrolase [Source:SWISS;Acc:P83851]	136.605	134.319	120.315	60.2099	44.9238	55.3265	5e-05	-1.03
GENE11514	W vs. B	CL1	Y209_SULSO	Uncharacterized N-acetyltransferase SSO0209 [Source:SWISS;Acc:Q980R9]	13.0076	14.2272	16.8617	480.655	514.756	534.156	5e-05	5.42
GENE11532	W vs. B	CL1	VTS1	Protein VTS1 [Source:SWISS;Acc:Q4P965]	112.655	101.827	97.3396	179.826	167.271	171.193	5e-05	1.05
GENE11630	W vs. B	CL1	prz1	Transcriptional regulator prz1 [Source:SWISS;Acc:Q09838]	18.8422	20.0968	24.9441	42.3038	41.7941	39.3554	5e-05	1.19
GENE11737	W vs. B	CL1	A7HU16_PARL1	None [Source:SWISS;Acc:A7HU16]	188.031	194.311	194.573	24.4993	22.1722	25.5038	5e-05	-2.7
GENE11741	W vs. B	CL1	-	-	2421.86	2450.33	2586.04	653.233	633.689	672.84	5e-05	-1.81
GENE11922	W vs. B	CL1	-	-	39.3724	41.5491	41.1761	12.0291	8.98348	10.6976	5e-05	-1.63
GENE11995	W vs. B	CL1	-	-	10.3954	8.43216	8.98203	16.6174	16.2822	20.2873	5e-05	1.23
GENE12250	W vs. B	CL1	E9QRF2_ASPFU	None [Source:SWISS;Acc:E9QRF2]	528.795	496.932	504.764	129.304	120.914	137.367	5e-05	-1.67
GENE12254	W vs. B	CL1	-	-	278.355	265.424	243.423	1713.93	2174.61	1723.1	5e-05	3.21
GENE12323	W vs. B	CL1	cdc13	G2/mitotic-specific cyclin cdc13 [Source:SWISS;Acc:P10815]	32.2307	37.4034	37.4262	9.16057	10.6872	12.267	5e-05	-1.38
GENE12352	W vs. B	CL1	-	-	519.864	403.67	330.81	831.969	856.294	1028.39	5e-05	1.48
GENE12413	W vs. B	CL1	-	-	6.01946	3.13507	2.25083	6.37932	9.64638	10.6175	0.00015	1.5
GENE12472	W vs. B	CL1	GGT1	Gamma-glutamyltranspeptidase 1 [Source:SWISS;Acc:P20735]	45.8601	39.132	43.7473	7.10388	6.92868	5.49777	5e-05	-2.36
GENE12580	W vs. B	CL1	-	-	1613.61	1647.41	1577.58	651.558	621.29	679.427	5e-05	-1.01
GENE12616	W vs. B	CL1	ARO4	Phospho-2-dehydro-3-deoxyheptonate aldolase, tyrosine-inhibited [Source:SWISS;Acc:P79023]	108.245	99.2663	90.6173	1267.43	1198.45	1340.06	5e-05	4.03
GENE12687	W vs. B	CL1	JLP1	Alpha-ketoglutarate-dependent sulfonate dioxygenase [Source:SWISS;Acc:Q12358]	138.036	129.196	122.542	258.266	260.927	271.214	5e-05	1.24
GENE12701	W vs. B	CL1	-	-	24.2404	31.1157	21.2828	815.166	859.459	929.335	5e-05	5.4
GENE12759	W vs. B	CL1	ttuB	Putative tartrate transporter [Source:SWISS;Acc:Q44470]	47.8699	43.6345	47.1619	116.079	112.768	106.495	5e-05	1.61
GENE12760	W vs. B	CL1	YQK1_SCHPO	UPF0676 protein C1494.01 [Source:SWISS;Acc:Q7LL04]	128.341	121.834	137.086	224.611	193.428	227.263	5e-05	1.01
GENE12781	W vs. B	CL1	SA V1	Streptavidin-V1 [Source:SWISS;Acc:Q53532]	12.1848	15.7913	19.0076	119.562	172.422	151.936	5e-05	3.55
GENE12918	W vs. B	CL1	-	-	1535.98	1390.47	1224.59	3357.23	3081.03	3514.55	5e-05	1.61
GENE12919	W vs. B	CL1	-	-	1256.71	1088.35	997.058	2550.92	2591.26	2626.02	5e-05	1.45
GENE12924	W vs. B	CL1	-	-	67.523	58.8239	59.6603	133.9	152.573	138.981	5e-05	1.52
GENE13011	W vs. B	CL1	-	-	7.12871	10.6655	9.32994	23.1869	17.4189	17.6614	5e-05	1.45
GENE13055	W vs. B	CL1	-	-	16.0272	19.5874	27.6852	42.2397	19.1035	39.3674	0.00345	1.08
GENE13056	W vs. B	CL1	pr1	Aspartic protease [Source:SWISS;Acc:O60020]	21.7354	18.6386	20.2204	33.4547	34.1229	36.7477	5e-05	1.13
GENE13085	W vs. B	CL1	PFM_CHAGB	Putative fungistatic metabolite [Source:SWISS;Acc:P84675]	175.556	169.094	184.269	373.625	384.108	384.12	5e-05	1.43
GENE13107	W vs. B	CL1	-	-	65.4616	64.9408	61.6993	106.626	116.165	122.737	5e-05	1.23
GENE13109	W vs. B	CL1	YHK8	Probable drug/proton antiporter YHK8 [Source:SWISS;Acc:P38776]	25.5853	24.798	23.922	134.551	143.13	153.624	5e-05	2.92
GENE13128	W vs. B	CL1	LCC2	Laccase-2 [Source:SWISS;Acc:Q12718]	26.4863	28.0285	26.5838	658.222	630.23	740.739	5e-05	4.88
GENE13144	W vs. B	CL1	-	-	50.0742	40.2515	54.9816	531.832	466.633	565.068	5e-05	3.86
GENE13145	W vs. B	CL1	-	-	51.1774	40.7183	49.5011	509.203	493.002	616.753	5e-05	3.8
GENE13167	W vs. B	CL1	-	-	10.9456	10.856	9.44569	120.045	100.082	111.419	5e-05	3.85
GENE13176	W vs. B	CL1	SPS19	Peroxisomal 2,4-dienoyl-CoA reductase SPS19 [Source:SWISS;Acc:P32573]	17.1514	15.8793	14.7551	34.5862	27.9875	39.384	5e-05	1.36
GENE13220	W vs. B	CL1	AIM2	Protein AIM2 [Source:SWISS;Acc:P39721]	189.449	184.162	175.839	363.777	403.345	400.213	5e-05	1.32
GENE13303	W vs. B	CL1	tyr1	Tyrosinase [Source:SWISS;Acc:A7BHQ9]	6.97117	6.67052	8.12173	19.8581	18.5521	21.7725	5e-05	1.68
GENE13304	W vs. B	CL1	tyr1	Tyrosinase [Source:SWISS;Acc:A7BHQ9]	6.17438	5.13158	6.39418	15.3585	13.2527	13.2481	5e-05	1.55
GENE13460	W vs. B	CL1	MEIS3P1	Putative homeobox protein Meis3-like 1 [Source:SWISS;Acc:A6NDR6]	239.887	258.802	231.382	426.629	415.85	405.011	5e-05	1.11
GENE13495	W vs. B	CL1	-	-	303.613	287.899	260.2	473.362	471.054	436.929	5e-05	1.17
GENE13508	W vs. B	CL1	HOR2	Glycerol-1-phosphate phosphohydrolase 2 [Source:SWISS;Acc:P40106]	843.51	855.882	848.017	175.142	160.313	187.19	5e-05	-1.89
GENE13554	W vs. B	CL1	-	-	43.6466	38.7194	27.3263	64.2937	55.925	59.3518	5e-05	1.04
GENE13594	W vs. B	CL1	PEM4_PHACH	Manganese peroxidase H4 [Source:SWISS;Acc:P19136]	43.6976	38.7591	42.8959	1021.81	1027.16	1130.85	5e-05	4.96
GENE13602	W vs. B	CL1	-	-	19.9983	25.0122	20.9755	60.3175	58.3053	59.2926	5e-05	1.84
GENE13610	W vs. B	CL1	OPR7	12-oxophytodienoate reductase 7 [Source:SWISS;Acc:Q6Z965]	5.72397	4.71845	4.93485	13.0651	12.8037	11.1502	5e-05	1.56
GENE13611	W vs. B	CL1	-	-	8.08351	9.85841	5.20895	24.5567	23.8964	29.4037	0.0011	2.01
GENE13694	W vs. B	CL1	-	-	1824.64	1829.43	2135.75	536.524	469.693	545.43	5e-05	-1.58
GENE13695	W vs. B	CL1	-	-	2039.47	1870.4	2020.63	533.26	490.056	589.294	5e-05	-1.61
GENE13772	W vs. B	CL1	-	-	44.0781	40.2638	38.4685	15.3089	11.674	13.1211	5e-05	-1.12
GENE13825	W vs. B	CL1	liz1	Pantothenate transporter liz1 [Source:SWISS;Acc:O43000]	80.2028	92.3934	82.8518	267.974	297.279	287.478	5e-05	2.07
GENE13826	W vs. B	CL1	liz1	Pantothenate transporter liz1 [Source:SWISS;Acc:O43000]	74.616	73.4139	68.0518	260.83	287.736	292.614	5e-05	2.28
GENE13841	W vs. B	CL1	-	-	6.24238	6.18386	6.68776	12.2228	15.2683	12.4282	5e-05	1.3
GENE13861	W vs. B	CL1	-	-	323.925	324.757	290.975	87.1759	86.4106	85.848	5e-05	-1.52
GENE13865	W vs. B	CL1	JLP1	Alpha-ketoglutarate-dependent sulfonate dioxygenase [Source:SWISS;Acc:Q12358]	1060.47	1000.05	925.301	1786.29	1833.25	1761.28	5e-05	1.11
GENE13897	W vs. B	CL1	HSP17.3-B	17.3 kDa class I heat shock protein [Source:SWISS;Acc:P02519]	80.548	82.5903	72.142	23.4775	26.0583	22.0634	5e-05	-1.29
GENE13899	W vs. B	CL1	p2ox	Pyranose 2-oxidase [Source:SWISS;Acc:Q8J2V8]	17.7312	15.3851	16.2935	6.66654	5.44957	7.46662	5e-05	-1.02
GENE14000	W vs. B	CL1	-	-	38.5151	37.708	32.8256	138.346	113.105	136.932	5e-05	2.1
GENE14022	W vs. B	CL1	-	-	524.636	527.495	482.255	862.474	1040.18	925.024	5e-05	1.31
GENE14080	W vs. B	CL1	htbA	Histone H2B [Source:SWISS;Acc:P78567]	289.991	252.249	248.061	57.3915	63.5026	53.531	5e-05	-1.85
GENE14149	W vs. B	CL1	YE31_SCHPO	Uncharacterized ABC transporter ATP-binding protein C20G4.01 [Source:SWISS;Acc:Q7Z991]	256.412	268.424	264.769	53.1426	55.0911	58.8396	5e-05	-1.96
GENE14246	W vs. B	CL1	-	-	18.8017	10.1886	11.8981	243.822	322.715	259.864	5e-05	4.66
GENE14254	W vs. B	CL1	MSMEG_2408	Uncharacterized oxidoreductase MSMEG_2408/MSMEI_2347 [Source:SWISS;Acc:A0QV10]	130.352	137.183	113.795	2526.27	2661.51	2927.78	5e-05	4.84
GENE14266	W vs. B	CL1	osm1	Putative fumarate reductase [Source:SWISS;Acc:O13755]	243.361	265.841	272.303	389.235	422.699	409.867	5e-05	1.04
GENE14402	W vs. B	CL1	-	-	5.85414	6.87318	4.17883	1.36202	2.47686	0.936945	0.0005	-1.53
GENE14409	W vs. B	CL1	-	-	8.3839	9.02052	6.33574	14.5886	13.2955	13.7075	0.00015	1.15
GENE14552	W vs. B	CL1	-	-	11.7326	12.2946	11.8133	24.2211	19.4004	23.7999	5e-05	1.22
LEG00109	W vs. B	CL1	-	-	18.3642	21.0948	13.525	54.5767	59.0498	49.789	5e-05	1.9
LEG00185	W vs. B	CL1	-	-	0.813972	1.74614	1.43633	5.94378	5.59265	7.2929	5e-05	2.57
LEG00352	W vs. B	CL1	-	-	109.032	102.636	92.8323	210.066	193.476	249.729	5e-05	1.42
LEG00369	W vs. B	CL1	-	-	13.2616	14.615	12.8473	43.1726	39.829	37.8187	5e-05	1.81
LEG00409	W vs. B	CL1	laaA	L-amino acid amidase [Source:SWISS;Acc:C3K630]	32.1865	32.8977	29.7579	67.3652	66.7221	65.8591	5e-05	1.3
LEG00453	W vs. B	CL1	PR-5	Pathogenesis-related protein 5 [Source:SWISS;Acc:P28493]	2.6437	2.5337	2.11785	8.59439	9.60092	9.22781	0.0002	2.15
LEG00459	W vs. B	CL1	CDA_AMYRO	Chitin deacetylase [Source:SWISS;Acc:P50325]	7.12693	6.74451	4.3666	28.3472	27.561	28.2519	5e-05	2.51
LEG00552	W vs. B	CL1	-	-	2261.68	1801.1	1805.12	3299.9	3996.02	3551.02	5e-05	1.29
LEG00587	W vs. B	CL1	MCH5	Riboflavin transporter MCH5 [Source:SWISS;Acc:Q08777]	540.41	514.398	608.93	92.9668	95.213	95.8248	5e-05	-2.26
LEG00613	W vs. B	CL1	-	-	242.833	220.204	181.682	10742	11401.3	11814.7	5e-05	6.11
LEG00636	W vs. B	CL1	-	-	19.2909	21.8432	16.2861	6.32259	4.03868	10.5502	5e-05	-1.12
LEG00657	W vs. B	CL1	-	-	1.65671	1.12939	1.99805	4.39255	3.98433	5.47779	5e-05	1.86
LEG00843	W vs. B	CL1	-	-	7.59866	13.0211	7.2914	41.761	56.3474	42.2092	5e-05	2.63
LEG00855	W vs. B	CL1	-	-	90.9651	75.6344	56.0289	602.607	599.024	591.718	5e-05	3.32
LEG00881	W vs. B	CL1	-	-	19.2261	16.4805	27.3854	58.2952	53.444	52.2862	5e-05	1.72
LEG00898	W vs. B	CL1	-	-	3.62595	6.51217	4.45367	10.9842	9.98073	9.2974	0.0001	1.27
LEG00924	W vs. B	CL1	-	-	693.953	644.109	583.813	158.506	169.813	139.089	5e-05	-1.75
LEG00931	W vs. B	CL1	-	-	4.26785	6.90485	8.81805	39.6642	51.477	48.2648	5e-05	3.24
LEG00936	W vs. B	CL1	-	-	3.44554	3.55111	2.41065	5.35961	5.34825	6.8209	5e-05	1.17
LEG00937	W vs. B	CL1	-	-	9.30857	6.95869	7.57142	15.1554	12.472	15.5739	5e-05	1.21
LEG01000	W vs. B	CL1	-	-	13.4934	14.491	14.6697	18.5283	23.1934	22.5391	5e-05	1.04
LEG01183	W vs. B	CL1	-	-	11.8522	12.4787	10.9478	18.0388	22.3455	18.9646	5e-05	1.1
LEG01221	W vs. B	CL1	-	-	21.4721	13.2279	23.7217	44.7591	38.8949	33.5371	0.0005	1.31
LEG01245	W vs. B	CL1	-	-	16.7137	16.9399	14.2505	31.4359	35.0386	29.2564	5e-05	1.34
LEG01277	W vs. B	CL1	yfcG	Disulfide-bond oxidoreductase YfcG [Source:SWISS;Acc:P77526]	567.021	603.368	504.178	145.718	178.489	128.711	5e-05	-1.41
LEG01446	W vs. B	CL1	-	-	7.77252	10.8925	14.8617	109.877	80.7445	86.578	5e-05	3.43
LEG01487	W vs. B	CL1	-	-	7.69366	6.42606	6.00416	26.4797	28.1042	26.3872	5e-05	2.32
LEG01489	W vs. B	CL1	-	-	5.97733	5.88638	4.65144	19.2902	22.781	28.288	5e-05	2.4
LEG01545	W vs. B	CL1	YBH6_SCHPO	Uncharacterized membrane protein C3B8.06 [Source:SWISS;Acc:O59714]	16.0404	15.9954	14.1842	27.8618	29.4923	32.4395	5e-05	1.3
LEG01605	W vs. B	CL1	-	-	328.39	312.623	318.467	108.064	85.7917	103.968	5e-05	-1.42
LEG01679	W vs. B	CL1	-	-	5.79463	5.59597	5.08393	12.613	10.1201	10.9746	0.0016	1.4
LEG01791	W vs. B	CL1	gti1	Gluconate transport inducer 1 [Source:SWISS;Acc:O14367]	314.88	213.967	180.234	70.5918	65.8988	67.3321	5e-05	-1.42
LEG01914	W vs. B	CL1	-	-	12.6358	14.6964	12.6097	22.0476	30.7039	23.8897	5e-05	1.24
LEG01991	W vs. B	CL1	-	-	192.589	175.409	170.956	41.5019	45.7468	45.2718	5e-05	-1.7
GENE00018	W vs. B	CL2	-	-	23.093	26.3246	19.6664	106.545	126.762	92.0705	5e-05	2.53
GENE00072	W vs. B	CL2	DOLPP1	Dolichyldiphosphatase 1 [Source:SWISS;Acc:Q86YN1]	101.907	132.836	114.093	190.263	245.375	179.345	5e-05	1.14
GENE00086	W vs. B	CL2	-	-	8.93968	8.93967	9.12813	3.07159	2.32729	3.09117	5e-05	-1.26
GENE00087	W vs. B	CL2	-	-	14.5953	12.7404	13.9481	4.18286	3.3208	6.05383	5e-05	-1.2
GENE00096	W vs. B	CL2	rfc3	Replication factor C subunit 3 [Source:SWISS;Acc:O14003]	30.0902	25.9228	27.2751	9.39792	9.56601	10.0229	5e-05	-1.23
GENE00112	W vs. B	CL2	-	-	56.1549	60.398	62.1815	16.885	14.3269	19.6256	5e-05	-1.48
GENE00113	W vs. B	CL2	-	-	78.7419	69.6552	84.7524	22.0063	17.9926	27.644	5e-05	-1.43
GENE00114	W vs. B	CL2	-	-	191.617	158.37	165.52	67.6865	54.0108	62.8655	5e-05	-1.14
GENE00168	W vs. B	CL2	-	-	19.8251	20.2978	17.9279	4.16094	4.12415	4.01138	5e-05	-1.92
GENE00170	W vs. B	CL2	-	-	22.1759	23.0875	23.4869	9.0941	6.81854	10.7976	5e-05	-1.05
GENE00171	W vs. B	CL2	sed2	Tripeptidyl-peptidase sed2 [Source:SWISS;Acc:Q70J59]	300.133	304.675	326.634	52.7537	49.7934	56.4143	5e-05	-2.2
GENE00192	W vs. B	CL2	shmt2	Serine hydroxymethyltransferase 2 [Source:SWISS;Acc:Q54EW1]	193.649	164.798	142.968	60.2634	44.9152	81.5901	5e-05	-1.28
GENE00223	W vs. B	CL2	-	-	8.52151	9.33405	8.15036	2.90634	1.97968	2.18072	5e-05	-1.57
GENE00237	W vs. B	CL2	-	-	4.89705	3.65859	2.90536	9.1782	8.45814	7.80274	5e-05	1.45
GENE00248	W vs. B	CL2	-	-	53.6065	57.2191	59.1988	121.396	114.27	112.171	5e-05	1.34
GENE00272	W vs. B	CL2	-	-	16.8812	18.6176	18.6745	38.1237	33.9967	39.4035	5e-05	1.34
GENE00288	W vs. B	CL2	-	-	52.871	46.1123	54.5675	91.154	91.6499	105.143	5e-05	1.23
GENE00289	W vs. B	CL2	-	-	27.991	26.221	32.2868	49.1769	51.6614	64.2836	5e-05	1.16
GENE00290	W vs. B	CL2	-	-	88.5087	116.016	120.153	201.138	165.216	276.708	5e-05	1.26
GENE00316	W vs. B	CL2	ppi1	Peptidyl-prolyl cis-trans isomerase [Source:SWISS;Acc:P18253]	1029.39	953.414	957.634	188.708	200.055	189.738	5e-05	-2.22
GENE00361	W vs. B	CL2	allB1	Probable allantoinase 1 [Source:SWISS;Acc:Q54SV3]	31.5144	28.253	30.8494	7.80601	8.29768	9.53114	5e-05	-1.53
GENE00469	W vs. B	CL2	-	-	494.72	496.234	476.422	47.0654	39.0273	38.0047	5e-05	-3.25
GENE00488	W vs. B	CL2	pcp1	Spindle pole body protein pcp1 [Source:SWISS;Acc:Q92351]	11.4858	9.88524	11.3109	2.10039	1.45239	3.38925	5e-05	-1.94
GENE00491	W vs. B	CL2	-	-	8.45987	8.59788	9.72034	1.27849	0.60204	2.0696	5e-05	-2.53
GENE00494	W vs. B	CL2	-	-	10.7057	10.7033	13.138	3.62325	3.28417	2.56079	0.00015	-1.41
GENE00504	W vs. B	CL2	NMRAL1	NmrA-like family domain-containing protein 1 [Source:SWISS;Acc:Q9HBL8]	5.74162	8.15863	6.14582	59.6109	60.2664	68.4676	5e-05	3.53
GENE00542	W vs. B	CL2	-	-	19.6281	26.0608	32.6197	8.66827	14.5509	2.31588	0.001	-1.48
GENE00543	W vs. B	CL2	-	-	148.029	152.502	152.292	41.6301	41.9726	45.2841	5e-05	-1.49
GENE00600	W vs. B	CL2	SC3	Fruiting body protein SC3 [Source:SWISS;Acc:P16933]	1937.66	2027.08	1838.3	12347.8	15652	10875.8	5e-05	2.99
GENE00602	W vs. B	CL2	DS1PP_SCHPO	Dihydrosphingosine 1-phosphate phosphatase C823.11 [Source:SWISS;Acc:Q9P6N5]	197.902	218.243	215.608	785.306	977.843	632.801	5e-05	2.19
GENE00647	W vs. B	CL2	-	-	19.8974	19.8762	12.7447	9.47882	4.44144	6.42398	0.00025	-1.07
GENE00699	W vs. B	CL2	mcrA	Mitomycin radical oxidase [Source:SWISS;Acc:P43485]	118.719	118.821	129.606	1305.34	1137.23	1226.93	5e-05	3.72
GENE00705	W vs. B	CL2	-	-	212.139	195.415	181.513	338.402	359.829	371.836	5e-05	1.21
GENE00868	W vs. B	CL2	agn1	Glucan endo-1,3-alpha-glucosidase agn1 [Source:SWISS;Acc:O13716]	9.33773	10.4089	8.40294	18.4222	17.1521	13.883	5e-05	1.2
GENE00869	W vs. B	CL2	-	-	64.4356	50.5107	27.5715	114.866	195.529	115.935	5e-05	2.02
GENE00908	W vs. B	CL2	-	-	51.7104	58.8115	51.8363	147.898	142.204	150.116	5e-05	1.84
GENE00962	W vs. B	CL2	YKT8_SCHPO	Uncharacterized MFS-type transporter PB1E7.08c [Source:SWISS;Acc:Q9C101]	86.5843	79.1327	80.311	140.879	140.219	140.219	5e-05	1.17
GENE00963	W vs. B	CL2	-	-	178.021	179.995	173.692	642.742	671.18	696.108	5e-05	2.23
GENE00969	W vs. B	CL2	OYEC_SCHPO	Putative NADPH dehydrogenase C23G7.10c [Source:SWISS;Acc:O94467]	9.39427	7.35521	8.84955	266.49	298.796	290.929	5e-05	5.35
GENE01001	W vs. B	CL2	-	-	5.77226	3.20951	4.17714	12.3062	8.57621	15.7902	5e-05	1.89
GENE01002	W vs. B	CL2	RBOHC	Respiratory burst oxidase homolog protein C [Source:SWISS;Acc:O81210]	94.1241	93.2445	104.677	282.791	290.879	303.887	5e-05	2.01
GENE01003	W vs. B	CL2	FRE3	Ferric reductase transmembrane component 3 [Source:SWISS;Acc:Q08905]	94.3711	91.1634	89.7856	258.57	255.084	274.845	5e-05	1.73
GENE01004	W vs. B	CL2	-	-	50.771	36.1493	49.3883	143.289	183.576	175.407	5e-05	2.22
GENE01012	W vs. B	CL2	HGO	Homogentisate 1,2-dioxygenase [Source:SWISS;Acc:Q9ZRA2]	15.9513	11.2738	14.9217	33.8839	39.5581	43.6946	5e-05	1.82
GENE01013	W vs. B	CL2	HGD	Homogentisate 1,2-dioxygenase [Source:SWISS;Acc:Q5RF05]	31.9405	20.4796	24.7394	74.0193	73.2912	101.433	5e-05	1.97
GENE01031	W vs. B	CL2	YFI3_SCHPO	Abhydrolase domain-containing protein C22H12.03 [Source:SWISS;Acc:O94437]	89.9548	85.3256	68.842	22.6899	30.5802	27.2196	5e-05	-1.2
GENE01034	W vs. B	CL2	-	-	495.746	461.724	519.542	190.496	194.92	179.454	5e-05	-1.06
GENE01043	W vs. B	CL2	spb1	AdoMet-dependent rRNA methyltransferase spb1 [Source:SWISS;Acc:Q4WVH3]	13.1466	14.7547	12.51	4.95861	4.15713	5.95009	5e-05	-1.06
GENE01057	W vs. B	CL2	YAKB_SCHPO	Uncharacterized transcriptional regulatory protein C1F7.11c [Source:SWISS;Acc:Q09922]	20.2441	18.7061	20.8892	76.8381	63.8658	96.2491	5e-05	2.26
GENE01070	W vs. B	CL2	-	-	1557.17	1328.89	1161.12	2473.4	2469.95	2075.42	5e-05	1.08
GENE01071	W vs. B	CL2	-	-	776.447	799.832	930.187	1475.48	1508.66	1589.9	5e-05	1.22
GENE01095	W vs. B	CL2	tdh	L-threonine 3-dehydrogenase [Source:SWISS;Acc:Q5E0F9]	5.00592	6.90845	5.55176	17.5864	12.3095	15.4087	5e-05	1.74
GENE01378	W vs. B	CL2	-	-	9.93919	11.5224	9.71474	4.28833	3.05329	3.07753	0.0002	-1.19
GENE01379	W vs. B	CL2	foxi1-b	Forkhead box protein I1-B [Source:SWISS;Acc:Q91905]	13.1273	9.99383	9.4219	4.29287	3.05892	4.31967	5e-05	-1.19
GENE01405	W vs. B	CL2	ordA	O-methylsterigmatocystin oxidoreductase [Source:SWISS;Acc:O13345]	132.417	121.158	123.546	269.964	278.583	265.537	5e-05	1.42
GENE01406	W vs. B	CL2	CYP76A2	Cytochrome P450 76A2 [Source:SWISS;Acc:P37122]	106.613	73.4797	98.6821	192.833	196.171	180.337	5e-05	1.32
GENE01461	W vs. B	CL2	-	-	48.5643	44.8012	41.8379	76.9186	95.8154	62.5888	5e-05	1.08
GENE01549	W vs. B	CL2	GDL24_ARATH	GDSL esterase/lipase At1g58480 [Source:SWISS;Acc:Q9C653]	23.7799	24.5307	26.0605	40.9662	44.1799	43.9012	5e-05	1.08
GENE01559	W vs. B	CL2	-	-	157.613	131.579	137.158	346.926	338.527	341.092	5e-05	1.46
GENE01638	W vs. B	CL2	EGS1	Eugenol synthase 1 [Source:SWISS;Acc:Q15GI4]	9.95191	8.65173	7.43678	30.6866	33.1455	38.6616	5e-05	2.2
GENE01677	W vs. B	CL2	-	-	16.0135	13.8416	14.0997	21.4609	26.2999	26.5497	0.00025	1
GENE01732	W vs. B	CL2	-	-	30.746	44.2464	38.1129	80.0916	97.2972	60.6339	5e-05	1.46
GENE01743	W vs. B	CL2	pi	Papain inhibitor [Source:SWISS;Acc:P86242]	42.9118	46.8248	28.001	141.322	138.434	121.091	5e-05	2.09
GENE01756	W vs. B	CL2	-	-	23.6816	50.0147	36.1783	38.9296	54.5254	89.8408	0.00095	1.05
GENE01768	W vs. B	CL2	-	-	17.9763	19.4171	18.3079	7.3434	4.36896	9.35451	5e-05	-1.09
GENE01779	W vs. B	CL2	-	-	33.4186	31.7375	29.8671	11.0424	10.5739	10.017	5e-05	-1.29
GENE01803	W vs. B	CL2	-	-	95.4316	94.9183	86.7559	571.657	654.902	597.37	5e-05	3
GENE01811	W vs. B	CL2	-	-	22.818	19.3113	18.3715	28.9856	33.0853	40.8255	5e-05	1.05
GENE01841	W vs. B	CL2	coq2	4-hydroxybenzoate polyprenyltransferase, mitochondrial [Source:SWISS;Acc:Q10252]	38.0345	44.3936	42.7638	3.31986	2.51999	1.71172	5e-05	-3.73
GENE01864	W vs. B	CL2	-	-	20.3345	21.5537	19.1294	53.564	53.5178	44.0937	5e-05	1.7
GENE01898	W vs. B	CL2	-	-	4.17278	3.73742	3.10252	6.03128	4.65132	7.51336	5e-05	1
GENE01933	W vs. B	CL2	bglL	Probable beta-glucosidase L [Source:SWISS;Acc:Q5B9F2]	78.8583	73.6824	85.3569	197.073	182.205	215.84	5e-05	1.66
GENE01980	W vs. B	CL2	yakc	Aldo-keto reductase yakc [NADP(+)] [Source:SWISS;Acc:Q09923]	118.577	120.133	108.718	194.186	206.929	198.498	5e-05	1.18
GENE02028	W vs. B	CL2	nicC	6-hydroxynicotinate 3-monooxygenase [Source:SWISS;Acc:Q88FY2]	532.224	530.165	567.445	118.41	105.328	130.652	5e-05	-1.95
GENE02072	W vs. B	CL2	-	-	310.076	282.371	251.018	563.337	575.096	541.148	5e-05	1.33
GENE02089	W vs. B	CL2	YHKC_SCHPO	Uncharacterized aminotransferase C660.12c [Source:SWISS;Acc:O94431]	32.6529	36.6161	30.1458	63.5679	60.9567	68.0037	5e-05	1.21
GENE02128	W vs. B	CL2	-	-	5.37625	5.31255	5.94421	12.5288	9.62553	13.752	5e-05	1.42
GENE02138	W vs. B	CL2	-	-	1246.5	1217.3	1245.56	2711.27	2916.14	2775.44	5e-05	1.5
GENE02139	W vs. B	CL2	-	-	173.74	178.062	203.611	302.426	296.713	322.469	5e-05	1.12
GENE02162	W vs. B	CL2	-	-	2.75892	5.26686	1.44185	74.9292	69.7587	77.1975	0.0001	4.81
GENE02163	W vs. B	CL2	APO	Aromatic peroxygenase [Source:SWISS;Acc:B9W4V8]	63.1302	51.286	50.8687	163.171	170.907	152.174	5e-05	1.93
GENE02167	W vs. B	CL2	DAL5	Allantoate permease [Source:SWISS;Acc:P15365]	52.694	47.4841	57.3587	96.3638	84.4106	88.7739	5e-05	1.06
GENE02168	W vs. B	CL2	YP55_SCHPO	Uncharacterized transporter C460.05 [Source:SWISS;Acc:B5BP49]	25.6484	23.8008	29.8644	41.9815	43.4863	56.4393	5e-05	1.23
GENE02215	W vs. B	CL2	-	-	76.6249	83.3738	94.143	236.625	203.121	243.526	5e-05	1.68
GENE02225	W vs. B	CL2	YJ7D_SCHPO	Uncharacterized transporter C757.13 [Source:SWISS;Acc:O74923]	139.628	123.754	96.7668	323.203	412.109	306.519	5e-05	1.83
GENE02244	W vs. B	CL2	YJCD_SCHPO	Uncharacterized oxidoreductase C736.13 [Source:SWISS;Acc:O74959]	16.283	14.0678	9.27929	1.26973	5.01101	7.43634	0.00325	-1.29
GENE02252	W vs. B	CL2	PH2M_TRICU	Phenol 2-monooxygenase [Source:SWISS;Acc:P15245]	3.25107	3.1267	3.30449	6.73389	5.84829	7.69547	5e-05	1.4
GENE02288	W vs. B	CL2	-	-	286.554	253.81	261.913	114.16	84.34	128.506	5e-05	-1.04
GENE02290	W vs. B	CL2	-	-	241.208	229.369	228.023	95.0059	85.6071	94.0295	5e-05	-1.05
GENE02296	W vs. B	CL2	asl1	Alkali-sensitive linkage protein 1 [Source:SWISS;Acc:Q09788]	34.2747	30.8877	27.5037	54.5083	54.7034	48.2355	5e-05	1.06
GENE02309	W vs. B	CL2	infB	Translation initiation factor IF-2 [Source:SWISS;Acc:Q3Z7U3]	263.134	194.691	233.603	75.7066	19.1043	98.862	5e-05	-1.52
GENE02310	W vs. B	CL2	SPBC1271.15c	Translation initiation factor IF-2, mitochondrial [Source:SWISS;Acc:O59683]	109.737	114.362	114.859	33.9035	28.1096	32.6103	5e-05	-1.45
GENE02346	W vs. B	CL2	FMDA_SCHPO	Putative formamidase C869.04 [Source:SWISS;Acc:Q9URY7]	63.3139	63.9732	57.6924	109.544	105.401	110.978	5e-05	1.09
GENE02393	W vs. B	CL2	tyr1	Tyrosinase [Source:SWISS;Acc:A7BHQ9]	114.984	115.266	124.782	234.571	199.6	235.848	5e-05	1.16
GENE02401	W vs. B	CL2	-	-	1.65672	1.30711	1.91025	4.50395	3.81098	6.53398	0.0054	1.93
GENE02403	W vs. B	CL2	-	-	38.2901	36.4511	28.7118	62.3906	69.0993	71.8334	5e-05	1.2
GENE02414	W vs. B	CL2	-	-	1.35096	2.68304	2.30122	5.42319	4.68052	4.44798	5e-05	1.39
GENE02425	W vs. B	CL2	HOR2	Glycerol-1-phosphate phosphohydrolase 2 [Source:SWISS;Acc:P40106]	50.6627	51.6731	45.7929	7.38378	4.49378	5.09387	5e-05	-2.83
GENE02460	W vs. B	CL2	cmdE	Tryptophan 2-halogenase [Source:SWISS;Acc:Q0VZ69]	10.4105	11.0906	8.8044	3.35224	2.03516	5.19532	5e-05	-1.17
GENE02474	W vs. B	CL2	-	-	26.4532	27.0789	25.2677	7.04353	9.34644	10.9527	5e-05	-1.26
GENE02477	W vs. B	CL2	-	-	32.8969	26.7017	31.1291	9.20921	7.02695	15.105	5e-05	-1.31
GENE02585	W vs. B	CL2	ark1	Serine/threonine-protein kinase ark1 [Source:SWISS;Acc:O59790]	16.0829	13.5422	14.7987	3.095	2.83201	3.35657	5e-05	-1.89
GENE02602	W vs. B	CL2	Q91196_ONCMY	None [Source:SWISS;Acc:Q91196]	325.188	296.693	335.511	121.911	83.743	135.189	5e-05	-1.19
GENE02642	W vs. B	CL2	-	-	64.8592	61.3033	61.8541	19.4313	14.7757	17.7594	5e-05	-1.54
GENE02643	W vs. B	CL2	-	-	57.3008	60.8215	72.2523	9.55247	18.641	18.7892	5e-05	-1.79
GENE02651	W vs. B	CL2	gcv1	Probable aminomethyltransferase, mitochondrial [Source:SWISS;Acc:O14110]	34.2872	38.9695	38.9118	13.9674	11.5067	13.1336	5e-05	-1.2
GENE02676	W vs. B	CL2	Q7RVX9_NEUCR	None [Source:SWISS;Acc:Q7RVX9]	14.5863	11.5975	18.759	265.813	323.17	307.079	5e-05	4.67
GENE02700	W vs. B	CL2	FEN1	Flap endonuclease 1 [Source:SWISS;Acc:A8NQC2]	36.0334	35.8323	41.4492	14.8828	9.00654	17.7148	5e-05	-1.07
GENE02735	W vs. B	CL2	A7HU16_PARL1	None [Source:SWISS;Acc:A7HU16]	82.8178	69.1082	73.6803	159.638	150.62	157.663	5e-05	1.41
GENE02740	W vs. B	CL2	Cyp4a10	Cytochrome P450 4A10 [Source:SWISS;Acc:P08516]	45.6938	48.9511	44.4619	109.401	109.209	105.154	5e-05	1.6
GENE02749	W vs. B	CL2	-	-	1319.78	1419.81	1637.82	2339.94	2062.52	2648.61	5e-05	1.01
GENE02750	W vs. B	CL2	-	-	2373.31	2153.33	2127.34	3646.38	3458.85	3181.11	5e-05	1.14
GENE02752	W vs. B	CL2	TEF3	Elongation factor 3 [Source:SWISS;Acc:Q75EV6]	3086.65	3096.33	3659.97	5091.93	4744.58	6097.82	5e-05	1.1
GENE02753	W vs. B	CL2	-	-	2284.65	2294.98	2288.72	4057.31	4680.53	4400.41	5e-05	1.24
GENE02821	W vs. B	CL2	-	-	0.776849	1.0848	0.942304	1.10205	3.83192	3.33478	0.00025	1.89
GENE02847	W vs. B	CL2	YIZG_SCHPO	Uncharacterized transporter C1002.16c [Source:SWISS;Acc:Q9US44]	225.141	231.704	249.583	452.059	475.834	446.557	5e-05	1.28
GENE02911	W vs. B	CL2	-	-	187.13	180.712	189.458	56.3414	46.0809	60.4378	5e-05	-1.39
GENE02912	W vs. B	CL2	-	-	56.1097	55.2516	52.3518	100.4	101.803	108.592	5e-05	1.2
GENE02913	W vs. B	CL2	-	-	53.249	60.4087	53.194	98.9718	83.2582	109.739	5e-05	1.07
GENE02914	W vs. B	CL2	-	-	74.9111	84.9236	62.281	128.422	148.355	123.403	5e-05	1.1
GENE02958	W vs. B	CL2	ycaC	Uncharacterized protein YcaC [Source:SWISS;Acc:P21367]	65.9732	69.779	56.4379	7465.18	8410.57	7969.5	5e-05	7.21
GENE03029	W vs. B	CL2	-	-	30.3153	15.6539	21.266	40.1737	32.6407	55.8105	5e-05	1.29
GENE03033	W vs. B	CL2	ftsH	ATP-dependent zinc metalloprotease FtsH [Source:SWISS;Acc:A9KIG5]	21.0256	19.2328	17.4602	44.6931	39.1734	49.071	5e-05	1.5
GENE03040	W vs. B	CL2	PRTA_ASPNG	Aspergillopepsin-2 [Source:SWISS;Acc:P24665]	149.123	139.926	144.096	329.016	353.887	374.309	5e-05	1.57
GENE03066	W vs. B	CL2	-	-	22.2272	33.9976	34.1225	47.6178	42.5403	83.84	5e-05	1.23
GENE03082	W vs. B	CL2	sec9	Protein transport protein sec9 [Source:SWISS;Acc:O74786]	1174.16	1152.21	995.687	1828.3	1931.02	1753.26	5e-05	1.14
GENE03086	W vs. B	CL2	-	-	158.988	159.629	169.325	270.322	272.146	313.824	5e-05	1.22
GENE03119	W vs. B	CL2	eryG	Erythromycin 3''-O-methyltransferase [Source:SWISS;Acc:A4F7P5]	33.6938	33.4155	29.1297	63.8555	75.1948	75.7795	5e-05	1.53
GENE03135	W vs. B	CL2	gcvH	Glycine cleavage system H protein [Source:SWISS;Acc:Q0VLA7]	174.732	188.793	153.509	64.022	53.3257	43.4222	5e-05	-1.39
GENE03171	W vs. B	CL2	-	-	16.2661	22.7156	26.8508	9.80824	5.09715	9.52334	0.0001	-1.08
GENE03172	W vs. B	CL2	-	-	18.1878	22.6562	15.9057	6.34472	6.66597	4.78612	0.0001	-1.23
GENE03208	W vs. B	CL2	ordA	O-methylsterigmatocystin oxidoreductase [Source:SWISS;Acc:O13345]	11.8323	13.9658	13.502	108.483	108.159	115.436	5e-05	3.41
GENE03209	W vs. B	CL2	Q9LUC8_ARATH	None [Source:SWISS;Acc:Q9LUC8]	116.612	117.285	110.358	313.722	329.584	337.57	5e-05	1.87
GENE03229	W vs. B	CL2	seh1	Nucleoporin seh1 [Source:SWISS;Acc:Q10099]	106.682	116.456	137.871	178.875	202.817	202.19	5e-05	1.11
GENE03239	W vs. B	CL2	pcn1	Proliferating cell nuclear antigen [Source:SWISS;Acc:Q03392]	100.734	94.3132	90.6708	28.6574	23.5513	28.6364	5e-05	-1.3
GENE03328	W vs. B	CL2	-	-	131.142	143.29	125.547	226.678	284.063	202.56	5e-05	1.18
GENE03330	W vs. B	CL2	-	-	13.2246	12.4446	13.122	1.59137	2.40283	3.41068	5e-05	-2.05
GENE03333	W vs. B	CL2	-	-	34.7991	35.8932	35.1567	12.8763	10.149	11.6874	5e-05	-1.32
GENE03349	W vs. B	CL2	-	-	689.592	653.294	535.718	1733.61	1930.5	1444.22	5e-05	1.81
GENE03350	W vs. B	CL2	-	-	714.755	632.692	586.596	1699.71	1787.25	1638.1	5e-05	1.68
GENE03364	W vs. B	CL2	SMC4	Structural maintenance of chromosomes protein 4 [Source:SWISS;Acc:Q9FJL0]	38.2643	44.1088	45.8271	10.0617	7.4184	12.2465	5e-05	-1.77
GENE03365	W vs. B	CL2	cut3	Structural maintenance of chromosomes protein 4 [Source:SWISS;Acc:P41004]	17.9007	15.5668	17.9159	2.6054	1.65766	6.45362	5e-05	-1.89
GENE03366	W vs. B	CL2	smc4	Structural maintenance of chromosomes protein 4 [Source:SWISS;Acc:P50532]	15.0036	15.1562	15.9587	3.83765	2.00199	6.09611	5e-05	-1.53
GENE03377	W vs. B	CL2	rpn3	Probable 26S proteasome regulatory subunit rpn3 [Source:SWISS;Acc:O42897]	195.181	183.464	186.143	68.4522	58.1733	77.4201	5e-05	-1.18
GENE03415	W vs. B	CL2	-	-	2.53403	2.74696	2.07796	19.5012	26.5936	28.851	5e-05	3.64
GENE03572	W vs. B	CL2	-	-	21.1761	16.764	26.2529	5.10977	5.40341	8.38974	5e-05	-1.31
GENE03573	W vs. B	CL2	-	-	29.8495	28.7187	32.2937	9.53437	5.83352	9.98973	5e-05	-1.55
GENE03574	W vs. B	CL2	-	-	34.3704	34.7796	30.5509	9.96746	3.92316	8.85723	5e-05	-1.77
GENE03575	W vs. B	CL2	-	-	34.3846	32.857	36.771	8.30581	7.46148	9.69937	5e-05	-1.66
GENE03682	W vs. B	CL2	-	-	14.3003	8.75141	7.19105	20.4336	17.173	16.2753	5e-05	1.12
GENE03709	W vs. B	CL2	CMC1	Endoglucanase 1 [Source:SWISS;Acc:Q04469]	2.91865	2.62959	3.38967	7.80896	8.92684	7.25311	5e-05	1.69
GENE03746	W vs. B	CL2	-	-	58.3561	53.4299	58.6697	94.3148	114.314	97.7938	5e-05	1.26
GENE03756	W vs. B	CL2	-	-	7.14842	7.86196	4.41831	11.8886	12.0379	12.3622	5e-05	1.3
GENE03774	W vs. B	CL2	-	-	3.1922	4.25498	4.06944	8.37737	10.1746	8.52295	5e-05	1.62
GENE03775	W vs. B	CL2	-	-	4.11423	2.82521	2.33182	10.3268	10.5982	12.5231	5e-05	2.18
GENE03802	W vs. B	CL2	pcpB	Pentachlorophenol 4-monooxygenase [Source:SWISS;Acc:P42535]	10.9392	9.68476	9.70291	41.2891	33.8045	42.2105	5e-05	2.23
GENE03809	W vs. B	CL2	-	-	174.13	197.943	162.94	288.442	349.779	278.595	5e-05	1.12
GENE03850	W vs. B	CL2	-	-	9.04819	7.09246	7.18368	12.3259	14.9437	10.9886	0.0015	1.04
GENE03854	W vs. B	CL2	ssh4	Protein ssh4 [Source:SWISS;Acc:A7EQ00]	16.995	14.7031	18.5698	30.0217	28.446	26.8143	5e-05	1.11
GENE03871	W vs. B	CL2	-	-	3.00474	1.69507	3.45561	8.00826	4.87389	7.28573	0.0042	1.64
GENE03916	W vs. B	CL2	-	-	50.5162	54.5114	55.673	19.6116	18.3424	19.7714	5e-05	-1.17
GENE03972	W vs. B	CL2	-	-	35.4112	49.5994	39.6698	118.754	85.9092	61.2743	5e-05	1.38
GENE04003	W vs. B	CL2	KRE6	Beta-glucan synthesis-associated protein KRE6 [Source:SWISS;Acc:P32486]	302.663	283.141	270.118	487.179	459.939	463.898	5e-05	1.06
GENE04015	W vs. B	CL2	-	-	26.0882	22.1539	24.1902	4.49122	3.13803	3.81364	5e-05	-2.35
GENE04023	W vs. B	CL2	-	-	92.3251	86.1911	83.9893	192.266	234.318	179.1	5e-05	1.48
GENE04063	W vs. B	CL2	LETM1	LETM1 and EF-hand domain-containing protein 1, mitochondrial [Source:SWISS;Acc:Q5ZK33]	128.031	116.414	122.427	43.0127	40.4567	47.2991	5e-05	-1.1
GENE04115	W vs. B	CL2	shq1	Protein shq1 [Source:SWISS;Acc:O43076]	34.561	36.6417	35.6376	66.8458	68.5393	61.2782	5e-05	1.29
GENE04133	W vs. B	CL2	ndc80	Kinetochore protein ndc80 [Source:SWISS;Acc:Q10198]	15.8862	21.8444	17.4833	7.35291	4.71263	8.505	5e-05	-1.22
GENE04206	W vs. B	CL2	-	-	618.14	598.14	658.196	1094.26	1075.9	1198.05	5e-05	1.16
GENE04320	W vs. B	CL2	cgs2	3',5'-cyclic-nucleotide phosphodiesterase [Source:SWISS;Acc:P36599]	8.98201	9.9266	5.44913	16.3012	14.1909	11.936	5e-05	1.13
GENE04371	W vs. B	CL2	CTR2	Copper transport protein CTR2 [Source:SWISS;Acc:P38865]	258.502	236.356	205.62	349.647	438.482	306.527	5e-05	1.04
GENE04381	W vs. B	CL2	-	-	5374.5	5208.06	5172.94	11165.4	12500.6	11582.3	5e-05	1.43
GENE04382	W vs. B	CL2	123R_IIV6	Putative tyrosine phosphatase 123R [Source:SWISS;Acc:O55737]	283.903	252.25	262.11	476.212	454.515	475.357	5e-05	1.07
GENE04384	W vs. B	CL2	vrdA	Versiconal hemiacetal acetate reductase [Source:SWISS;Acc:B9WYE6]	10.096	9.40198	7.61661	39.9421	43.9658	45.8983	5e-05	2.62
GENE04388	W vs. B	CL2	coq2	4-hydroxybenzoate polyprenyltransferase, mitochondrial [Source:SWISS;Acc:Q10252]	3.3158	4.02328	2.56591	34.616	33.4495	32.0053	5e-05	3.71
GENE04389	W vs. B	CL2	ordA	O-methylsterigmatocystin oxidoreductase [Source:SWISS;Acc:B8NHY4]	13.6391	15.3616	14.8064	57.6306	52.7029	64.6333	5e-05	2.31
GENE04395	W vs. B	CL2	adh	Alcohol dehydrogenase [Source:SWISS;Acc:P42327]	68.336	70.2718	66.4382	236.07	255.093	231.723	5e-05	2.25
GENE04398	W vs. B	CL2	vbs	Versicolorin B synthase [Source:SWISS;Acc:Q12062]	1.07255	2.37575	2.82671	19.6681	22.582	23.5528	5e-05	3.63
GENE04456	W vs. B	CL2	rpn-1	26S proteasome regulatory subunit rpn-1 [Source:SWISS;Acc:Q7S8R8]	116.456	112.238	142.338	47.8802	45.9345	56.0297	5e-05	-1.05
GENE04476	W vs. B	CL2	-	-	160.032	177.631	177.881	322.637	379.446	421.891	5e-05	1.49
GENE04477	W vs. B	CL2	Pdp2	[Pyruvate dehydrogenase [acetyl-transferring]]-phosphatase 2, mitochondrial [Source:SWISS;Acc:O88484]	124.723	132.085	122.322	274.031	267.195	283.682	5e-05	1.42
GENE04488	W vs. B	CL2	Ciao1	Probable cytosolic iron-sulfur protein assembly protein CIAO1 [Source:SWISS;Acc:Q5M7T1]	29.7405	17.7196	22.267	8.68141	5.11266	7.11076	5e-05	-1.48
GENE04557	W vs. B	CL2	-	-	259.923	251.66	282.818	101.205	89.3831	91.5183	5e-05	-1.15
GENE04594	W vs. B	CL2	klpA	Kinesin-like protein klpA [Source:SWISS;Acc:P28739]	18.6627	19.4193	16.0884	4.69367	3.36837	4.73993	5e-05	-1.81
GENE04602	W vs. B	CL2	-	-	42.2589	40.142	38.6566	68.9479	86.2795	64.9016	5e-05	1.13
GENE04621	W vs. B	CL2	yxjG	Uncharacterized protein YxjG [Source:SWISS;Acc:P42318]	10.7779	18.2127	11.9383	36.2848	34.3264	40.923	5e-05	1.72
GENE04622	W vs. B	CL2	yxjG	Uncharacterized protein YxjG [Source:SWISS;Acc:P42318]	21.7626	9.20832	15.0275	36.1812	40.5933	37.4936	5e-05	1.62
GENE04644	W vs. B	CL2	RSM24	37S ribosomal protein S24, mitochondrial [Source:SWISS;Acc:Q03976]	177.575	163.604	190.892	276.668	313.582	286.128	5e-05	1.03
GENE04656	W vs. B	CL2	rpn2	26S proteasome regulatory subunit rpn2 [Source:SWISS;Acc:O74762]	93.9341	86.3817	87.9139	27.0094	26.9878	29.3891	5e-05	-1.31
GENE04657	W vs. B	CL2	RPN2A	26S proteasome non-ATPase regulatory subunit 1 homolog A [Source:SWISS;Acc:O48844]	79.7223	67.5018	71.7106	20.9827	19.5545	24.4782	5e-05	-1.42
GENE04658	W vs. B	CL2	psmD1	26S proteasome non-ATPase regulatory subunit 1 [Source:SWISS;Acc:Q54JM5]	81.4987	94.4041	119.958	3.36502	28.9296	39.1454	0.00065	-1.69
GENE04661	W vs. B	CL2	-	-	230.458	234.824	228.754	509.938	689.283	468.51	5e-05	1.68
GENE04688	W vs. B	CL2	nip7	60S ribosome subunit biogenesis protein nip7 [Source:SWISS;Acc:Q1MTQ9]	437.591	419.739	406.006	133.368	124.985	112.743	5e-05	-1.48
GENE04707	W vs. B	CL2	-	-	25.9949	21.8553	30.8107	7.06668	5.23529	10.5495	5e-05	-1.44
GENE04781	W vs. B	CL2	Psmd12	26S proteasome non-ATPase regulatory subunit 12 [Source:SWISS;Acc:Q9D8W5]	63.4066	62.5987	57.5555	23.2772	18.5657	24.3658	5e-05	-1.17
GENE04782	W vs. B	CL2	rpn5b	26S proteasome regulatory subunit rpn5 [Source:SWISS;Acc:Q9UTM3]	179.371	164.894	159.129	55.9558	61.714	65.8842	5e-05	-1.16
GENE04821	W vs. B	CL2	rfc4	Replication factor C subunit 4 [Source:SWISS;Acc:O94449]	48.3425	33.5634	44.9171	14.6883	12.5855	20.5518	5e-05	-1.06
GENE04826	W vs. B	CL2	-	-	39.8463	41.7825	45.6098	12.7128	10.9328	14.0211	5e-05	-1.49
GENE04848	W vs. B	CL2	nahG	Salicylate hydroxylase [Source:SWISS;Acc:Q53552]	8.86531	9.1062	8.61357	15.3477	14.0352	17.0326	5e-05	1.09
GENE04857	W vs. B	CL2	-	-	10.1832	11.0384	9.08156	45.1386	51.7701	73.2317	5e-05	2.91
GENE04896	W vs. B	CL2	-	-	54.8985	43.8304	49.936	7.01518	11.5828	12.1742	0.00035	-1.82
GENE04975	W vs. B	CL2	-	-	12.6192	14.7127	9.08865	24.931	15.9845	25.3982	0.00035	1.24
GENE04979	W vs. B	CL2	-	-	2.73569	4.04153	4.45387	6.76879	6.57308	6.24604	5e-05	1.12
GENE05043	W vs. B	CL2	ordA	O-methylsterigmatocystin oxidoreductase [Source:SWISS;Acc:B8NHY4]	16.6702	18.7913	18.3832	5.73083	4.06452	4.42548	5e-05	-1.59
GENE05062	W vs. B	CL2	MPH1	ATP-dependent DNA helicase MPH1 [Source:SWISS;Acc:A4RN08]	6.92773	6.02395	5.64806	11.9168	15.7001	12.8852	5e-05	1.45
GENE05086	W vs. B	CL2	MSH1	DNA mismatch repair protein MSH1, mitochondrial [Source:SWISS;Acc:P25846]	7.73135	7.41259	6.29995	2.06316	1.698	2.31242	5e-05	-1.45
GENE05137	W vs. B	CL2	PRY2	Protein PRY2 [Source:SWISS;Acc:P36110]	227.304	227.407	273.017	491.312	472.679	528.627	5e-05	1.24
GENE05196	W vs. B	CL2	-	-	259.109	246.367	274.511	529.628	504.933	543.66	5e-05	1.34
GENE05204	W vs. B	CL2	Dkc1	H/ACA ribonucleoprotein complex subunit 4 [Source:SWISS;Acc:P40615]	123.998	141.849	129.692	29.8172	36.2606	34.0279	5e-05	-1.59
GENE05205	W vs. B	CL2	cbf5	Centromere/microtubule-binding protein cbf5 [Source:SWISS;Acc:O43102]	149.288	142.125	129.921	33.0042	26.3318	35.9186	5e-05	-1.87
GENE05207	W vs. B	CL2	-	-	12.6325	13.0232	13.8256	29.2956	22.9418	35.6804	5e-05	1.47
GENE05209	W vs. B	CL2	ALY2_SCHPO	Putative arrestin-related trafficking adapter C2D10.04 [Source:SWISS;Acc:O74798]	16.6997	17.5439	19.4237	36.184	23.3633	45.6698	5e-05	1.27
GENE05221	W vs. B	CL2	NMNAT	Nicotinamide mononucleotide adenylyltransferase [Source:SWISS;Acc:F4K687]	275.925	227.918	218.267	341.89	366.805	387.495	5e-05	1
GENE05271	W vs. B	CL2	-	-	5.05089	2.6721	6.37505	26.3633	30.0722	29.1031	5e-05	3.06
GENE05274	W vs. B	CL2	-	-	7.24215	7.99954	8.67313	15.9777	15.9568	14.078	5e-05	1.16
GENE05276	W vs. B	CL2	-	-	30.2277	18.0216	25.6953	90.8707	73.7335	84.6305	0.0003	2.23
GENE05382	W vs. B	CL2	KY	Kyphoscoliosis peptidase [Source:SWISS;Acc:Q8NBH2]	55.4528	64.4456	60.2173	103.347	116.115	118.482	5e-05	1.18
GENE05394	W vs. B	CL2	cel1	Cellulose-growth-specific protein [Source:SWISS;Acc:Q00023]	30.6014	22.4195	23.9193	9.11995	9.32175	7.94526	5e-05	-1.31
GENE05414	W vs. B	CL2	-	-	17.8967	21.4268	20.7205	7.54456	4.27103	10.7101	5e-05	-1.14
GENE05482	W vs. B	CL2	FAM72A	Protein FAM72A [Source:SWISS;Acc:A6QL50]	19.8755	19.1682	22.2778	34.8854	33.5819	34.7931	5e-05	1.12
GENE05646	W vs. B	CL2	-	-	6.5685	6.75487	5.91843	1.69105	0.672641	4.04261	0.00605	-1.3
GENE05698	W vs. B	CL2	-	-	30.6835	33.6496	29.2746	57.5008	54.1938	45.8848	5e-05	1.09
GENE05709	W vs. B	CL2	-	-	6.846	8.70747	10.3153	3.08264	1.52672	3.45902	0.0001	-1.43
GENE05715	W vs. B	CL2	-	-	285.316	245.544	266.59	85.5032	77.7525	91.991	5e-05	-1.36
GENE05716	W vs. B	CL2	YAKB_SCHPO	Uncharacterized transcriptional regulatory protein C1F7.11c [Source:SWISS;Acc:Q09922]	171.253	169.324	162.741	58.0234	56.8237	66.4925	5e-05	-1.11
GENE05744	W vs. B	CL2	-	-	397.296	389.716	339.609	841.627	924.148	760.868	5e-05	1.45
GENE05747	W vs. B	CL2	Styx	Serine/threonine/tyrosine-interacting protein [Source:SWISS;Acc:Q60969]	101.378	96.5014	95.668	174.356	179.606	156.378	5e-05	1.07
GENE05748	W vs. B	CL2	ybdR	Uncharacterized zinc-type alcohol dehydrogenase-like protein YbdR [Source:SWISS;Acc:P77316]	40.1837	37.4756	39.2979	77.8045	74.3846	78.303	5e-05	1.28
GENE05751	W vs. B	CL2	-	-	233.813	252.382	266.834	449.493	499.878	496.106	5e-05	1.39
GENE05752	W vs. B	CL2	-	-	217.998	207.897	216.99	465.506	486.004	477.289	5e-05	1.54
GENE05753	W vs. B	CL2	fucP	L-fucose permease [Source:SWISS;Acc:P44776]	341.632	300.339	294.084	599.978	621.213	692.841	5e-05	1.22
GENE05762	W vs. B	CL2	SYM1	Protein SYM1 [Source:SWISS;Acc:Q4P9K6]	22.3251	20.1329	18.473	7.63887	5.37001	7.33899	5e-05	-1.24
GENE05816	W vs. B	CL2	cgi121	EKC/KEOPS complex subunit cgi121 [Source:SWISS;Acc:Q7SHG9]	54.599	62.4427	50.6189	20.9465	14.7113	21.911	5e-05	-1.19
GENE05854	W vs. B	CL2	PCL1	PHO85 cyclin-1 [Source:SWISS;Acc:P24867]	2.06737	2.23931	2.38359	5.7553	3.33219	4.60182	0.0004	1.33
GENE05871	W vs. B	CL2	erg27	3-keto-steroid reductase [Source:SWISS;Acc:O74732]	80.9215	68.9591	59.3168	30.9472	24.0065	27.4485	5e-05	-1
GENE05880	W vs. B	CL2	-	-	60.3301	61.2079	59.2199	16.4434	10.6705	39.5552	0.0003	-1.16
GENE05942	W vs. B	CL2	-	-	107.337	72.5069	108.406	243.836	246.723	180.844	5e-05	1.57
GENE05948	W vs. B	CL2	cel1	Cellulose-growth-specific protein [Source:SWISS;Acc:Q00023]	1558.41	1453.17	1535.33	520.9	529.769	551.389	5e-05	-1.24
GENE05951	W vs. B	CL2	-	-	27.8827	26.5522	27.6619	10.8389	7.83551	10.7057	5e-05	-1.18
GENE05966	W vs. B	CL2	SC3	Fruiting body protein SC3 [Source:SWISS;Acc:P16933]	6105.95	5997.53	8103.59	16145.8	16398.9	18662.4	5e-05	1.54
GENE06026	W vs. B	CL2	-	-	102.328	117.822	81.8842	24.115	32.7923	28.3632	5e-05	-1.53
GENE06046	W vs. B	CL2	-	-	1.62777	1.91268	2.89412	3.86273	2.75343	4.25818	0.00045	1.16
GENE06158	W vs. B	CL2	-	-	72.5883	61.7883	55.3176	12.1149	14.9836	11.2156	5e-05	-1.88
GENE06164	W vs. B	CL2	RTA1	Protein RTA1 [Source:SWISS;Acc:P53047]	7.34439	12.1844	11.9485	25.3222	24.9017	20.5447	5e-05	1.47
GENE06195	W vs. B	CL2	-	-	52.4305	55.7813	56.0438	90.3782	79.0142	109.973	5e-05	1.05
GENE06257	W vs. B	CL2	-	-	2.53772	2.69955	2.79882	8.42225	8.29928	7.78661	5e-05	1.98
GENE06276	W vs. B	CL2	-	-	24.9929	25.1983	24.8574	72.2771	52.2332	72.1185	5e-05	1.69
GENE06277	W vs. B	CL2	-	-	24.6864	26.6241	27.4099	98.7995	94.0673	141.383	0.0052	2.43
GENE06279	W vs. B	CL2	-	-	10.8833	9.03923	12.1202	26.6003	34.4962	25.5589	5e-05	1.85
GENE06333	W vs. B	CL2	-	-	32.4373	33.6404	31.5238	68.9951	87.6276	73.8695	5e-05	1.6
GENE06349	W vs. B	CL2	LCC2	Laccase-2 [Source:SWISS;Acc:Q12718]	1019.41	984.833	881.875	275.456	330.604	264.105	5e-05	-1.44
GENE06366	W vs. B	CL2	-	-	2.19187	1.13798	1.42593	5.2746	5.23834	6.12381	5e-05	2.09
GENE06371	W vs. B	CL2	cut14	Structural maintenance of chromosomes protein 2 [Source:SWISS;Acc:P41003]	18.6818	18.4798	21.3216	2.19639	1.2757	3.45817	5e-05	-2.82
GENE06372	W vs. B	CL2	SMC2	Structural maintenance of chromosomes protein 2 [Source:SWISS;Acc:P38989]	23.0269	22.8923	24.632	3.11718	3.44136	7.60087	5e-05	-2.07
GENE06418	W vs. B	CL2	-	-	44.3896	37.6146	32.5956	618.756	671.198	618.919	5e-05	4.23
GENE06419	W vs. B	CL2	-	-	11.5357	2.49678	4.0742	96.6107	101.12	148.827	0.0001	4.33
GENE06420	W vs. B	CL2	ydjP	AB hydrolase superfamily protein YdjP [Source:SWISS;Acc:O34592]	120.633	105.714	110.363	184.41	194.318	225.159	5e-05	1.2
GENE06436	W vs. B	CL2	-	-	264.053	219.011	210.456	1168.01	1267.28	1335.06	5e-05	2.72
GENE06476	W vs. B	CL2	DBR2	Artemisinic aldehyde Delta(11(13)) reductase [Source:SWISS;Acc:C5H429]	15.7298	13.761	17.4617	60.0836	52.8409	59.9389	5e-05	2.16
GENE06485	W vs. B	CL2	EXG_BLUGR	Glucan 1,3-beta-glucosidase [Source:SWISS;Acc:Q96V64]	178.65	180.319	169.819	664.601	708.661	714.613	5e-05	2.26
GENE06502	W vs. B	CL2	-	-	621.617	526.844	458.551	1046.78	1309.11	1059.19	5e-05	1.48
GENE06503	W vs. B	CL2	Rdh10	Retinol dehydrogenase 10 [Source:SWISS;Acc:Q80ZF7]	1555.75	1440.34	1331.57	2981.1	3614.73	3019.15	5e-05	1.35
GENE06545	W vs. B	CL2	Gen1	Flap endonuclease GEN homolog 1 [Source:SWISS;Acc:Q8BMI4]	6.05132	6.90455	7.06636	1.77944	2.63067	3.1566	5e-05	-1.16
GENE06579	W vs. B	CL2	6HN3M_PSEFL	6-hydroxynicotinate 3-monooxygenase [Source:SWISS;Acc:P86491]	6.69131	3.97412	4.50094	1.13069	1.69692	0.958891	0.0002	-1.69
GENE06603	W vs. B	CL2	-	-	12.6314	12.8558	12.7041	42.1235	45.3039	48.9833	5e-05	2.2
GENE06624	W vs. B	CL2	-	-	1264.7	1174.33	1267.62	5157.36	5201.74	4856.16	5e-05	2.4
GENE06625	W vs. B	CL2	ordA	O-methylsterigmatocystin oxidoreductase [Source:SWISS;Acc:O13345]	144.938	142.906	130.719	326.013	344.798	335.175	5e-05	1.53
GENE06640	W vs. B	CL2	-	-	88.3813	77.1627	77.4618	140.872	129.489	118.594	5e-05	1
GENE06655	W vs. B	CL2	CARP_IRPLA	Polyporopepsin [Source:SWISS;Acc:P17576]	82.8443	77.8702	69.6682	21.5957	24.8199	21.3531	5e-05	-1.47
GENE06692	W vs. B	CL2	nimA	G2-specific protein kinase nimA [Source:SWISS;Acc:P11837]	16.0208	14.0836	8.43258	3.01539	1.47867	2.05643	0.00715	-2.28
GENE06693	W vs. B	CL2	-	-	13.9543	13.1842	15.6648	2.94093	2.92531	3.42205	5e-05	-1.81
GENE06761	W vs. B	CL2	-	-	37.7413	27.2872	43.7481	68.9793	49.4816	68.3537	5e-05	1.19
GENE06771	W vs. B	CL2	sed3	Tripeptidyl-peptidase sed3 [Source:SWISS;Acc:Q70GH4]	391.658	369.145	374.294	641.032	667.336	635.841	5e-05	1.08
GENE06810	W vs. B	CL2	nicC	6-hydroxynicotinate 3-monooxygenase [Source:SWISS;Acc:Q88FY2]	25.3123	25.2024	22.2838	130.252	141.416	134.94	5e-05	2.73
GENE06886	W vs. B	CL2	-	-	1009.35	1004.78	907.655	361.262	359.192	297.293	5e-05	-1.25
GENE06891	W vs. B	CL2	alcC	Alcohol dehydrogenase 3 [Source:SWISS;Acc:P07754]	4.50984	3.9949	4.39709	16.8121	16.9435	19.283	5e-05	2.33
GENE06913	W vs. B	CL2	nif1	Mitosis inhibitor nif1 [Source:SWISS;Acc:P87159]	90.7301	93.3194	87.0286	155.92	139.998	137.512	5e-05	1.09
GENE06963	W vs. B	CL2	JLP1	Alpha-ketoglutarate-dependent sulfonate dioxygenase [Source:SWISS;Acc:Q12358]	6.27997	3.51435	4.36827	8.48389	7.1812	9.07157	5e-05	1.05
GENE06979	W vs. B	CL2	-	-	5.23107	3.55593	5.11265	10.3935	6.56214	9.08424	0.0024	1.35
GENE07015	W vs. B	CL2	-	-	79.7117	72.3212	63.9661	42.4565	16.4676	27.9084	0.0004	-1.02
GENE07053	W vs. B	CL2	Kif22	Kinesin-like protein KIF22 [Source:SWISS;Acc:Q3V300]	21.7248	17.9807	18.5793	6.36652	4.18764	7.09302	5e-05	-1.39
GENE07065	W vs. B	CL2	Otx1	Homeobox protein OTX1 [Source:SWISS;Acc:P80205]	12.4511	12.098	14.3269	25.2389	22.2546	29.0568	5e-05	1.28
GENE07067	W vs. B	CL2	-	-	380.487	365.737	343.534	579.466	661.534	566.704	5e-05	1.03
GENE07083	W vs. B	CL2	-	-	23.0953	17.7424	17.733	31.5801	39.2773	30.4018	5e-05	1.06
GENE07084	W vs. B	CL2	-	-	52.2792	48.9128	49.0119	19.1771	16.0189	19.4782	5e-05	-1.21
GENE07085	W vs. B	CL2	MOX	Alcohol oxidase [Source:SWISS;Acc:P04842]	203.555	195.838	180.545	528.943	446.034	509.919	5e-05	1.71
GENE07120	W vs. B	CL2	YIQ6_YEAST	Uncharacterized transporter YIL166C [Source:SWISS;Acc:P40445]	31.478	26.0071	27.5765	62.7014	66.1028	64.7524	5e-05	1.62
GENE07160	W vs. B	CL2	ordA	O-methylsterigmatocystin oxidoreductase [Source:SWISS;Acc:B8NHY4]	14.7072	16.2534	14.4417	42.1206	38.3983	45.7008	5e-05	1.8
GENE07186	W vs. B	CL2	-	-	22.2009	13.5964	19.2766	37.1808	35.5608	50.211	0.0016	1.41
GENE07210	W vs. B	CL2	-	-	245.178	265.276	235.92	73.1399	100.448	78.2015	5e-05	-1.15
GENE07211	W vs. B	CL2	-	-	121.93	122.716	133.724	30.5173	27.3781	35.4673	5e-05	-1.64
GENE07240	W vs. B	CL2	-	-	205.481	225.375	140.214	301.421	429.058	230.625	5e-05	1.06
GENE07253	W vs. B	CL2	-	-	4.84877	3.26918	5.27415	4.5663	8.98881	11.9008	0.00375	1.26
GENE07262	W vs. B	CL2	-	-	21.4699	23.7649	19.9757	83.5451	69.931	70.2649	5e-05	2.12
GENE07271	W vs. B	CL2	mcm10	DNA replication licensing factor mcm10 [Source:SWISS;Acc:O42709]	10.6717	9.92849	9.00124	2.01855	1.8992	4.35117	5e-05	-1.57
GENE07299	W vs. B	CL2	yfbT	Sugar phosphatase YfbT [Source:SWISS;Acc:P77625]	478.668	457.497	471.865	39.0717	33.1486	37.0958	5e-05	-3.42
GENE07300	W vs. B	CL2	-	-	628.555	574.059	698.944	39.5174	24.3107	57.0012	5e-05	-3.68
GENE07301	W vs. B	CL2	gpd2	Glycerol-3-phosphate dehydrogenase [NAD(+)] 2 [Source:SWISS;Acc:Q6ZYA7]	461.94	446.441	448.771	32.3367	37.047	36.2889	5e-05	-3.32
GENE07309	W vs. B	CL2	-	-	147.167	133.791	158.856	293.435	299.25	277.892	5e-05	1.32
GENE07310	W vs. B	CL2	OPI3	Phosphatidyl-N-methylethanolamine N-methyltransferase [Source:SWISS;Acc:P05375]	230.608	244.336	218.008	70.7129	74.0444	69.7442	5e-05	-1.38
GENE07328	W vs. B	CL2	-	-	9.69887	17.4003	10.6814	22.8476	17.7102	15.0481	0.00015	1
GENE07346	W vs. B	CL2	HOL3	Probable thiol methyltransferase 2 [Source:SWISS;Acc:Q6AWU6]	475.506	482.248	406.465	1033.67	1247.95	895.135	5e-05	1.53
GENE07366	W vs. B	CL2	SPAC1952.01	GPI transamidase component GAB1 homolog [Source:SWISS;Acc:O13883]	151.885	159.439	159.669	213.454	312.044	262.182	5e-05	1.08
GENE07367	W vs. B	CL2	-	-	60.5772	47.0444	61.2342	150.143	220.726	402.94	0.00015	2.71
GENE07373	W vs. B	CL2	-	-	24.136	20.4233	22.642	30.9421	47.2456	39.8826	0.0001	1.24
GENE07422	W vs. B	CL2	-	-	1094.63	690.3	722.527	2076.29	2016.43	2321.19	5e-05	1.62
GENE07432	W vs. B	CL2	-	-	70.7338	74.0503	69.5234	114.131	90.1811	153.291	5e-05	1.11
GENE07453	W vs. B	CL2	-	-	2.14244	3.1488	2.17121	4.56145	5.08667	3.4092	0.0095	1.13
GENE07456	W vs. B	CL2	YJCD_SCHPO	Uncharacterized oxidoreductase C736.13 [Source:SWISS;Acc:O74959]	41.231	40.6049	33.3427	69.7628	72.5384	60.6358	5e-05	1.16
GENE07461	W vs. B	CL2	-	-	8.25512	7.63223	8.08795	167.522	183.095	178.431	5e-05	4.7
GENE07463	W vs. B	CL2	-	-	0	0	0	5.59646	10.7923	5.37498	5e-05	6.2
GENE07486	W vs. B	CL2	-	-	224.898	210.539	175.898	408.821	520.307	360.765	5e-05	1.48
GENE07546	W vs. B	CL2	DCTD_SCHPO	Deoxycytidylate deaminase [Source:SWISS;Acc:O43012]	43.3908	45.4816	39.6946	15.731	17.8579	16.7794	5e-05	-1.05
GENE07581	W vs. B	CL2	-	-	63.1064	63.5932	62.1718	18.3467	20.4528	20.1455	5e-05	-1.27
GENE07594	W vs. B	CL2	-	-	44.5263	48.4224	54.3977	84.7588	71.8086	80.3399	5e-05	1.01
GENE07620	W vs. B	CL2	-	-	92.9565	94.8952	69.4892	330.489	409.082	343.804	5e-05	2.33
GENE07675	W vs. B	CL2	-	-	178.399	191.233	180.244	326.577	376.92	322.752	5e-05	1.17
GENE07712	W vs. B	CL2	-	-	171.345	155.033	152.352	548.666	637.201	517.28	5e-05	2.04
GENE07721	W vs. B	CL2	-	-	2.90069	3.48123	2.14718	0.153382	0.308558	0.383394	0.00545	-3.13
GENE07725	W vs. B	CL2	-	-	11.6655	10.0974	8.44845	24.9995	19.9398	18.8838	0.00035	1.37
GENE07751	W vs. B	CL2	-	-	12.2033	11.1772	11.3011	3.64887	4.99824	5.31167	5e-05	-1
GENE07782	W vs. B	CL2	-	-	10.1858	21.2133	15.5423	39.7267	27.3386	19.3589	0.0041	1.05
GENE07817	W vs. B	CL2	-	-	9.02077	8.58654	8.95289	28.1145	25.2621	29.5551	5e-05	1.92
GENE07833	W vs. B	CL2	-	-	64.7429	67.6633	69.7259	109.858	118.196	107.034	5e-05	1.07
GENE07962	W vs. B	CL2	-	-	716.808	696.607	656.819	1881.87	1944.51	1850.03	5e-05	1.73
GENE07981	W vs. B	CL2	YGM4_SCHPO	HMG box-containing protein C19G7.04 [Source:SWISS;Acc:O42953]	17.5136	16.2954	15.6193	4.3597	4.09875	3.9924	5e-05	-1.71
GENE07982	W vs. B	CL2	-	-	8.42342	10.5039	12.7978	2.82541	1.41014	3.28579	0.00075	-1.83
GENE07990	W vs. B	CL2	-	-	13.856	15.0978	13.0447	36.2502	33.6821	42.9198	5e-05	1.65
GENE07995	W vs. B	CL2	caf5	Caffeine resistance protein 5 [Source:SWISS;Acc:O94528]	19.638	20.0844	20.4024	35.5985	32.1727	38.2417	5e-05	1.2
GENE08031	W vs. B	CL2	-	-	19.1218	19.294	19.1518	128.186	123.163	123.28	5e-05	3.08
GENE08051	W vs. B	CL2	Rad54b	DNA repair and recombination protein RAD54B [Source:SWISS;Acc:Q6PFE3]	5.05465	4.46438	3.64971	1.73692	0.868877	1.13814	5e-05	-1.47
GENE08052	W vs. B	CL2	RAD54B	DNA repair and recombination protein RAD54B [Source:SWISS;Acc:Q9Y620]	6.35228	6.78612	5.59758	1.80149	1.41084	2.26271	0.0001	-1.54
GENE08067	W vs. B	CL2	Slc28a3	Solute carrier family 28 member 3 [Source:SWISS;Acc:Q9ERH8]	27.1203	24.1436	25.5283	52.2965	38.5089	44.9597	5e-05	1.14
GENE08068	W vs. B	CL2	SLC28A2	Sodium/nucleoside cotransporter 2 [Source:SWISS;Acc:O43868]	18.0287	18.89	18.3164	28.801	37.1297	38.7251	5e-05	1.21
GENE08094	W vs. B	CL2	-	-	9.81841	9.10895	4.99342	3.31969	3.84153	1.62395	0.00075	-1.05
GENE08103	W vs. B	CL2	-	-	7.29002	6.24513	9.5257	13.613	10.8285	17.5042	0.00165	1.19
GENE08126	W vs. B	CL2	GPI18	GPI mannosyltransferase 2 [Source:SWISS;Acc:P0CP63]	255.077	235.121	237.309	552.613	635.842	543.53	5e-05	1.51
GENE08168	W vs. B	CL2	-	-	21.1656	18.2729	19.2543	48.1472	64.0849	52.6622	5e-05	1.81
GENE08173	W vs. B	CL2	-	-	13.9795	13.4895	12.5366	3.48811	2.40648	4.66141	5e-05	-1.56
GENE08210	W vs. B	CL2	-	-	395.103	334.955	469.037	632.852	518.072	813.05	5e-05	1
GENE08221	W vs. B	CL2	CYP704C1	Cytochrome P450 704C1 [Source:SWISS;Acc:Q50EK3]	77.0475	74.6564	77.2626	17.1811	12.5028	15.1046	5e-05	-2.04
GENE08277	W vs. B	CL2	sttH	Streptothricin hydrolase [Source:SWISS;Acc:C5NU54]	104.807	104.117	90.8107	161.409	181.153	170.368	5e-05	1.06
GENE08348	W vs. B	CL2	-	-	70.2597	75.7151	40.4812	90.7444	67.1591	147.672	0.00445	1.34
GENE08366	W vs. B	CL2	-	-	1.22836	1.11306	1.09501	2.37531	2.25747	1.98483	0.00045	1.26
GENE08386	W vs. B	CL2	-	-	113.983	93.5278	107.786	34.373	36.2074	42.5057	5e-05	-1.15
GENE08418	W vs. B	CL2	ftmP450-2	Fumitremorgin C synthase [Source:SWISS;Acc:A1DA63]	19.4017	18.0524	17.2007	26.9034	33.6609	32.929	5e-05	1
GENE08562	W vs. B	CL2	-	-	109.991	95.5694	116.539	361.79	399.196	380.922	5e-05	2.17
GENE08588	W vs. B	CL2	HOS3	Histone deacetylase HOS3 [Source:SWISS;Acc:Q02959]	7.40813	6.68886	6.6807	0.864413	2.05661	2.55703	5e-05	-1.67
GENE08602	W vs. B	CL2	-	-	97.5176	89.044	88.4092	259.441	230.799	263.902	5e-05	1.81
GENE08603	W vs. B	CL2	ydaF	Putative ribosomal N-acetyltransferase YdaF [Source:SWISS;Acc:P96579]	15.1854	9.57476	11.8008	29.3852	33.7425	33.1935	5e-05	1.73
GENE08619	W vs. B	CL2	cip2	4-O-methyl-glucuronoyl methylesterase [Source:SWISS;Acc:G0RV93]	449.715	445.91	402.293	766.021	804.1	733.841	5e-05	1.18
GENE08620	W vs. B	CL2	-	-	49.1956	47.5254	45.932	91.4326	94.7701	93.1377	5e-05	1.25
GENE08673	W vs. B	CL2	-	-	23.1571	21.8872	18.7315	8.0139	6.25472	7.38155	5e-05	-1.27
GENE08723	W vs. B	CL2	ifcA	Fumarate reductase flavoprotein subunit [Source:SWISS;Acc:Q9Z4P0]	23.524	23.8363	22.4972	44.2869	46.4977	42.5674	5e-05	1.13
GENE08755	W vs. B	CL2	-	-	31.1647	21.5292	29.2834	4.33014	2.77635	6.51045	0.0078	-2.17
GENE08758	W vs. B	CL2	B7H23.070	Mitochondrial outer membrane protein porin [Source:SWISS;Acc:P07144]	885.876	856.123	928.099	330.707	333.723	363.449	5e-05	-1.02
GENE08893	W vs. B	CL2	PFA3	Palmitoyltransferase PFA3 [Source:SWISS;Acc:Q4IA62]	64.6626	62.5154	60.517	106.778	97.4505	101.368	5e-05	1.06
GENE08919	W vs. B	CL2	rnr-1	Ribonucleoside-diphosphate reductase large chain [Source:SWISS;Acc:Q9UW15]	83.0997	80.8761	91.9617	22.6345	16.3278	23.2544	5e-05	-1.72
GENE08977	W vs. B	CL2	rutD	Putative aminoacrylate hydrolase RutD [Source:SWISS;Acc:Q9A4N3]	47.1978	40.8785	41.1196	83.3663	82.5137	74.6692	5e-05	1.27
GENE09061	W vs. B	CL2	-	-	61.2864	49.1844	55.6583	22.2713	24.721	21.0349	5e-05	-1.07
GENE09078	W vs. B	CL2	TOP3A	DNA topoisomerase 3-alpha [Source:SWISS;Acc:Q13472]	7.15505	7.37012	8.54287	2.72417	1.70286	3.89441	5e-05	-1.15
GENE09081	W vs. B	CL2	YH56_SCHPO	UPF0743 protein C215.06c [Source:SWISS;Acc:O94311]	28.3783	29.4503	24.3105	9.06786	6.14606	12.1085	5e-05	-1.29
GENE09108	W vs. B	CL2	-	-	42.7565	43.0482	45.0962	82.7468	65.6657	88.5571	5e-05	1.15
GENE09116	W vs. B	CL2	yaaH	Spore germination protein YaaH [Source:SWISS;Acc:P37531]	7661.67	7254.67	7835.44	13229.3	14014.8	14072.3	5e-05	1.11
GENE09118	W vs. B	CL2	vbs	Versicolorin B synthase [Source:SWISS;Acc:Q12062]	9.54306	8.95058	8.8045	3.53078	3.25508	3.61898	0.0002	-1.08
GENE09131	W vs. B	CL2	PAL	Phenylalanine ammonia-lyase [Source:SWISS;Acc:O93967]	225.243	216.603	228.859	609.351	527.656	650.981	5e-05	1.68
GENE09132	W vs. B	CL2	PAL	Phenylalanine ammonia-lyase [Source:SWISS;Acc:O93967]	411.707	335.252	382.348	1035.83	1109.1	1152.38	5e-05	1.94
GENE09161	W vs. B	CL2	-	-	34.4724	33.3831	27.7346	78.7484	75.3119	72.4187	5e-05	1.5
GENE09192	W vs. B	CL2	-	-	18.4766	11.3545	12.2526	24.6221	35.5268	24.4856	5e-05	1.29
GENE09225	W vs. B	CL2	cnd1	Condensin complex subunit 1 [Source:SWISS;Acc:O94679]	19.0836	18.7906	22.5352	6.44514	4.48545	7.53395	5e-05	-1.4
GENE09226	W vs. B	CL2	ncapd2	Condensin complex subunit 1 [Source:SWISS;Acc:Q9YHY6]	71.3535	47.1523	61.8403	18.235	14.2848	28.9287	5e-05	-1.26
GENE09240	W vs. B	CL2	cnd3	Condensin complex subunit 3 [Source:SWISS;Acc:Q10429]	9.20795	10.706	9.82687	3.53769	3.02508	4.28379	5e-05	-1.1
GENE09267	W vs. B	CL2	YIZG_SCHPO	Uncharacterized transporter C1002.16c [Source:SWISS;Acc:Q9US44]	210.933	214.984	188.619	474.843	461.694	520.128	5e-05	1.54
GENE09286	W vs. B	CL2	-	-	29.124	31.5617	32.2402	63.9833	83.6516	64.506	5e-05	1.51
GENE09288	W vs. B	CL2	-	-	45.7562	44.2238	37.6043	123.784	111.166	82.7726	5e-05	1.61
GENE09298	W vs. B	CL2	cnd3	Condensin complex subunit 3 [Source:SWISS;Acc:Q10429]	7.04455	8.29479	9.25477	2.66913	1.88856	4.02507	5e-05	-1.25
GENE09300	W vs. B	CL2	cnd3	Condensin complex subunit 3 [Source:SWISS;Acc:Q10429]	12.1982	12.0697	12.2637	4.18412	4.17657	5.40282	5e-05	-1.06
GENE09302	W vs. B	CL2	-	-	4.18052	5.54684	5.67815	7.73274	18.0864	12.9016	5e-05	1.6
GENE09342	W vs. B	CL2	lacA	Probable beta-galactosidase A [Source:SWISS;Acc:A1D1Z9]	24.0678	22.4262	23.298	43.1417	38.65	45.7432	5e-05	1.11
GENE09346	W vs. B	CL2	-	-	60.1051	57.7361	90.1856	20.5078	14.1842	22.2808	0.0012	-1.59
GENE09355	W vs. B	CL2	DUG3	Probable glutamine amidotransferase DUG3 [Source:SWISS;Acc:P53871]	31.4944	29.7795	28.3662	49.5768	47.4049	48.9401	5e-05	1
GENE09400	W vs. B	CL2	pacS	Probable copper-transporting ATPase PacS [Source:SWISS;Acc:P73241]	16.1594	25.8048	43.9043	39.1825	42.3339	62.1907	0.0017	1.07
GENE09416	W vs. B	CL2	CMLE	Carboxy-cis,cis-muconate cyclase [Source:SWISS;Acc:P38677]	18.8286	16.176	18.8926	29.2828	33.2298	27.5712	5e-05	1.06
GENE09426	W vs. B	CL2	DFG5	Mannan endo-1,6-alpha-mannosidase DFG5 [Source:SWISS;Acc:Q5ACZ2]	12.7761	13.8909	9.90385	46.5823	38.5182	41.3	5e-05	2.06
GENE09449	W vs. B	CL2	-	-	28.924	27.6677	27.2022	50.2315	42.734	55.2589	5e-05	1.22
GENE09454	W vs. B	CL2	-	-	16.417	14.2944	12.4969	4.67982	3.27876	6.60696	5e-05	-1.19
GENE09464	W vs. B	CL2	SPCC1529.01	Uncharacterized transporter C1529.01 [Source:SWISS;Acc:Q9USN4]	28.7444	25.0364	23.5566	2.20099	1.40814	2.16144	5e-05	-3.45
GENE09477	W vs. B	CL2	-	-	159.782	134.644	121.357	357.724	360.789	354.416	5e-05	1.86
GENE09478	W vs. B	CL2	-	-	79.5283	71.9822	76.2437	137.277	127.831	159.322	5e-05	1.23
GENE09479	W vs. B	CL2	-	-	68.1881	69.1875	78.7179	137.701	110.588	157.209	5e-05	1.34
GENE09480	W vs. B	CL2	YEC3_YEAST	Uncharacterized protein YEL023C [Source:SWISS;Acc:P39992]	27.5022	24.8516	21.8222	48.3314	54.7944	47.1187	5e-05	1.28
GENE09494	W vs. B	CL2	YFZ4_SCHPO	Uncharacterized transporter C1039.04 [Source:SWISS;Acc:Q9US37]	24.0066	20.4647	14.9631	41.1554	38.5679	35.4226	5e-05	1.27
GENE09502	W vs. B	CL2	-	-	35.9156	37.1358	40.9413	69.9138	78.2732	69.1998	5e-05	1.25
GENE09505	W vs. B	CL2	cmdE	Tryptophan 2-halogenase [Source:SWISS;Acc:Q0VZ69]	33.7472	34.6898	29.0558	71.7537	70.7563	75.3218	5e-05	1.47
GENE09510	W vs. B	CL2	-	-	15.7051	12.6645	13.6595	5.57492	3.75251	3.59883	5e-05	-1.37
GENE09521	W vs. B	CL2	MEP1	Ammonium transporter MEP1 [Source:SWISS;Acc:P40260]	175.987	177.066	181.733	453.009	407.758	330.316	5e-05	1.43
GENE09522	W vs. B	CL2	amt1	Ammonium transporter 1 [Source:SWISS;Acc:Q9C0V1]	172.983	155.748	136.695	355.897	473.391	447.461	5e-05	1.82
GENE09523	W vs. B	CL2	amt1	Ammonium transporter 1 [Source:SWISS;Acc:Q9C0V1]	110.064	123.747	99.1572	293.808	346.59	263.731	5e-05	1.8
GENE09562	W vs. B	CL2	U1C	U1 small nuclear ribonucleoprotein C [Source:SWISS;Acc:A8NYM5]	997.286	967.563	936.516	2333.11	2965.62	2272.34	5e-05	1.65
GENE09568	W vs. B	CL2	-	-	41.6309	43.782	32.9967	3.96774	4.75461	8.91734	5e-05	-2.56
GENE09583	W vs. B	CL2	gef2	Rho guanine nucleotide exchange factor gef2 [Source:SWISS;Acc:Q09733]	8.37419	12.2126	12.0548	5.42222	1.9959	4.39508	0.00015	-1.13
GENE09585	W vs. B	CL2	HST3	NAD-dependent histone deacetylase HST3 [Source:SWISS;Acc:Q5A1W9]	22.6638	24.6462	21.4858	2.51311	6.79626	5.53836	5e-05	-1.83
GENE09618	W vs. B	CL2	-	-	87.16	83.5355	76.6968	234.164	285.317	229.62	5e-05	1.81
GENE09625	W vs. B	CL2	-	-	177.408	183.811	180.681	300.297	306.97	338.522	5e-05	1.14
GENE09626	W vs. B	CL2	-	-	13.7931	14.5968	13.6154	27.156	23.9363	23.5358	5e-05	1.21
GENE09734	W vs. B	CL2	-	-	29.2066	22.2962	14.3263	40.8969	48.3357	36.209	5e-05	1.23
GENE09772	W vs. B	CL2	-	-	7.42974	9.94667	7.33387	16.4577	18.8479	21.991	5e-05	1.57
GENE09781	W vs. B	CL2	-	-	115.943	118.585	124.378	257.426	218.137	225.799	5e-05	1.22
GENE09818	W vs. B	CL2	-	-	381.813	376.282	356.062	77.2343	76.1636	66.1092	5e-05	-2
GENE09904	W vs. B	CL2	lag1	Sphingosine N-acyltransferase lag1 [Source:SWISS;Acc:P78970]	65.5988	54.3039	62.5916	17.7079	11.5027	15.2574	5e-05	-1.69
GENE10006	W vs. B	CL2	-	-	0.476546	1.41978	1.32848	5.79313	4.52355	6.7191	0.00045	2.78
GENE10007	W vs. B	CL2	tal	Transaldolase [Source:SWISS;Acc:Q2KVT3]	0.514696	1.26368	0.84545	2.69635	2.66795	3.22854	0.0066	2.04
GENE10008	W vs. B	CL2	-	-	348.074	330.945	310.53	740.978	784.227	714.769	5e-05	1.51
GENE10057	W vs. B	CL2	-	-	263.793	256.476	193.816	100.955	55.9894	84.207	5e-05	-1.44
GENE10065	W vs. B	CL2	-	-	21.1924	21.4521	26.0047	9.5813	4.04965	9.79715	5e-05	-1.27
GENE10066	W vs. B	CL2	-	-	17.4641	20.0229	23.2839	7.54882	3.28111	7.64538	5e-05	-1.32
GENE10067	W vs. B	CL2	-	-	10.6207	12.3432	12.5413	4.70694	3.47702	5.31901	5e-05	-1.2
GENE10068	W vs. B	CL2	-	-	10.8301	8.37842	11.5677	2.26954	0.991668	2.6072	5e-05	-2.05
GENE10095	W vs. B	CL2	NMRAL1	NmrA-like family domain-containing protein 1 [Source:SWISS;Acc:Q5ZID0]	16.3387	12.7577	11.4798	4.52434	3.61472	4.53199	0.0005	-1.38
GENE10101	W vs. B	CL2	YBMA_SCHPO	Uncharacterized ATP-dependent helicase C582.10c [Source:SWISS;Acc:Q10332]	31.4195	27.4979	31.2852	8.61135	10.2009	13.8512	5e-05	-1.11
GENE10102	W vs. B	CL2	YF2C_SCHPO	Uncharacterized ATP-dependent helicase C17A2.12 [Source:SWISS;Acc:O13762]	44.1849	43.8564	42.9527	12.1474	10.6973	13.0613	5e-05	-1.49
GENE10104	W vs. B	CL2	-	-	414.402	412.114	403.368	59.4543	64.7349	66.1691	5e-05	-2.39
GENE10139	W vs. B	CL2	-	-	56.2735	79.2172	65.2692	135.094	107.988	91.3027	5e-05	1.07
GENE10150	W vs. B	CL2	-	-	27.2843	28.2908	24.7485	92.1491	121.298	95.8302	5e-05	2.22
GENE10151	W vs. B	CL2	-	-	71.9982	97.8502	49.7943	194.786	241.872	256.145	0.00045	1.79
GENE10152	W vs. B	CL2	-	-	40.2985	27.1678	42.9391	96.085	78.714	151.027	0.00135	1.93
GENE10153	W vs. B	CL2	LIP1	Lipase 1 [Source:SWISS;Acc:P20261]	204.018	196.404	207.279	378.58	336.412	400.219	5e-05	1.18
GENE10240	W vs. B	CL2	asl1	Alkali-sensitive linkage protein 1 [Source:SWISS;Acc:Q09788]	193.949	170.926	167.906	37.7884	35.1078	42.2081	5e-05	-1.91
GENE10265	W vs. B	CL2	-	-	17.2845	16.708	15.5618	5.55973	2.85774	5.26921	5e-05	-1.58
GENE10266	W vs. B	CL2	-	-	9.40716	9.74754	13.247	3.01573	1.18304	3.34384	0.0001	-1.73
GENE10272	W vs. B	CL2	-	-	13.4403	15.9702	8.08754	3.38709	5.10147	5.00088	0.00015	-1.24
GENE10286	W vs. B	CL2	-	-	68.7578	55.9127	50.1776	5.3545	10.5638	21.9345	5e-05	-1.82
GENE10292	W vs. B	CL2	PR-5	Pathogenesis-related protein 5 [Source:SWISS;Acc:P28493]	85.2847	80.2319	72.9173	187.609	188.536	197.806	5e-05	1.57
GENE10316	W vs. B	CL2	CDA_AMYRO	Chitin deacetylase [Source:SWISS;Acc:P50325]	853.939	805.461	803.834	2881.92	3229.7	2994.52	5e-05	2.18
GENE10330	W vs. B	CL2	-	-	90.2376	95.5229	60.4872	114.54	151.44	119.834	5e-05	1.03
GENE10385	W vs. B	CL2	-	-	6.54197	4.0351	4.4486	12.9162	16.2884	19.1976	5e-05	1.88
GENE10442	W vs. B	CL2	-	-	172.828	165.404	166.286	255.968	289.993	313.207	5e-05	1.04
GENE10497	W vs. B	CL2	-	-	62.7595	58.4933	38.9667	92.5042	87.9816	104.888	5e-05	1.26
GENE10501	W vs. B	CL2	-	-	13.6843	16.8316	18.2821	31.4759	25.5641	33.1332	5e-05	1.12
GENE10519	W vs. B	CL2	-	-	13.0369	15.8327	9.31767	21.5502	20.9711	19.4007	5e-05	1.06
GENE10529	W vs. B	CL2	-	-	23.7394	8.70383	6.27079	2.09174	1.35152	1.23884	5e-05	-2.66
GENE10630	W vs. B	CL2	DES1	Delta(5) fatty acid desaturase [Source:SWISS;Acc:O74212]	63.2589	64.8657	65.0083	11.0179	11.0204	6.86371	5e-05	-2.46
GENE10653	W vs. B	CL2	Cyp3a9	Cytochrome P450 3A9 [Source:SWISS;Acc:P51538]	5.27072	5.7289	5.00548	10.0655	6.85163	10.8122	5e-05	1.09
GENE10654	W vs. B	CL2	mcm3	DNA replication licensing factor mcm3 [Source:SWISS;Acc:P30666]	50.8914	51.205	49.77	18.3626	16.1732	20.3735	5e-05	-1.15
GENE10655	W vs. B	CL2	mcm3	DNA replication licensing factor mcm3 [Source:SWISS;Acc:P30666]	44.0936	39.2013	43.1596	17.321	12.7806	20.9256	5e-05	-1.04
GENE10690	W vs. B	CL2	-	-	157.859	156.077	148.288	51.5768	46.4436	57.1377	5e-05	-1.24
GENE10732	W vs. B	CL2	YC7A_SCHPO	Uncharacterized transporter C417.10 [Source:SWISS;Acc:O94491]	10.9539	11.4308	10.9634	17.8448	20.133	19.4795	5e-05	1.09
GENE10733	W vs. B	CL2	-	-	32.1571	12.5649	22.1042	43.0502	38.2449	60.2555	0.0052	1.33
GENE10789	W vs. B	CL2	trip13	Pachytene checkpoint protein 2 homolog [Source:SWISS;Acc:Q6PH52]	21.16	20.5029	21.7973	7.15902	4.96444	6.17298	5e-05	-1.35
GENE10790	W vs. B	CL2	PCH2_ARATH	Pachytene checkpoint protein 2 homolog [Source:SWISS;Acc:Q8H1F9]	22.5121	18.5283	16.5629	7.74911	4.83267	6.99555	5e-05	-1.19
GENE10831	W vs. B	CL2	YGI7_SCHPO	PARP-type zinc finger-containing protein C2A9.07c [Source:SWISS;Acc:Q9Y7K9]	209.263	216.929	242.049	67.25	58.0523	91.2202	5e-05	-1.14
GENE10850	W vs. B	CL2	L2HDH_NEMVE	L-2-hydroxyglutarate dehydrogenase, mitochondrial [Source:SWISS;Acc:A7SMW7]	72.9103	85.8349	68.1653	130.076	118.521	121.093	5e-05	1
GENE10866	W vs. B	CL2	-	-	7.82799	9.85272	9.74539	2.14584	1.2616	2.69754	5e-05	-1.86
GENE10885	W vs. B	CL2	FDH1	S-(hydroxymethyl)glutathione dehydrogenase [Source:SWISS;Acc:Q06099]	209.362	206.463	189.346	521.412	514.956	546.083	5e-05	1.72
GENE10938	W vs. B	CL2	DRE2	Fe-S cluster assembly protein DRE2 [Source:SWISS;Acc:A8NWK4]	198.843	193.466	197.727	452.928	451.511	469.082	5e-05	1.55
GENE10950	W vs. B	CL2	klp5	Kinesin-like protein 5 [Source:SWISS;Acc:O14343]	14.2125	15.8701	17.1713	5.5551	3.14813	5.39852	5e-05	-1.39
GENE10951	W vs. B	CL2	-	-	29.511	28.7091	38.0544	7.96974	6.43246	7.34549	5e-05	-1.82
GENE10952	W vs. B	CL2	klp5	Kinesin-like protein 5 [Source:SWISS;Acc:O14343]	21.9197	20.4565	20.6111	8.11782	3.20635	5.61732	5e-05	-1.51
GENE10982	W vs. B	CL2	dtl	Denticleless protein homolog [Source:SWISS;Acc:Q5RHI5]	6.12764	4.89776	8.20194	3.30464	1.6462	0.928822	0.0027	-1.33
GENE10984	W vs. B	CL2	ASG1	Activator of stress genes 1 [Source:SWISS;Acc:P40467]	3.39719	4.19011	3.04219	8.40627	7.15168	8.67226	5e-05	1.51
GENE11115	W vs. B	CL2	-	-	329.783	319.178	350.316	559.983	556.325	580.543	5e-05	1.02
GENE11122	W vs. B	CL2	-	-	7.19385	7.86596	7.56381	2.39813	2.22757	3.28831	5e-05	-1.2
GENE11123	W vs. B	CL2	-	-	192.01	189.616	210.274	347.605	305.299	320.606	5e-05	1.01
GENE11217	W vs. B	CL2	RBP45C	Polyadenylate-binding protein RBP45C [Source:SWISS;Acc:Q93W34]	11.303	11.1339	14.6052	4.32467	3.55211	3.59859	0.0001	-1.38
GENE11218	W vs. B	CL2	NAM8	Protein NAM8 [Source:SWISS;Acc:Q00539]	13.8828	14.2356	13.8454	4.76848	5.81235	6.3561	5e-05	-1.05
GENE11223	W vs. B	CL2	kha1	K(+)/H(+) antiporter 1 [Source:SWISS;Acc:Q9P7I1]	24.5133	22.6641	23.1888	49.1953	49.172	52.5387	5e-05	1.4
GENE11224	W vs. B	CL2	KHA1	K(+)/H(+) antiporter 1 [Source:SWISS;Acc:P40309]	23.406	20.5285	20.6801	59.9426	51.7423	45.3131	5e-05	1.54
GENE11225	W vs. B	CL2	-	-	30.4347	34.6012	37.6757	61.4431	43.996	58.812	5e-05	1.05
GENE11227	W vs. B	CL2	YR614_MIMIV	Putative band 7 family protein R614 [Source:SWISS;Acc:Q5UP73]	401.218	399.223	425.045	758.578	727.1	837.877	5e-05	1.42
GENE11313	W vs. B	CL2	-	-	10.0978	7.55976	8.90146	108.13	112.003	119.144	5e-05	3.98
GENE11333	W vs. B	CL2	-	-	69.8826	62.2385	59.5432	1306.15	1409.72	1393.47	5e-05	4.75
GENE11334	W vs. B	CL2	-	-	237.147	171.151	215.595	2777.76	2778.97	3681.63	5e-05	4.21
GENE11390	W vs. B	CL2	-	-	102.703	86.0353	60.0959	391.149	352.97	375.87	5e-05	2.55
GENE11393	W vs. B	CL2	PHO1	Acid phosphatase PHO1 [Source:SWISS;Acc:P52291]	13.6177	15.5086	16.5493	31.9504	24.0475	28.0347	5e-05	1.19
GENE11418	W vs. B	CL2	-	-	27.4226	28.8663	23.0194	70.023	80.8639	65.6372	5e-05	1.68
GENE11432	W vs. B	CL2	-	-	6.11018	3.62166	4.77507	14.3257	11.7094	11.3767	5e-05	1.69
GENE11525	W vs. B	CL2	-	-	151.474	147.878	137.069	338.675	404.526	389.397	5e-05	1.69
GENE11534	W vs. B	CL2	Y7SR_METFE	Uncharacterized 28.5 kDa protein in 7S RNA 5'region [Source:SWISS;Acc:P21336]	96.7036	90.3292	88.8198	173.783	166.206	182.337	5e-05	1.18
GENE11542	W vs. B	CL2	-	-	24.7355	22.8956	19.5059	44.7978	48.7488	46.5569	5e-05	1.33
GENE11546	W vs. B	CL2	med31	Mediator of RNA polymerase II transcription subunit 31 [Source:SWISS;Acc:Q6DH26]	17.5705	19.5569	11.0265	30.6113	41.7554	22.3535	0.005	1.34
GENE11561	W vs. B	CL2	-	-	234.911	243.778	262.321	442.326	450.774	366.719	5e-05	1.08
GENE11562	W vs. B	CL2	-	-	195	240.153	265.843	373.273	405.59	376.807	5e-05	1.25
GENE11563	W vs. B	CL2	-	-	281.748	221.52	260.313	450.236	429.594	412.72	5e-05	1.03
GENE11613	W vs. B	CL2	-	-	58.5956	64.715	54.652	227.407	270.765	273.403	5e-05	2.41
GENE11623	W vs. B	CL2	-	-	320.04	319.144	291.168	514.736	509.744	503.599	5e-05	1.04
GENE11626	W vs. B	CL2	POL2	DNA polymerase epsilon catalytic subunit A [Source:SWISS;Acc:P0CN26]	12.2064	11.9863	13.3439	4.69116	2.77244	6.06744	5e-05	-1.15
GENE11631	W vs. B	CL2	TRPC	Multifunctional tryptophan biosynthesis protein [Source:SWISS;Acc:P25170]	82.3209	75.6153	78.4366	400.595	408.258	443.92	5e-05	2.72
GENE11632	W vs. B	CL2	-	-	29.3892	25.7522	27.8294	57.3705	56.003	50.3007	5e-05	1.34
GENE11639	W vs. B	CL2	ERG7	Lanosterol synthase [Source:SWISS;Acc:Q96WJ0]	47.8462	50.2071	43.9839	16.957	15.8436	19.2301	5e-05	-1.1
GENE11665	W vs. B	CL2	Cbs	Cystathionine beta-synthase [Source:SWISS;Acc:P32232]	13.5962	17.6076	19.792	22.8081	29.947	31.1164	0.00795	1.17
GENE11684	W vs. B	CL2	-	-	6.26081	5.66867	5.04049	10.9069	13.428	12.9391	5e-05	1.47
GENE11693	W vs. B	CL2	acm	Lysozyme M1 [Source:SWISS;Acc:P25310]	188.695	177.543	175.178	48.6312	63.3776	50.4336	5e-05	-1.49
GENE11711	W vs. B	CL2	-	-	55.8665	51.6279	39.8868	111.971	106.305	97.8233	5e-05	1.48
GENE11776	W vs. B	CL2	HSD3	11-beta-hydroxysteroid dehydrogenase-like 3 [Source:SWISS;Acc:Q9STY7]	45.7862	41.5571	45.405	85.6189	100.507	89.227	5e-05	1.4
GENE11823	W vs. B	CL2	Cyp3a13	Cytochrome P450 3A13 [Source:SWISS;Acc:Q64464]	34.8456	35.6192	38.2163	73.4343	58.8691	60.0265	5e-05	1.19
GENE11862	W vs. B	CL2	CXT1	Beta-1,2-xylosyltransferase 1 [Source:SWISS;Acc:Q5K8R6]	4.31015	4.43069	6.0234	6.94015	7.88794	8.32133	5e-05	1.07
GENE11870	W vs. B	CL2	rae1	Poly(A)+ RNA export protein [Source:SWISS;Acc:P41838]	40.5773	22.828	54.1035	61.7372	56.757	75.4495	0.00035	1.03
GENE11908	W vs. B	CL2	-	-	45.2779	39.1392	42.8596	16.4001	10.6797	21.4236	5e-05	-1.13
GENE11921	W vs. B	CL2	-	-	35.1633	45.2406	23.7689	6.90464	17.4435	11.4835	0.0009	-1.3
GENE11946	W vs. B	CL2	YKE4	Zinc transporter YKE4 [Source:SWISS;Acc:P40544]	559.988	547.923	526.781	1078.22	1179.92	1070.63	5e-05	1.35
GENE11963	W vs. B	CL2	IFRH_ARATH	Isoflavone reductase homolog P3 [Source:SWISS;Acc:P52577]	55.2654	47.2103	50.6259	119.489	139.982	150.696	5e-05	1.83
GENE11973	W vs. B	CL2	-	-	37.635	28.3641	16.0113	36.5912	121.986	39.1235	0.00185	1.56
GENE12083	W vs. B	CL2	TOF1	Topoisomerase 1-associated factor 1 [Source:SWISS;Acc:P0CR92]	20.3376	18.9984	19.7742	4.25191	3.76998	6.76175	5e-05	-1.73
GENE12084	W vs. B	CL2	TOF1	Topoisomerase 1-associated factor 1 [Source:SWISS;Acc:P0CR92]	22.9718	23.5601	22.5732	5.75749	3.40693	6.18977	5e-05	-1.95
GENE12089	W vs. B	CL2	CYP97A3	Protein LUTEIN DEFICIENT 5, chloroplastic [Source:SWISS;Acc:Q93VK5]	3.59169	2.92776	3.93656	7.12005	3.83446	5.34635	5e-05	1.04
GENE12160	W vs. B	CL2	-	-	110.783	90.9939	92.333	224.117	255.259	236.746	5e-05	1.57
GENE12180	W vs. B	CL2	ght4	High-affinity hexose transporter ght4 [Source:SWISS;Acc:O59932]	50.9394	46.2974	41.3805	112.182	108.65	102.563	5e-05	1.53
GENE12182	W vs. B	CL2	apaH	Bis(5'-nucleosyl)-tetraphosphatase, symmetrical [Source:SWISS;Acc:Q7VLX9]	91.9025	109.386	72.65	328.562	299.567	320.598	5e-05	2.1
GENE12232	W vs. B	CL2	Rnaseh2a	Ribonuclease H2 subunit A [Source:SWISS;Acc:Q5U209]	24.4309	23.0813	21.319	11.3744	5.72986	5.82771	5e-05	-1.25
GENE12245	W vs. B	CL2	-	-	36.9787	35.7775	31.5871	70.8745	65.3643	72.7275	5e-05	1.38
GENE12320	W vs. B	CL2	-	-	18.2797	18.7722	18.2285	5.30321	4.78144	5.83186	5e-05	-1.56
GENE12386	W vs. B	CL2	TOP2	DNA topoisomerase 2 [Source:SWISS;Acc:Q9Y8G8]	19.5998	17.3961	16.1606	5.86687	1.61945	5.7446	5e-05	-1.77
GENE12387	W vs. B	CL2	top2	DNA topoisomerase 2 [Source:SWISS;Acc:P08096]	24.405	17.8415	15.8074	3.30053	4.52756	4.29139	5e-05	-1.87
GENE12388	W vs. B	CL2	TOP2	DNA topoisomerase 2 [Source:SWISS;Acc:Q9Y8G8]	15.2608	15.559	14.1402	2.99693	4.19592	5.55586	5e-05	-1.5
GENE12389	W vs. B	CL2	TOP2	DNA topoisomerase 2 [Source:SWISS;Acc:Q9Y8G8]	22.3216	17.7125	22.9434	4.41544	3.16245	7.59961	5e-05	-1.74
GENE12390	W vs. B	CL2	TOP2	DNA topoisomerase 2 [Source:SWISS;Acc:Q9Y8G8]	33.6343	25.183	24.8811	9.8297	4.46996	12.8355	0.00015	-1.31
GENE12429	W vs. B	CL2	-	-	27.8587	23.7367	16.4316	181.744	200.972	209.14	5e-05	3.39
GENE12448	W vs. B	CL2	VRG4	GDP-mannose transporter [Source:SWISS;Acc:B0DI84]	186.698	164.115	174.728	68.2002	68.2587	70.1371	5e-05	-1.15
GENE12508	W vs. B	CL2	SPBC8E4.01c	Putative inorganic phosphate transporter C8E4.01c [Source:SWISS;Acc:O42885]	101.251	95.5188	85.818	359.168	356.837	376.23	5e-05	2.28
GENE12509	W vs. B	CL2	YCX2_SCHPO	Probable metabolite transporter C2H8.02 [Source:SWISS;Acc:Q9Y7Q9]	115.944	107.268	110.861	429.757	382.868	453.759	5e-05	2.22
GENE12532	W vs. B	CL2	-	-	11.5733	12.9963	11.2693	25.0879	20.5124	15.1947	0.0012	1.21
GENE12557	W vs. B	CL2	-	-	2.73391	4.85007	2.92844	10.8513	7.41635	13.7599	0.0001	1.99
GENE12560	W vs. B	CL2	-	-	81.9462	64.1547	72.6759	184.35	247.151	143.028	5e-05	1.58
GENE12561	W vs. B	CL2	-	-	111.408	94.5616	95.5722	186.363	208.251	188.183	5e-05	1.18
GENE12568	W vs. B	CL2	obr1	P25 protein [Source:SWISS;Acc:P30821]	52.0867	59.7155	57.2813	99.6068	117.253	117.609	5e-05	1.34
GENE12601	W vs. B	CL2	-	-	38.8587	39.374	44.443	14.4681	10.5269	25.7142	5e-05	-1.04
GENE12732	W vs. B	CL2	ordA	O-methylsterigmatocystin oxidoreductase [Source:SWISS;Acc:B8NHY4]	5.73521	8.28206	5.49746	22.0692	22.8539	25.8579	5e-05	2.25
GENE12736	W vs. B	CL2	-	-	25.3778	28.2034	31.3408	9.71802	8.62152	9.71046	5e-05	-1.26
GENE12800	W vs. B	CL2	pgdA	Peptidoglycan deacetylase [Source:SWISS;Acc:B5ZA76]	38.5368	37.9454	37.0696	125.265	126.376	114.822	5e-05	2.08
GENE12850	W vs. B	CL2	YIZG_SCHPO	Uncharacterized transporter C1002.16c [Source:SWISS;Acc:Q9US44]	31.955	32.8113	32.3068	93.4305	98.4877	109.732	5e-05	1.9
GENE12851	W vs. B	CL2	YIZG_SCHPO	Uncharacterized transporter C1002.16c [Source:SWISS;Acc:Q9US44]	39.2433	32.4053	26.1832	99.6051	107.469	99.9966	5e-05	1.9
GENE12854	W vs. B	CL2	-	-	20.2403	20.1905	19.8631	44.197	41.6621	36.2767	5e-05	1.29
GENE12865	W vs. B	CL2	PFM_CHAGB	Putative fungistatic metabolite [Source:SWISS;Acc:P84675]	104.607	94.9866	104.275	25.4619	23.4081	29.9022	5e-05	-1.64
GENE12870	W vs. B	CL2	-	-	34.4106	32.6629	29.6912	78.4825	77.57	69.4715	5e-05	1.56
GENE12940	W vs. B	CL2	-	-	477.501	426.366	492.769	877.277	1031.29	840.108	5e-05	1.16
GENE12941	W vs. B	CL2	-	-	282.651	335.936	393.66	511.216	779.752	482.352	5e-05	1.08
GENE12949	W vs. B	CL2	-	-	69.406	52.422	70.9486	93.7705	98.5079	117.991	5e-05	1.08
GENE13042	W vs. B	CL2	-	-	289.547	304.513	234.564	682.519	933.82	572.686	5e-05	1.75
GENE13082	W vs. B	CL2	AIM2	Protein AIM2 [Source:SWISS;Acc:P39721]	133.563	120.534	121.783	216.554	217.456	214.091	5e-05	1.11
GENE13111	W vs. B	CL2	-	-	10.1827	15.3458	17.745	27.3706	22.1118	30.7775	0.00235	1.17
GENE13123	W vs. B	CL2	-	-	6.18557	5.29121	5.27488	1.82338	1.63467	1.1026	0.0001	-1.47
GENE13191	W vs. B	CL2	tif225	Probable translation initiation factor eIF-2B subunit epsilon [Source:SWISS;Acc:P56287]	32.0051	32.6497	31.6929	7.85495	9.39658	17.0678	5e-05	-1.25
GENE13210	W vs. B	CL2	-	-	5.93927	6.96099	7.96287	3.09972	2.82713	2.64391	0.00125	-1.02
GENE13275	W vs. B	CL2	-	-	67.9872	68.9856	55.9808	112.548	116.847	94.1202	5e-05	1.09
GENE13391	W vs. B	CL2	-	-	7.04322	6.62089	8.45847	2.05424	4.1031	3.06748	0.0005	-1.05
GENE13461	W vs. B	CL2	-	-	145.934	60.6027	100.714	172.013	180.097	171.402	5e-05	1.13
GENE13491	W vs. B	CL2	HELLS	Lymphoid-specific helicase [Source:SWISS;Acc:Q9NRZ9]	19.1958	19.9599	21.963	5.59061	5.11963	7.91992	5e-05	-1.41
GENE13492	W vs. B	CL2	-	-	22.2024	21.8954	30.2771	7.49517	9.45782	8.97738	0.0026	-1.14
GENE13535	W vs. B	CL2	YN22_SCHPO	Uncharacterized transporter C530.02 [Source:SWISS;Acc:O59738]	163.663	168.978	160.232	56.1157	60.0554	64.1863	5e-05	-1.18
GENE13563	W vs. B	CL2	Y1483_SYNY3	Uncharacterized protein sll1483 [Source:SWISS;Acc:P74615]	36.0568	33.7126	35.3012	6.07715	10.2275	6.13119	5e-05	-1.9
GENE13588	W vs. B	CL2	SPS19	Peroxisomal 2,4-dienoyl-CoA reductase SPS19 [Source:SWISS;Acc:P32573]	1.90043	3.64498	2.65838	69.9766	67.5479	71.8881	5e-05	5.04
GENE13682	W vs. B	CL2	YNB0_YEAST	Uncharacterized phosphatase YNL010W [Source:SWISS;Acc:P53981]	70.9448	64.6681	64.3029	23.9776	21.1125	25.7194	5e-05	-1.18
GENE13700	W vs. B	CL2	COP3	Alpha-muurolene synthase [Source:SWISS;Acc:A8NE23]	53.8165	61.0047	48.1841	198.664	208.715	202.251	5e-05	2.17
GENE13713	W vs. B	CL2	MOX	Alcohol oxidase [Source:SWISS;Acc:P04842]	1.55496	1.9348	1.3726	7.98497	5.73518	9.55266	5e-05	2.54
GENE13715	W vs. B	CL2	-	-	83.0712	70.1175	73.4037	107.502	142.255	112.427	5e-05	1.05
GENE13716	W vs. B	CL2	-	-	63.5544	63.7087	59.7017	113.038	125.239	97.195	5e-05	1.14
GENE13724	W vs. B	CL2	-	-	35.9542	38.0094	30.7165	63.9582	80.1573	56.2222	5e-05	1.37
GENE13729	W vs. B	CL2	SPCC1529.01	Uncharacterized transporter C1529.01 [Source:SWISS;Acc:Q9USN4]	6.21895	5.35254	6.05599	13.0512	9.48163	13.0657	5e-05	1.35
GENE13734	W vs. B	CL2	-	-	5.49065	8.87545	8.57817	19.2675	18.1758	14.8723	0.00105	1.58
GENE13747	W vs. B	CL2	-	-	29.147	31.4702	28.2796	50.7077	49.1592	43.652	5e-05	1.01
GENE13845	W vs. B	CL2	-	-	29.6905	27.3101	29.9982	69.7675	59.6482	69.9458	5e-05	1.57
GENE13848	W vs. B	CL2	Y2923_ARATH	Putative leucine-rich repeat receptor-like serine/threonine-protein kinase At2g19230 [Source:SWISS;Acc:O64556]	7.94804	9.72443	7.48349	17.9674	16.4776	19.7981	5e-05	1.44
GENE13860	W vs. B	CL2	-	-	47.551	40.6204	40.5658	196.375	185.057	216.974	5e-05	2.55
GENE13862	W vs. B	CL2	cml	Probable N-acetyltransferase camello [Source:SWISS;Acc:Q66KL0]	345.378	315.141	278.019	103.511	106.325	102.76	5e-05	-1.32
GENE13888	W vs. B	CL2	-	-	38.9307	37.167	37.1089	10.4362	11.0453	11.7192	5e-05	-1.44
GENE13927	W vs. B	CL2	-	-	4.10653	4.94286	4.39358	9.83508	8.16289	10.2804	5e-05	1.45
GENE13936	W vs. B	CL2	KEX1	Pheromone-processing carboxypeptidase KEX1 [Source:SWISS;Acc:B2B762]	616.968	570.78	484.998	149.977	149.035	173.504	5e-05	-1.53
GENE13954	W vs. B	CL2	LCC4	Laccase-4 [Source:SWISS;Acc:Q12719]	27.3256	27.938	24.0918	4.76634	4.23398	5.85628	5e-05	-2.19
GENE13975	W vs. B	CL2	aldA	Aldehyde dehydrogenase [Source:SWISS;Acc:O74187]	147.896	132.689	129.804	762.897	752.246	744.273	5e-05	2.85
GENE13976	W vs. B	CL2	aldA	Aldehyde dehydrogenase [Source:SWISS;Acc:O74187]	132.047	143.268	146.162	742.523	729.525	746.14	5e-05	2.76
GENE13977	W vs. B	CL2	-	-	342.446	366.876	304.173	2792	3435.05	2528.82	5e-05	3.31
GENE14029	W vs. B	CL2	-	-	288.033	289.568	295.067	101.566	89.1031	101.612	5e-05	-1.16
GENE14030	W vs. B	CL2	-	-	356.168	430.716	455.592	147.714	153.276	175.398	5e-05	-1.09
GENE14046	W vs. B	CL2	cut7	Kinesin-like protein cut7 [Source:SWISS;Acc:P24339]	12.3361	17.857	12.7385	4.66609	1.72491	4.87757	0.001	-1.6
GENE14097	W vs. B	CL2	-	-	41.1136	47.7761	64.3806	130.098	134.086	138.093	5e-05	1.53
GENE14147	W vs. B	CL2	OAH sulfhydrylase	O-acetylhomoserine (thiol)-lyase [Source:SWISS;Acc:O13326]	26.9292	26.8986	26.4335	5.71353	6.50477	8.89621	5e-05	-1.65
GENE14151	W vs. B	CL2	-	-	30.5691	25.7594	29.8324	14.3276	7.58432	10.0805	5e-05	-1.14
GENE14157	W vs. B	CL2	rhp54	DNA repair protein rhp54 [Source:SWISS;Acc:P41410]	5.52092	6.58005	7.45581	1.46438	1.47254	2.70522	5e-05	-1.41
GENE14192	W vs. B	CL2	exoA	Exodeoxyribonuclease [Source:SWISS;Acc:P37454]	76.8966	74.8846	62.5927	20.7316	16.9557	21.1344	5e-05	-1.58
GENE14194	W vs. B	CL2	-	-	336.848	344.596	346.743	56.8706	60.4261	58.0869	5e-05	-2.13
GENE14221	W vs. B	CL2	orc1	Origin recognition complex subunit 1 [Source:SWISS;Acc:P54789]	4.60678	5.82163	5.9273	1.45112	1.44656	1.80441	5e-05	-1.42
GENE14232	W vs. B	CL2	can	Carbonic anhydrase 2 [Source:SWISS;Acc:P45148]	30.698	26	29.6343	55.5514	71.2704	62.0222	5e-05	1.49
GENE14255	W vs. B	CL2	TGFB1I1	Transforming growth factor beta-1-induced transcript 1 protein [Source:SWISS;Acc:Q3MHZ4]	44.325	44.7103	46.9736	84.9677	77.5576	89.8525	5e-05	1.2
GENE14278	W vs. B	CL2	-	-	49.1703	46.0344	42.5121	87.3372	92.2309	99.0604	5e-05	1.4
GENE14319	W vs. B	CL2	-	-	266.667	255.765	261.755	429.217	402.171	514.697	5e-05	1.06
GENE14330	W vs. B	CL2	-	-	1553.21	1477.99	1567.13	4984.85	5395.18	4804.88	5e-05	2.02
GENE14356	W vs. B	CL2	-	-	153.016	162.341	121.499	243.53	295.242	235.001	5e-05	1.16
GENE14375	W vs. B	CL2	-	-	7.14434	7.89423	6.30896	48.7394	50.7083	61.1108	5e-05	3.17
GENE14377	W vs. B	CL2	-	-	0.619746	0.609984	0.998401	4.25457	4.05022	4.97402	0.0004	2.79
GENE14381	W vs. B	CL2	-	-	22.4317	21.5691	17.9923	7.30395	7.42656	7.69422	5e-05	-1.23
GENE14446	W vs. B	CL2	-	-	92.8225	106.355	91.3419	240.193	241.369	248.448	5e-05	1.64
GENE14450	W vs. B	CL2	-	-	28.6076	27.9761	30.0833	8.9635	7.15129	9.46717	5e-05	-1.41
GENE14451	W vs. B	CL2	-	-	25.3086	28.403	26.6826	9.79485	7.02582	7.96211	5e-05	-1.36
GENE14465	W vs. B	CL2	GULO	L-gulonolactone oxidase [Source:SWISS;Acc:Q90YK3]	24.7823	13.3907	19.0406	122.982	112.798	124.05	5e-05	3.11
GENE14466	W vs. B	CL2	Gulo	L-gulonolactone oxidase [Source:SWISS;Acc:P58710]	15.7314	20.9943	21.3699	127.61	114.933	120.19	5e-05	3
GENE14511	W vs. B	CL2	Aqp3	Aquaporin-3 [Source:SWISS;Acc:P47862]	29.9143	30.3385	31.1909	53.5585	59.7148	53.5865	5e-05	1.15
GENE14545	W vs. B	CL2	laaA	L-amino acid amidase [Source:SWISS;Acc:C3K630]	27.2249	32.4974	35.6427	58.968	49.8166	54.1396	5e-05	1.13
LEG00139	W vs. B	CL2	-	-	32.0242	26.8299	30.141	92.1661	85.7413	79.5807	5e-05	1.78
LEG00147	W vs. B	CL2	-	-	13.3665	14.4388	13.722	5.63461	4.23356	4.58945	5e-05	-1.25
LEG00162	W vs. B	CL2	bcsl1b	Probable mitochondrial chaperone BCS1-B [Source:SWISS;Acc:Q54DY9]	109.157	107.989	118.715	41.8257	30.9717	39.5155	5e-05	-1.29
LEG00271	W vs. B	CL2	-	-	25.043	30.5503	20.3993	54.5028	62.0212	51.4161	5e-05	1.43
LEG00288	W vs. B	CL2	-	-	11.7203	7.49399	11.5876	50.4763	46.1773	42.5108	5e-05	2.5
LEG00294	W vs. B	CL2	-	-	4.60546	5.05791	7.85759	9.61505	12.2106	9.21853	0.00285	1.04
LEG00339	W vs. B	CL2	-	-	124.712	123.486	116.32	32.316	24.9674	35.4981	5e-05	-1.68
LEG00379	W vs. B	CL2	-	-	55.461	69.6482	56.1687	137.523	142.815	146.925	5e-05	1.55
LEG00385	W vs. B	CL2	-	-	699.561	768.221	672.152	1736.23	1876.46	1735.42	5e-05	1.64
LEG00386	W vs. B	CL2	-	-	21.2277	15.9876	13.2518	29.9601	26.493	30.1852	5e-05	1.18
LEG00418	W vs. B	CL2	-	-	499.986	533.262	349.104	9228.55	10287.4	8514.65	5e-05	4.62
LEG00429	W vs. B	CL2	-	-	11.453	10.6785	8.19296	26.7449	30.3005	30.0212	5e-05	1.77
LEG00454	W vs. B	CL2	-	-	45.8923	45.7143	64.7361	87.1688	76.9672	94.6185	5e-05	1.08
LEG00488	W vs. B	CL2	-	-	827.911	826.873	708.528	1604.88	1850.84	1521.5	5e-05	1.38
LEG00512	W vs. B	CL2	-	-	21.8653	17.951	17.2616	61.8972	66.1086	60.1181	5e-05	1.95
LEG00534	W vs. B	CL2	-	-	55.6144	57.5696	63.7172	114.975	139.127	110.865	5e-05	1.34
LEG00555	W vs. B	CL2	-	-	207.544	112.48	113.1	441.705	428.376	540.65	5e-05	2.11
LEG00568	W vs. B	CL2	yisK	Uncharacterized protein YisK [Source:SWISS;Acc:O06724]	69.1287	77.2205	76.376	237.045	246.516	239.385	5e-05	1.99
LEG00600	W vs. B	CL2	-	-	157.203	168.622	227.369	299.44	339.246	386.863	5e-05	1.2
LEG00687	W vs. B	CL2	-	-	81.9046	83.2099	77.7903	20.6603	13.61	16.6011	5e-05	-1.96
LEG00697	W vs. B	CL2	NMA2	Nicotinamide-nucleotide adenylyltransferase 2 [Source:SWISS;Acc:P53204]	106.364	160.57	131.702	260.558	184.488	209.868	5e-05	1.07
LEG00724	W vs. B	CL2	-	-	13.7904	17.1635	14.199	6.54401	3.11017	9.86649	0.00015	-1.05
LEG00747	W vs. B	CL2	-	-	39.924	51.7324	34.1691	81.7651	68.6232	76.561	0.00095	1.21
LEG00764	W vs. B	CL2	pgt1	Glutathione transporter 1 [Source:SWISS;Acc:O14031]	23.0594	20.8882	13.2606	49.0814	53.7861	59.2879	5e-05	1.91
LEG00792	W vs. B	CL2	-	-	144.107	134.843	124.841	567.154	694.275	574.281	5e-05	2.46
LEG00800	W vs. B	CL2	-	-	5.76548	9.52668	6.20714	209.95	195.45	200.823	5e-05	5.04
LEG00839	W vs. B	CL2	-	-	6.22925	7.98177	6.30748	8.42809	10.5652	14.9326	5e-05	1.02
LEG00897	W vs. B	CL2	PLAG1	Zinc finger protein PLAG1 [Source:SWISS;Acc:Q6DJT9]	4.13032	4.05485	2.5074	5.91182	5.08135	7.40481	0.00155	1.07
LEG00913	W vs. B	CL2	IMG2	54S ribosomal protein IMG2, mitochondrial [Source:SWISS;Acc:P25642]	259.662	263.991	278.605	456.609	485.064	469.923	5e-05	1.08
LEG00919	W vs. B	CL2	-	-	11.8092	12.9941	6.69602	15.261	13.7337	23.4406	0.00525	1.06
LEG00965	W vs. B	CL2	-	-	1.60716	2.07443	2.12961	6.07096	6.55242	7.02964	0.0079	2.2
LEG00969	W vs. B	CL2	MCH4	Probable transporter MCH4 [Source:SWISS;Acc:Q08268]	1.94527	2.57447	1.82376	11.6804	15.327	12.6388	0.0001	2.86
LEG01018	W vs. B	CL2	-	-	18.8094	27.8684	24.83	59.6512	82.0844	47.2222	5e-05	1.71
LEG01035	W vs. B	CL2	-	-	29.1279	28.0079	31.2086	61.6084	58.4961	58.8524	5e-05	1.36
LEG01056	W vs. B	CL2	-	-	24.0239	23.7839	21.6786	6.25857	1.4221	5.1085	5e-05	-2.06
LEG01091	W vs. B	CL2	-	-	4.52546	4.87956	6.29278	7.40568	9.98993	10.5891	5e-05	1.14
LEG01098	W vs. B	CL2	-	-	5937.06	5838.88	5579.4	10134.3	12314.1	8714.39	5e-05	1.16
LEG01105	W vs. B	CL2	RAD5	DNA repair protein RAD5 [Source:SWISS;Acc:P0CQ66]	50.9771	52.9071	49.6771	16.6195	11.1063	21.0102	5e-05	-1.25
LEG01149	W vs. B	CL2	-	-	12.6155	13.2054	12.3116	19.9558	22.0097	17.5906	5e-05	1.06
LEG01167	W vs. B	CL2	ard1	N-terminal acetyltransferase A complex catalytic subunit ard1 [Source:SWISS;Acc:Q9UTI3]	82.2329	66.5717	68.385	25.5774	23.5508	29.5084	5e-05	-1.15
LEG01202	W vs. B	CL2	-	-	106.746	95.1951	95.4949	34.9348	27.044	37.805	5e-05	-1.22
LEG01270	W vs. B	CL2	-	-	4.98194	5.76337	6.17538	16.94	23.2629	21.0844	5e-05	2.16
LEG01318	W vs. B	CL2	-	-	40.9472	37.596	34.9895	86.679	76.1467	68.1991	5e-05	1.43
LEG01449	W vs. B	CL2	-	-	50.7757	46.2573	55.9434	122.715	157.503	117.666	5e-05	1.57
LEG01585	W vs. B	CL2	-	-	25.2932	18.5513	20.2597	36.9972	49.3686	38.5369	5e-05	1.4
LEG01590	W vs. B	CL2	-	-	36.3038	33.464	31.2847	79.0994	105.215	47.0968	5e-05	1.47
LEG01625	W vs. B	CL2	-	-	42.7136	50.3359	38.4794	73.1432	69.2093	93.7264	5e-05	1.13
LEG01650	W vs. B	CL2	-	-	5.1043	2.71667	3.28258	0	0	0	5e-05	-5.25
LEG01654	W vs. B	CL2	-	-	5.40173	5.69225	8.07104	13.4072	10.5728	12.039	5e-05	1.28
LEG01690	W vs. B	CL2	-	-	10.9447	9.79158	3.77421	15.4253	12.7687	14.9019	0.0031	1.15
LEG01715	W vs. B	CL2	-	-	6.13914	7.49019	5.30097	279.382	275.19	252.967	5e-05	5.72
LEG01722	W vs. B	CL2	-	-	11.7601	13.263	16.4778	104.798	112.452	107.445	5e-05	3.2
LEG01777	W vs. B	CL2	-	-	21.4677	22.1781	18.277	45.5057	45.6419	42.3433	5e-05	1.43
LEG01793	W vs. B	CL2	-	-	60.5169	51.911	43.8246	159.619	156.24	156.802	5e-05	1.89
LEG01897	W vs. B	CL2	-	-	23.1863	16.6781	14.028	48.608	50.3904	46.6478	5e-05	1.69
LEG01937	W vs. B	CL2	YHJ1_SCHPO	Uncharacterized transporter PB10D8.01 [Source:SWISS;Acc:Q9C0V8]	40.0668	41.2442	40.9215	49.9587	96.1814	78.8068	5e-05	1.18
LEG01953	W vs. B	CL2	-	-	6828.07	6160.82	5614.11	13174.1	13854.9	12723.7	5e-05	1.49
GENE00277	W vs. B	CL3	-	-	22.6464	26.7993	20.1478	8.76186	5.23086	5.65243	5e-05	-1.5
GENE00311	W vs. B	CL3	pgt1	Glutathione transporter 1 [Source:SWISS;Acc:O14031]	28.0927	27.6381	27.6405	66.9784	65.7192	69.1144	5e-05	1.67
GENE00407	W vs. B	CL3	LAC12	Lactose permease [Source:SWISS;Acc:P07921]	136.619	116.799	123.215	256.474	244.039	267.918	5e-05	1.35
GENE00562	W vs. B	CL3	-	-	158.539	155.686	124.166	287.793	366.846	287.618	5e-05	1.46
GENE00581	W vs. B	CL3	URA7	CTP synthase [Source:SWISS;Acc:Q6FUD0]	47.9519	49.023	56.7587	16.2329	11.2087	15.7821	5e-05	-1.49
GENE00628	W vs. B	CL3	-	-	29.4061	17.9626	19.5378	69.586	79.5808	70.4731	5e-05	2
GENE00693	W vs. B	CL3	-	-	287.891	325.183	278.495	806.91	948.809	854.02	5e-05	1.92
GENE00828	W vs. B	CL3	YHDD_SCHPO	Uncharacterized transcriptional regulatory protein C1683.13c [Source:SWISS;Acc:Q9P6I9]	11.1092	9.84518	11.9114	20.8144	14.5394	18.5032	5e-05	1.04
GENE00887	W vs. B	CL3	AIM14	Probable metalloreductase AIM14 [Source:SWISS;Acc:C5M5S1]	57.2819	51.4512	51.8648	127.985	149.556	156.903	5e-05	1.74
GENE00953	W vs. B	CL3	-	-	402.406	368.002	343.405	585.212	644.952	502.512	5e-05	1.01
GENE01007	W vs. B	CL3	Q9HEZ1_PHACH	None [Source:SWISS;Acc:Q9HEZ1]	66.5685	60.6303	57.0787	163.794	134.289	144.886	5e-05	1.52
GENE01015	W vs. B	CL3	LIP2	Lipase 2 [Source:SWISS;Acc:P32946]	18.3062	32.1658	28.2456	67.9458	64.037	86.1235	5e-05	1.75
GENE01026	W vs. B	CL3	Leng9	Leukocyte receptor cluster member 9 [Source:SWISS;Acc:Q8BTN6]	5.51556	6.95051	5.93426	16.517	20.0389	26.1592	5e-05	2.06
GENE01049	W vs. B	CL3	-	-	16.3858	14.9323	17.9556	49.7073	55.2976	51.4553	5e-05	1.84
GENE01155	W vs. B	CL3	aspC	Aspartate aminotransferase [Source:SWISS;Acc:O67781]	20.2749	16.0895	18.47	87.1044	73.8562	98.6536	5e-05	2.56
GENE01315	W vs. B	CL3	-	-	367.615	370.885	337.949	159.558	148.55	131.338	5e-05	-1.06
GENE01375	W vs. B	CL3	PST2	Protoplast secreted protein 2 [Source:SWISS;Acc:Q12335]	136.281	125.139	124.914	335.285	367.378	337.871	5e-05	1.79
GENE01411	W vs. B	CL3	-	-	6.67167	5.12362	5.23345	9.36805	11.1278	10.4149	0.00045	1.09
GENE01420	W vs. B	CL3	ftmP450-2	Fumitremorgin C synthase [Source:SWISS;Acc:Q4WAW8]	14.7997	20.4468	13.604	30.2325	26.8531	30.3132	5e-05	1.12
GENE01525	W vs. B	CL3	ordA	O-methylsterigmatocystin oxidoreductase [Source:SWISS;Acc:O13345]	844.177	797.283	794.86	1796.47	1796.12	1900.03	5e-05	1.47
GENE01572	W vs. B	CL3	ADY2	Accumulation of dyads protein 2 [Source:SWISS;Acc:P25613]	283.923	265.37	249.533	547.404	612.191	521.581	5e-05	1.34
GENE01639	W vs. B	CL3	-	-	148.244	145.47	123.276	780.708	790.901	772.052	5e-05	2.84
GENE01646	W vs. B	CL3	-	-	414.534	422.86	440.949	745.368	803.89	662.497	5e-05	1.16
GENE01731	W vs. B	CL3	-	-	23.2569	24.57	22.7279	82.9867	72.1115	81.2995	5e-05	2.03
GENE01738	W vs. B	CL3	CHS7	Chitin synthase export chaperone [Source:SWISS;Acc:P0CM73]	706.901	678.211	656.507	1276.31	1350.52	1310.67	5e-05	1.27
GENE01813	W vs. B	CL3	ordA	O-methylsterigmatocystin oxidoreductase [Source:SWISS;Acc:B8NHY4]	290.408	295.188	281.293	69.3475	67.0859	72.3479	5e-05	-1.7
GENE01814	W vs. B	CL3	-	-	304.68	280.129	237.291	67.4802	70.1264	37.6401	5e-05	-1.9
GENE01815	W vs. B	CL3	-	-	398.067	450.446	505.861	96.8959	80.1706	120.891	5e-05	-1.89
GENE01941	W vs. B	CL3	-	-	15.9534	19.5699	12.2316	26.0518	35.2705	27.7922	5e-05	1.27
GENE01960	W vs. B	CL3	-	-	31.4809	32.7985	30.9275	51.2483	49.5277	61.9618	5e-05	1.1
GENE01971	W vs. B	CL3	-	-	24.9355	14.5489	18.441	6.9221	4.2724	7.76313	0.0002	-1.31
GENE02030	W vs. B	CL3	pmp20	Putative peroxiredoxin pmp20 [Source:SWISS;Acc:O14313]	85.5952	75.7	79.9621	164.879	152.367	161.848	5e-05	1.41
GENE02044	W vs. B	CL3	cbp3	CBP3-like protein [Source:SWISS;Acc:Q9USK6]	210.03	209.076	189.231	469.365	494.23	458.689	5e-05	1.46
GENE02111	W vs. B	CL3	qa-4	3-dehydroshikimate dehydratase [Source:SWISS;Acc:P07046]	15.1495	13.6823	13.5181	52.072	47.2968	46.7707	5e-05	2.09
GENE02112	W vs. B	CL3	OPT7	Oligopeptide transporter 7 [Source:SWISS;Acc:O82485]	7.27281	6.90668	6.43385	11.7832	14.2145	12.2144	5e-05	1.22
GENE02232	W vs. B	CL3	mtlD	Mannitol-1-phosphate 5-dehydrogenase [Source:SWISS;Acc:B7GJR4]	346.9	317.384	325.269	128.234	111.832	137.037	5e-05	-1.02
GENE02329	W vs. B	CL3	OLE1	Acyl-CoA desaturase [Source:SWISS;Acc:Q12618]	3.83665	3.59141	5.47083	9.25734	9.71044	10.1564	5e-05	1.48
GENE02334	W vs. B	CL3	CYBB	Cytochrome b-245 heavy chain [Source:SWISS;Acc:P04839]	793.661	756.461	857.907	2178.48	2121.93	2529.66	5e-05	1.76
GENE02390	W vs. B	CL3	PRTA_ASPNG	Aspergillopepsin-2 [Source:SWISS;Acc:P24665]	1.71436	1.95948	1.61564	4.7644	5.58675	4.46225	0.00325	1.74
GENE02445	W vs. B	CL3	-	-	2.2583	2.42362	2.15374	5.34619	6.08085	5.33518	5e-05	1.61
GENE02781	W vs. B	CL3	-	-	43.8797	19.0569	27.5131	62.3533	45.7577	46.0038	0.00135	1.06
GENE02802	W vs. B	CL3	-	-	462.542	413.366	399.443	739.995	888.692	688.474	5e-05	1.18
GENE02804	W vs. B	CL3	-	-	295.563	296.323	287.262	719.103	675.859	732.651	5e-05	1.59
GENE02833	W vs. B	CL3	UN932_ARATH	UNC93-like protein 2 [Source:SWISS;Acc:Q8LG53]	122.821	115.354	107.518	347.995	366.138	333.933	5e-05	1.88
GENE02895	W vs. B	CL3	ftmP450-2	Fumitremorgin C synthase [Source:SWISS;Acc:Q4WAW8]	287.361	261.038	265.356	636.882	612.948	684.394	5e-05	1.56
GENE02896	W vs. B	CL3	FTR1	Plasma membrane iron permease [Source:SWISS;Acc:P40088]	595.683	568.151	567.35	959.387	1102.93	957.622	5e-05	1.21
GENE02937	W vs. B	CL3	-	-	26.531	22.0095	19.9992	76.8084	72.5679	74.5593	5e-05	1.96
GENE02941	W vs. B	CL3	-	-	11.3968	13.2628	13.0613	388.903	409.431	432.786	5e-05	5.36
GENE03022	W vs. B	CL3	-	-	2.969	2.31197	3.807	15.0894	12.9527	14.616	0.0002	2.46
GENE03425	W vs. B	CL3	GTPC1_BACHD	Putative GTP cyclohydrolase 1 type 2 [Source:SWISS;Acc:Q9KD39]	70.7982	69.1401	59.0516	275.594	250.292	207.151	5e-05	2.13
GENE03517	W vs. B	CL3	-	-	68.1664	62.1455	62.3102	25.3117	16.5778	23.6947	0.0001	-1.1
GENE03518	W vs. B	CL3	-	-	97.6597	94.9912	87.6185	25.3567	31.4745	26.3336	5e-05	-1.44
GENE03723	W vs. B	CL3	-	-	34.1593	23.6791	27.8102	65.893	40.4612	70.1904	0.00265	1.35
GENE03736	W vs. B	CL3	coa6	Cytochrome c oxidase assembly factor 6 [Source:SWISS;Acc:Q3E846]	41.5358	53.6882	56.0344	14.3221	20.692	14.4449	0.0033	-1.28
GENE03737	W vs. B	CL3	hpcH	4-hydroxy-2-oxo-heptane-1,7-dioate aldolase [Source:SWISS;Acc:B5FR34]	87.1483	87.4393	92.6938	176.624	156.273	175.206	5e-05	1.33
GENE03853	W vs. B	CL3	pcpB	Pentachlorophenol 4-monooxygenase [Source:SWISS;Acc:P42535]	10.4826	10.8034	8.64935	20.7504	19.4475	21.8048	5e-05	1.33
GENE03946	W vs. B	CL3	cyc1	Cytochrome c [Source:SWISS;Acc:P00046]	450.187	430.519	416.813	104.68	128.782	130.026	5e-05	-1.49
GENE04135	W vs. B	CL3	-	-	10.1019	12.9665	14.617	211.851	215.788	224.041	5e-05	4.51
GENE04187	W vs. B	CL3	FUCT1_CAEEL	GDP-fucose transporter [Source:SWISS;Acc:Q968A5]	640.961	633.977	629.27	1360.21	1356.66	1348.51	5e-05	1.42
GENE04191	W vs. B	CL3	HID1	Protein HID1 [Source:SWISS;Acc:Q8IV36]	41.2121	41.783	43.1842	84.1818	82.4077	88.5193	5e-05	1.36
GENE04339	W vs. B	CL3	ubiE	Ubiquinone/menaquinone biosynthesis C-methyltransferase UbiE [Source:SWISS;Acc:B9LZA9]	2.90276	4.47857	5.51124	13.8381	9.67657	11.1809	5e-05	1.81
GENE04849	W vs. B	CL3	-	-	717.198	633.171	534.11	1159.87	1377.84	1219.44	5e-05	1.26
GENE04850	W vs. B	CL3	-	-	580.232	537.762	580.073	1044	1004.16	1098.66	5e-05	1.2
GENE04855	W vs. B	CL3	TL1	Thaumatin-like protein 1a [Source:SWISS;Acc:Q9FSG7]	5.69147	4.94322	4.67872	16.8516	17.5606	17.0637	5e-05	2.04
GENE04884	W vs. B	CL3	YD1K_SCHPO	Uncharacterized mitochondrial carrier C4G9.20c [Source:SWISS;Acc:Q10248]	38.5891	46.7451	43.5378	16.2336	14.7844	15.4549	5e-05	-1.12
GENE04955	W vs. B	CL3	ordA	O-methylsterigmatocystin oxidoreductase [Source:SWISS;Acc:B8NHY4]	22.0682	12.9527	14.6059	30.4832	24.9426	30.0366	5e-05	1.04
GENE05250	W vs. B	CL3	-	-	5.31148	5.85177	6.29167	9.00504	11.5674	10.1758	5e-05	1.1
GENE05448	W vs. B	CL3	-	-	35.9719	39.244	26.5969	73.919	76.8511	78.1542	5e-05	1.43
GENE05642	W vs. B	CL3	-	-	5819.7	5153.11	4401.7	10298.9	11932	9505.14	5e-05	1.5
GENE05837	W vs. B	CL3	GDCSP	Glycine dehydrogenase [decarboxylating], mitochondrial [Source:SWISS;Acc:O49954]	14.1161	9.88946	8.74793	3.24196	4.39044	3.16239	0.0006	-1.29
GENE06049	W vs. B	CL3	HT1	Serine/threonine-protein kinase HT1 [Source:SWISS;Acc:Q2MHE4]	12.727	12.2162	14.9341	1.13948	2.28403	1.62542	5e-05	-2.64
GENE06216	W vs. B	CL3	-	-	559.604	490.522	479.631	1034.5	1116.16	1086.77	5e-05	1.38
GENE06288	W vs. B	CL3	ICMTB	Protein-S-isoprenylcysteine O-methyltransferase B [Source:SWISS;Acc:Q93W54]	4.78776	5.34139	5.88584	23.3749	25.9397	22.9991	5e-05	2.53
GENE06370	W vs. B	CL3	mdmC	O-methyltransferase MdmC [Source:SWISS;Acc:Q00719]	7.51966	11.0239	8.47655	77.0169	89.9639	88.0486	5e-05	3.66
GENE06393	W vs. B	CL3	-	-	33.6049	51.7947	62.7646	73.871	106.876	115.234	0.00015	1.16
GENE06542	W vs. B	CL3	-	-	223.739	179.757	188.688	285.006	349.464	325.193	5e-05	1.17
GENE06611	W vs. B	CL3	omtA	Sterigmatocystin 8-O-methyltransferase [Source:SWISS;Acc:P55790]	44.7227	40.7848	36.5173	90.2118	79.2393	86.5517	5e-05	1.34
GENE06631	W vs. B	CL3	-	-	172.207	172.455	173.424	460.056	466.049	493.204	5e-05	1.79
GENE06639	W vs. B	CL3	YEA4	UDP-N-acetylglucosamine transporter YEA4 [Source:SWISS;Acc:Q00974]	43.5246	39.4851	41.6491	106.732	92.7428	85.0476	5e-05	1.53
GENE06644	W vs. B	CL3	-	-	6.78836	5.71498	6.32152	2.03694	1.01167	2.1616	0.0069	-1.57
GENE06712	W vs. B	CL3	-	-	3206.87	3265.3	3066.16	5378.78	6561.21	5097.89	5e-05	1.35
GENE06801	W vs. B	CL3	-	-	20.3925	24.6214	22.2475	5.08295	6.75823	11.0345	5e-05	-1.38
GENE06804	W vs. B	CL3	-	-	15.9692	20.0822	19.957	8.77513	5.40638	10.0574	5e-05	-1.05
GENE06806	W vs. B	CL3	-	-	4895.41	5345.8	5435.42	8426.95	9489.69	8122.1	5e-05	1.01
GENE06974	W vs. B	CL3	BNA2	Indoleamine 2,3-dioxygenase [Source:SWISS;Acc:P47125]	72.749	74.5222	80.6138	165.06	169.755	193.223	5e-05	1.53
GENE07070	W vs. B	CL3	-	-	898.572	833.059	713.893	1649.48	1765.28	1493.86	5e-05	1.22
GENE07113	W vs. B	CL3	-	-	123.481	133.636	121.47	249.629	261.777	335.482	5e-05	1.35
GENE07168	W vs. B	CL3	-	-	11.2715	9.25352	7.28201	2.6277	2.04473	3.91527	0.00015	-1.43
GENE07329	W vs. B	CL3	Csad	Cysteine sulfinic acid decarboxylase [Source:SWISS;Acc:Q9DBE0]	262.925	245.483	252.634	628.468	508.074	694.709	5e-05	1.6
GENE07413	W vs. B	CL3	Jafrac1	Peroxiredoxin 1 [Source:SWISS;Acc:Q9V3P0]	217.548	201.903	169.181	70.5275	78.0181	65.5288	5e-05	-1.1
GENE07533	W vs. B	CL3	GDCSP	Glycine dehydrogenase [decarboxylating], mitochondrial [Source:SWISS;Acc:O49954]	121.154	141.625	134.107	46.281	24.1302	30.6792	0.0006	-1.73
GENE07535	W vs. B	CL3	GDCSPA	Glycine dehydrogenase [decarboxylating] A, mitochondrial [Source:SWISS;Acc:P49361]	47.8673	44.913	44.268	13.3593	8.10855	9.18112	5e-05	-1.84
GENE07562	W vs. B	CL3	-	-	510.218	482.118	504.744	1059.34	927.066	1184.54	5e-05	1.45
GENE07563	W vs. B	CL3	-	-	412.477	382.034	397.315	939.15	813.101	972.988	5e-05	1.55
GENE07592	W vs. B	CL3	-	-	219.112	199.928	147.548	470.813	590.627	467.172	5e-05	1.78
GENE07731	W vs. B	CL3	YO162_YEAST	Putative uncharacterized transporter YOL162W [Source:SWISS;Acc:P0CF19]	13.6259	26.6637	24.8209	54.1678	65.2472	39.7902	5e-05	1.52
GENE07769	W vs. B	CL3	-	-	38.2969	40.2987	36.2133	90.973	76.4282	104.402	5e-05	1.56
GENE07771	W vs. B	CL3	-	-	29.2619	19.9192	30.1173	6.93083	1.65731	11.1867	0.00655	-1.79
GENE07774	W vs. B	CL3	-	-	40.5563	26.2448	29.6164	7.32643	3.09167	9.32732	5e-05	-2.04
GENE07776	W vs. B	CL3	-	-	47.67	42.9314	50.1593	13.0732	14.3875	13.0053	5e-05	-1.53
GENE07839	W vs. B	CL3	MNT2	Glycolipid 2-alpha-mannosyltransferase 2 [Source:SWISS;Acc:P46592]	19.9608	23.2555	18.7005	39.3312	48.4428	41.7551	5e-05	1.41
GENE08213	W vs. B	CL3	ACHE	Acetylcholinesterase [Source:SWISS;Acc:P22303]	124.529	117.207	113.31	276.486	270.261	287.688	5e-05	1.5
GENE08263	W vs. B	CL3	-	-	1618.24	1606.72	1447.93	4808.47	5785.97	3983.98	5e-05	1.87
GENE08311	W vs. B	CL3	RDR2	Probable RNA-dependent RNA polymerase 2 [Source:SWISS;Acc:Q7XM31]	18.6191	19.2811	19.2309	5.61391	4.83043	7.51209	5e-05	-1.37
GENE08355	W vs. B	CL3	-	-	4.10553	3.92253	3.78771	23.8664	37.0882	31.432	0.00015	3.22
GENE08397	W vs. B	CL3	YEO2_SCHPO	Uncharacterized protein C17G6.02c [Source:SWISS;Acc:O13780]	13.6072	14.4321	13.9823	33.6539	32.9489	25.7779	5e-05	1.46
GENE08436	W vs. B	CL3	fcyB	Purine-cytosine permease fcyB [Source:SWISS;Acc:C8V329]	1.0773	2.26181	0.575972	6.43827	5.80368	7.6312	5e-05	2.65
GENE08437	W vs. B	CL3	fcyB	Purine-cytosine permease fcyB [Source:SWISS;Acc:C8V329]	24.3922	27.6485	27.0338	71.5193	74.9151	78.6577	5e-05	1.84
GENE08509	W vs. B	CL3	YQK1_SCHPO	UPF0676 protein C1494.01 [Source:SWISS;Acc:Q7LL04]	87.2659	83.7049	82.6711	139.884	146.569	146.539	5e-05	1.13
GENE08727	W vs. B	CL3	-	-	36.6117	38.3753	38.0308	10.4921	10.3318	14.422	5e-05	-1.4
GENE08763	W vs. B	CL3	SMF2	Manganese transporter SMF2 [Source:SWISS;Acc:P38778]	11.518	11.1614	13.1992	24.8829	31.8488	33.7891	5e-05	1.57
GENE08764	W vs. B	CL3	pdt1	Manganese transporter pdt1 [Source:SWISS;Acc:Q10177]	7.48376	5.62202	7.85976	19.2639	23.0119	23.1383	5e-05	1.93
GENE08826	W vs. B	CL3	MDN1	Midasin [Source:SWISS;Acc:Q9NU22]	21.0159	15.8078	23.1932	7.3832	4.22579	11.5553	5e-05	-1.15
GENE09009	W vs. B	CL3	-	-	52.4045	51.2997	54.9146	15.8681	13.4972	18.3092	5e-05	-1.43
GENE09022	W vs. B	CL3	YOOH_SCHPO	Putative xanthine/uracil permease C887.17 [Source:SWISS;Acc:O94300]	856.614	766.43	789.791	1422.58	1524.06	1476.22	5e-05	1.16
GENE09106	W vs. B	CL3	YPEL2	Protein yippee-like 2 [Source:SWISS;Acc:Q5RDN9]	29.6772	30.018	28.959	35.8988	56.5904	50.8876	5e-05	1.11
GENE09415	W vs. B	CL3	pcpB	Pentachlorophenol 4-monooxygenase [Source:SWISS;Acc:P42535]	6.94194	7.25363	4.37525	1.96179	1.46705	1.31834	5e-05	-1.62
GENE09439	W vs. B	CL3	Pebp1	Phosphatidylethanolamine-binding protein 1 [Source:SWISS;Acc:P70296]	554.672	532.627	573.062	1023.7	1072.11	1066.37	5e-05	1.19
GENE09499	W vs. B	CL3	-	-	285.511	274.617	223.003	1598.66	1983.47	1661.71	5e-05	3.02
GENE09512	W vs. B	CL3	lamA	Putative urea carboxylase [Source:SWISS;Acc:P38095]	0.839386	0.831198	1.41209	2.96852	2.12691	2.83456	0.00095	1.65
GENE09721	W vs. B	CL3	SPAC977.11	UPF0695 membrane protein C977.11/PB8B6.06c [Source:SWISS;Acc:Q9UTS8]	157.123	156.519	149.319	607.452	581.349	632.271	5e-05	2.24
GENE09809	W vs. B	CL3	GNLVRS01_PISO0A10120g	Pheromone-regulated membrane protein 10 [Source:SWISS;Acc:Q9UVG5]	3.54835	3.0612	2.65336	4.92662	5.78179	4.99528	0.0002	1.04
GENE09907	W vs. B	CL3	-	-	143.501	146.593	133.898	28.4093	42.6336	50.6729	5e-05	-1.44
GENE09938	W vs. B	CL3	THI73	Thiamine pathway transporter THI73 [Source:SWISS;Acc:Q07904]	14.0212	12.1037	8.5716	31.2561	25.6294	30.1341	5e-05	1.52
GENE09939	W vs. B	CL3	YC7A_SCHPO	Uncharacterized transporter C417.10 [Source:SWISS;Acc:O94491]	7.57818	8.03339	10.0121	29.6176	26.8901	38.3472	5e-05	2.18
GENE09993	W vs. B	CL3	YIZG_SCHPO	Uncharacterized transporter C1002.16c [Source:SWISS;Acc:Q9US44]	12.9321	14.1353	12.3186	58.9437	54.9721	57.1201	5e-05	2.46
GENE10119	W vs. B	CL3	-	-	6.61266	9.22902	7.35712	1.73961	1.88593	2.13503	5e-05	-1.68
GENE10180	W vs. B	CL3	YHMA_SCHPO	Uncharacterized MFS-type transporter C1271.10c [Source:SWISS;Acc:O94343]	45.8376	46.5793	47.3043	152.562	153.195	153.011	5e-05	2.05
GENE10204	W vs. B	CL3	HYD-1	Hydrophobin-1 [Source:SWISS;Acc:P52748]	7005.08	7520.72	7829.19	12036.9	13757.2	11193.7	5e-05	1.05
GENE10384	W vs. B	CL3	EGLX_NEOFI	Probable endo-1,3(4)-beta-glucanase NFIA_089530 [Source:SWISS;Acc:A1DHY9]	1.78113	4.46638	5.56552	16.0799	16.5851	22.543	5e-05	2.62
GENE10715	W vs. B	CL3	-	-	8.06322	10.6271	8.42118	15.4806	13.6529	16.0592	5e-05	1.08
GENE10829	W vs. B	CL3	nicC	6-hydroxynicotinate 3-monooxygenase [Source:SWISS;Acc:Q88FY2]	738.856	680.469	661.131	1392.65	1362.61	1665.48	5e-05	1.44
GENE10979	W vs. B	CL3	pr1	Aspartic protease [Source:SWISS;Acc:O60020]	24.9675	26.7728	21.324	444.114	566.102	456.904	5e-05	4.67
GENE11074	W vs. B	CL3	YIZG_SCHPO	Uncharacterized transporter C1002.16c [Source:SWISS;Acc:Q9US44]	20.2916	16.8724	18.6868	35.9408	33.5899	38.5485	5e-05	1.19
GENE11256	W vs. B	CL3	aflY	Oxidoreductase AflY [Source:SWISS;Acc:Q6UEF1]	239.903	217.948	197.353	639.813	659.383	615.315	5e-05	1.75
GENE11257	W vs. B	CL3	-	-	260.901	232.849	231.398	745.57	773.113	730.025	5e-05	1.81
GENE11398	W vs. B	CL3	-	-	0	0	0	0	15.4118	9.0124	0.003	6.36
GENE11419	W vs. B	CL3	neg-1	Endo-1,6-beta-D-glucanase [Source:SWISS;Acc:Q7M4T0]	8.29157	7.12264	9.00687	17.405	23.6248	17.6534	5e-05	1.54
GENE11425	W vs. B	CL3	-	-	94.3829	85.7293	101.054	21.3573	29.1341	31.1665	5e-05	-1.4
GENE11455	W vs. B	CL3	mnp2	Manganese peroxidase 2 [Source:SWISS;Acc:Q70LM3]	8.22244	7.98475	7.13975	214.862	195.964	252.44	5e-05	5.13
GENE11456	W vs. B	CL3	PEM4_PHACH	Manganese peroxidase H4 [Source:SWISS;Acc:P19136]	15.4984	17.5816	16.8856	329.048	245.005	305.714	5e-05	4.53
GENE11540	W vs. B	CL3	-	-	2.19388	2.2964	1.60397	3.55703	4.25262	5.11173	0.0001	1.47
GENE11726	W vs. B	CL3	-	-	22.1873	23.0667	20.8322	7.86881	4.17526	6.91195	5e-05	-1.58
GENE11840	W vs. B	CL3	-	-	38.0537	25.9067	23.9976	47.4154	65.4636	61.418	5e-05	1.23
GENE11920	W vs. B	CL3	FAS1	Fatty acid synthase subunit beta [Source:SWISS;Acc:P34229]	18.7791	19.4675	22.8489	10.1206	4.4929	8.61123	5e-05	-1.04
GENE11927	W vs. B	CL3	btgC	Putative glucan endo-1,3-beta-glucosidase btgC [Source:SWISS;Acc:A2QN74]	17.9399	15.2573	18.722	190.868	207.373	203.631	5e-05	3.8
GENE11985	W vs. B	CL3	-	-	694.32	647.497	688.664	1370.3	1381.45	1379.48	5e-05	1.37
GENE11992	W vs. B	CL3	HYEP_STIAD	Putative epoxide hydrolase [Source:SWISS;Acc:Q06816]	165.44	177.936	138.674	295.693	305.328	289.138	5e-05	1.28
GENE12110	W vs. B	CL3	-	-	39.0357	39.1342	35.9331	60.5691	60.5237	63.4257	5e-05	1.05
GENE12183	W vs. B	CL3	-	-	104.144	93.3591	86.7972	310.464	275.801	332.187	5e-05	2.03
GENE12266	W vs. B	CL3	YKM8_SCHPO	Zinc-type alcohol dehydrogenase-like protein PB24D3.08c [Source:SWISS;Acc:Q9C0Y6]	3.15681	1.89215	2.7901	10.0137	10.7098	13.6101	5e-05	2.34
GENE12372	W vs. B	CL3	SPCC1223.14	Chorismate synthase [Source:SWISS;Acc:O74413]	66.012	64.6005	60.5425	277.551	254.435	286.598	5e-05	2.37
GENE12562	W vs. B	CL3	-	-	113.184	71.9211	119.624	176.085	159.36	283.243	5e-05	1.32
GENE12563	W vs. B	CL3	-	-	115.135	96.2661	98.303	224.287	241.323	257.777	5e-05	1.52
GENE12679	W vs. B	CL3	-	-	41.126	41.2267	38.0773	79.3784	73.0858	80.2412	5e-05	1.3
GENE12702	W vs. B	CL3	-	-	20.6772	20.4265	26.337	62.1893	71.5289	62.8679	5e-05	1.84
GENE12703	W vs. B	CL3	-	-	111.326	72.6407	70.1181	201.946	221.521	210.527	5e-05	1.7
GENE12709	W vs. B	CL3	-	-	127.163	90.4922	56.0232	139.334	130.579	202.406	0.0037	1.31
GENE12761	W vs. B	CL3	-	-	8.45036	7.63868	9.26028	13.755	24.4629	20.4681	5e-05	1.58
GENE12797	W vs. B	CL3	AUH 1	Putative agmatinase 1 [Source:SWISS;Acc:Q10088]	34.1135	37.735	37.3058	85.5967	87.8351	93.2082	5e-05	1.6
GENE13137	W vs. B	CL3	comA	Phosphosulfolactate synthase [Source:SWISS;Acc:O27710]	34.3123	29.8307	30.7929	66.6172	75.4987	73.9813	5e-05	1.57
GENE13157	W vs. B	CL3	-	-	86.577	96.0972	87.9929	217.791	221.653	228.586	5e-05	1.62
GENE13182	W vs. B	CL3	-	-	10.9539	11.4257	10.1004	58.2957	45.9162	49.3897	5e-05	2.54
GENE13206	W vs. B	CL3	-	-	10.345	8.0179	7.09647	22.5384	19.8574	21.4665	5e-05	1.67
GENE13261	W vs. B	CL3	DPP1	Diacylglycerol pyrophosphate phosphatase 1 [Source:SWISS;Acc:Q05521]	39.4969	39.806	39.3197	108.029	114.566	85.0924	5e-05	1.63
GENE13584	W vs. B	CL3	-	-	5.87405	4.73004	6.98978	0.839387	1.66122	0.234595	0.00055	-2.35
GENE13595	W vs. B	CL3	mnp2	Manganese peroxidase 2 [Source:SWISS;Acc:Q70LM3]	48.7498	45.0623	39.198	1202.57	1159.52	1312.2	5e-05	5.08
GENE13621	W vs. B	CL3	Vat1l	Synaptic vesicle membrane protein VAT-1 homolog-like [Source:SWISS;Acc:Q80TB8]	6.73771	6.95663	4.16292	9.9394	16.0569	13.4442	0.0001	1.41
GENE13638	W vs. B	CL3	abnA	Probable arabinan endo-1,5-alpha-L-arabinosidase A [Source:SWISS;Acc:A2QT85]	80.5118	83.4418	75.0576	212.426	239.271	201.123	5e-05	1.71
GENE13656	W vs. B	CL3	-	-	10.2203	11.0472	9.49602	3.17199	2.7012	5.07764	0.0022	-1.16
GENE13837	W vs. B	CL3	-	-	82.3375	88.8784	101.168	172.312	180.265	214.705	5e-05	1.28
GENE13924	W vs. B	CL3	-	-	9.16043	7.53008	8.17871	1.4021	2.16369	3.18686	5e-05	-1.57
GENE13952	W vs. B	CL3	MNT1	Glycolipid 2-alpha-mannosyltransferase 1 [Source:SWISS;Acc:Q00310]	19.0731	21.1105	23.8217	55.8557	48.6907	59.7454	5e-05	1.7
GENE13973	W vs. B	CL3	aldA	Aldehyde dehydrogenase [Source:SWISS;Acc:O74187]	697.99	714.123	674.373	1175.07	1351.7	1329.51	5e-05	1.23
GENE13974	W vs. B	CL3	aldA	Aldehyde dehydrogenase [Source:SWISS;Acc:O74187]	841.878	818.013	820.716	1334.26	1263.86	1433.75	5e-05	1.18
GENE14224	W vs. B	CL3	-	-	32.315	33.3754	40.2686	14.5283	11.2885	13.2269	5e-05	-1.1
GENE14269	W vs. B	CL3	cel2	Exoglucanase [Source:SWISS;Acc:Q92400]	10.67	12.6783	8.43974	29.3053	22.6796	25.2452	5e-05	1.57
GENE14326	W vs. B	CL3	-	-	3639.76	2683.98	2124	4266.41	4555.98	4876.51	5e-05	1.04
GENE14327	W vs. B	CL3	eth-1	S-adenosylmethionine synthase [Source:SWISS;Acc:P48466]	1790.69	1733.41	1805.64	2713.52	2605.38	2790.64	5e-05	1.02
GENE14477	W vs. B	CL3	-	-	1.26908	1.17786	7.0944	0	0	0	0.00135	-5.04
GENE14499	W vs. B	CL3	-	-	101.992	99.9394	94.0566	159.744	151.477	163.778	5e-05	1.1
LEG00017	W vs. B	CL3	ubiG	Ubiquinone biosynthesis O-methyltransferase [Source:SWISS;Acc:B7UFP4]	150.37	153.953	126.297	546.136	569.094	529.473	5e-05	2.22
LEG00049	W vs. B	CL3	-	-	3.3611	5.19566	0	42.8384	50.5826	33.6567	0.00265	4.18
LEG00101	W vs. B	CL3	abh3	Hydrophobin-3 [Source:SWISS;Acc:O13300]	86.8076	105.574	94.0856	329.598	357.846	331.383	5e-05	2.07
LEG00282	W vs. B	CL3	-	-	2408.32	2446.63	2191.47	4448.62	4871.48	4525.79	5e-05	1.32
LEG00299	W vs. B	CL3	-	-	51.453	44.8787	40.4497	117.124	123.957	112.694	5e-05	1.68
LEG00315	W vs. B	CL3	-	-	1938.98	1768.44	1692.7	2826.81	3117.48	2662.59	5e-05	1.05
LEG00432	W vs. B	CL3	-	-	20.5625	38.6745	28.124	48.5161	55.3463	52.7312	0.0001	1.2
LEG00521	W vs. B	CL3	-	-	394.502	357.244	372.895	1157.33	1248.46	1150.22	5e-05	1.92
LEG00537	W vs. B	CL3	-	-	39.0121	18.4695	36.1941	60.407	74.2292	58.684	5e-05	1.39
LEG00563	W vs. B	CL3	-	-	16.9123	25.9115	17.4588	58.3438	35.7183	35.1945	0.0004	1.42
LEG00852	W vs. B	CL3	-	-	11.4135	8.21711	7.04953	70.015	74.0805	70.132	5e-05	3.35
LEG00867	W vs. B	CL3	-	-	13.8188	11.4092	7.05973	24.8377	30.301	29.6918	5e-05	1.68
LEG00981	W vs. B	CL3	Q9FVS9_ARATH	None [Source:SWISS;Acc:Q9FVS9]	32.2922	27.8667	23.0915	5.95726	7.5973	10.4604	5e-05	-1.51
LEG01251	W vs. B	CL3	-	-	105.086	105.763	120.069	218.868	172.371	183.494	5e-05	1.2
LEG01491	W vs. B	CL3	-	-	494.275	451.365	366.074	760.451	708.432	741.846	5e-05	1.07
LEG01519	W vs. B	CL3	MNT2	Glycolipid 2-alpha-mannosyltransferase 2 [Source:SWISS;Acc:P46592]	118.739	105.557	120.765	207.413	184.497	300.498	5e-05	1.3
LEG01561	W vs. B	CL3	OYEB_SCHPO	Putative NADPH dehydrogenase C5H10.10 [Source:SWISS;Acc:Q09671]	5.37397	3.65521	7.25905	8.82998	11.0456	20.0195	0.00145	1.77
LEG01604	W vs. B	CL3	alcS	Protein alcS [Source:SWISS;Acc:Q24JP1]	30.4147	24.8023	23.358	48.9959	42.7902	72.6103	5e-05	1.33
LEG01613	W vs. B	CL3	-	-	1170.14	1089.19	1058.36	3074.65	3303.63	2810.96	5e-05	1.81
LEG01708	W vs. B	CL3	-	-	42.0503	36.7568	37.2169	93.9916	103.272	89.9826	5e-05	1.66
LEG01839	W vs. B	CL3	AGP2	General amino acid permease AGP2 [Source:SWISS;Acc:P38090]	13.6315	17.1034	11.646	51.2769	51.0728	54.4118	5e-05	2.22
LEG01890	W vs. B	CL3	KTR1	Alpha-1,2 mannosyltransferase KTR1 [Source:SWISS;Acc:P27810]	70.0394	74.9146	66.5471	130.584	105.381	127.946	5e-05	1.09
LEG01980	W vs. B	CL3	KRE2	Glycolipid 2-alpha-mannosyltransferase [Source:SWISS;Acc:P27809]	103.366	96.9329	102.414	176.674	160.637	199.621	5e-05	1.16
GENE00025	W vs. B	CL5	-	-	62.5055	66.5569	61.9731	106.103	112.384	96.5627	5e-05	1.05
GENE00147	W vs. B	CL5	ileS	Isoleucine--tRNA ligase [Source:SWISS;Acc:Q7VDV0]	27.6786	26.7942	28.413	11.5707	9.23289	11.3367	5e-05	-1.04
GENE00154	W vs. B	CL5	pds5	Sister chromatid cohesion protein pds5 [Source:SWISS;Acc:Q9HFF5]	14.0961	16.9094	15.4641	7.90704	2.24072	6.25076	0.0019	-1.1
GENE00199	W vs. B	CL5	-	-	37.9731	30.8086	31.4213	72.16	68.8157	56.8748	5e-05	1.29
GENE00246	W vs. B	CL5	SAH1	Adenosylhomocysteinase [Source:SWISS;Acc:P83783]	473.748	484.451	462.371	188.851	162.073	188.371	5e-05	-1.06
GENE00252	W vs. B	CL5	-	-	48.1419	58.5823	36.4083	73.6626	98.8543	104.526	5e-05	1.38
GENE00294	W vs. B	CL5	-	-	25.5503	10.7096	19.9722	44.4993	23.0588	26.6152	0.00265	1.07
GENE00304	W vs. B	CL5	budC	Diacetyl reductase [(S)-acetoin forming] [Source:SWISS;Acc:Q48436]	219.342	162.244	222.467	329.307	380.943	420.743	5e-05	1.16
GENE00375	W vs. B	CL5	-	-	64.0648	79.14	92.4142	122.478	100.804	169.085	5e-05	1.04
GENE00408	W vs. B	CL5	-	-	5.13863	3.97734	2.79789	7.64952	8.68367	6.71265	0.00055	1.25
GENE00418	W vs. B	CL5	RIB1	GTP cyclohydrolase-2 [Source:SWISS;Acc:P50139]	36.4371	37.7466	33.4715	53.9396	58.7484	63.7549	5e-05	1.01
GENE00431	W vs. B	CL5	-	-	24.1577	21.2337	19.0143	48.0165	36.3424	34.6587	5e-05	1.2
GENE00490	W vs. B	CL5	-	-	13.4442	5.07965	7.06516	0.920186	0.901647	1.72912	0.00785	-2.91
GENE00583	W vs. B	CL5	aml	Alpha-amylase [Source:SWISS;Acc:P22998]	2.20338	2.38497	2.63908	0.526179	1.77706	0.788007	0.00115	-1.07
GENE00596	W vs. B	CL5	-	-	68.0935	57.1488	65.6335	111.769	110.538	116.542	5e-05	1.22
GENE00615	W vs. B	CL5	MED34	Mediator of RNA polymerase II transcription subunit 34 [Source:SWISS;Acc:Q9FT73]	16.2454	17.9853	18.9934	6.50057	4.92711	7.92674	5e-05	-1.11
GENE00627	W vs. B	CL5	ART2	Putative uncharacterized protein ART2 [Source:SWISS;Acc:Q8TGM7]	241.087	3406.01	1038.38	4448.99	2126.76	3653.5	5e-05	1.4
GENE00709	W vs. B	CL5	-	-	30.8849	38.725	30.2262	72.51	65.3574	55.252	5e-05	1.25
GENE00740	W vs. B	CL5	EXO1	Exonuclease 1 [Source:SWISS;Acc:Q60GC1]	17.2819	15.4678	16.6842	7.12367	5.35624	6.30944	5e-05	-1.05
GENE00846	W vs. B	CL5	-	-	563.032	513.831	469.695	1175.4	1355.8	1013.14	5e-05	1.46
GENE00865	W vs. B	CL5	-	-	93.7637	88.1908	75.1434	138.156	142.87	124.561	5e-05	1.02
GENE00901	W vs. B	CL5	-	-	48.5097	40.2447	47.003	9.74397	7.3489	29.0021	5e-05	-1.24
GENE00902	W vs. B	CL5	MYH11	Myosin-11 [Source:SWISS;Acc:P35749]	33.564	30.9483	33.8058	10.3511	5.52956	14.8102	5e-05	-1.36
GENE00903	W vs. B	CL5	myo3	Myosin type-2 heavy chain 2 [Source:SWISS;Acc:O14157]	19.8878	22.7645	24.4919	6.5531	3.62732	11.1787	5e-05	-1.35
GENE00954	W vs. B	CL5	-	-	110.852	85.7285	114.691	234.019	246.148	274.918	5e-05	1.49
GENE00970	W vs. B	CL5	zrt1	Zinc-regulated transporter 1 [Source:SWISS;Acc:O94639]	15.2518	8.70179	13.8142	27.6536	30.8728	27.3653	5e-05	1.53
GENE01019	W vs. B	CL5	-	-	207.521	190.327	166.465	343.776	353.138	318.392	5e-05	1.12
GENE01033	W vs. B	CL5	CYN1	Cyanate hydratase [Source:SWISS;Acc:A8NV38]	59.4732	64.2945	59.9769	105.951	108.046	97.0644	5e-05	1.14
GENE01058	W vs. B	CL5	URE1	Urease [Source:SWISS;Acc:P0CS22]	16.6925	15.392	16.1413	37.4167	35.1623	41.1803	5e-05	1.58
GENE01059	W vs. B	CL5	ZIFL2	Probable peptide/nitrate transporter At3g43790 [Source:SWISS;Acc:Q3EAQ5]	527.292	507.163	525.124	973.919	984.217	1080.95	5e-05	1.23
GENE01080	W vs. B	CL5	-	-	26.1428	26.9655	22.2108	40.4394	56.0901	47.0971	5e-05	1.14
GENE01128	W vs. B	CL5	-	-	400.183	433.225	409.316	704.634	796.334	696.916	5e-05	1.09
GENE01197	W vs. B	CL5	UPS1	Protein UPS1, mitochondrial [Source:SWISS;Acc:Q05776]	495.568	485.904	382.615	687.619	750.418	645.022	5e-05	1.01
GENE01207	W vs. B	CL5	-	-	594.297	559.931	612.875	954.56	1037.53	1001.23	5e-05	1.04
GENE01208	W vs. B	CL5	-	-	1708.62	1435.25	1571.38	2540	2834.15	3293.39	0.002	1.38
GENE01286	W vs. B	CL5	-	-	451.061	449.717	432.556	729.018	732.538	698.154	5e-05	1
GENE01309	W vs. B	CL5	YEP4_SCHPO	UPF0658 Golgi apparatus membrane protein C23H3.04 [Source:SWISS;Acc:O13938]	422.864	392.097	395.733	728.688	729.662	767.963	5e-05	1.21
GENE01376	W vs. B	CL5	ovca2	Ovarian cancer-associated gene 2 protein homolog [Source:SWISS;Acc:Q503Y4]	31.6909	38.594	37.9187	15.8906	11.1733	14.4004	5e-05	-1.06
GENE01430	W vs. B	CL5	-	-	53.8688	63.3811	66.2073	22.1014	23.1821	24.3471	0.00115	-1.03
GENE01482	W vs. B	CL5	-	-	116.535	126.328	105.717	37.8201	32.1873	27.4634	5e-05	-1.48
GENE01532	W vs. B	CL5	-	-	1.95461	2.05478	1.30176	2.94433	2.50695	3.218	0.00845	1.07
GENE01587	W vs. B	CL5	-	-	32.1724	28.9781	30.6169	58.2061	65.2252	57.5615	5e-05	1.27
GENE01594	W vs. B	CL5	-	-	26.3201	15.6015	43.564	73.0989	48.4927	32.5023	0.00955	1.13
GENE01769	W vs. B	CL5	HOL3	Probable thiol methyltransferase 2 [Source:SWISS;Acc:Q6AWU6]	15.1784	9.79123	13.09	2.97321	1.47606	1.62717	5e-05	-2.33
GENE01889	W vs. B	CL5	-	-	23.9669	17.2486	13.6688	34.8688	55.9353	37.741	0.0006	1.6
GENE01896	W vs. B	CL5	-	-	23.0686	11.2114	14.2439	1.98959	9.32364	6.84214	0.00805	-1.14
GENE01981	W vs. B	CL5	Afmid	Kynurenine formamidase [Source:SWISS;Acc:Q8K4H1]	28.3462	32.4322	30.5355	56.9266	52.738	56.0052	5e-05	1.3
GENE01994	W vs. B	CL5	-	-	45.538	59.1881	59.9963	78.9981	78.3345	129.523	0.00025	1.18
GENE02003	W vs. B	CL5	-	-	147.795	122.473	125.107	264.796	251.964	265.189	5e-05	1.28
GENE02027	W vs. B	CL5	-	-	3.93665	3.70634	4.46335	1.41975	1.06727	1.35212	0.0002	-1.34
GENE02063	W vs. B	CL5	-	-	42.7594	41.0642	36.3341	59.8326	64.5886	79.0547	5e-05	1.04
GENE02065	W vs. B	CL5	-	-	39.5636	39.0346	24.0893	46.8771	122.074	71.43	0.0063	1.75
GENE02152	W vs. B	CL5	YHDC_SCHPO	Uncharacterized transporter C1683.12 [Source:SWISS;Acc:Q9P6J0]	139.967	158.893	141.083	229.518	228.955	240.645	5e-05	1.04
GENE02200	W vs. B	CL5	PGA	Pepsin A [Source:SWISS;Acc:P81497]	1121.25	1080.03	1077.28	2120.6	2329.94	2071.42	5e-05	1.29
GENE02254	W vs. B	CL5	-	-	10.1973	10.4241	9.70624	3.40634	2.72127	3.85567	5e-05	-1.25
GENE02256	W vs. B	CL5	-	-	10.9747	9.64888	11.7348	5.44619	1.46891	3.02139	0.00215	-1.43
GENE02294	W vs. B	CL5	-	-	32.5604	29.1284	32.4108	47.4877	45.2742	53.1418	5e-05	1.09
GENE02332	W vs. B	CL5	-	-	132.177	133.581	126.54	228.735	221.947	201.177	5e-05	1.01
GENE02335	W vs. B	CL5	bli-3	Dual oxidase 1 [Source:SWISS;Acc:O61213]	701.834	600.199	724.644	1761.6	1520.18	1901.31	5e-05	1.63
GENE02405	W vs. B	CL5	-	-	1754.83	1844.53	1676.41	3041.38	3063.57	2685.42	5e-05	1.11
GENE02610	W vs. B	CL5	-	-	56.592	57.1815	69.6419	23.6026	16.7067	29.3498	5e-05	-1.03
GENE02650	W vs. B	CL5	SPCC576.01c	Putative dioxygenase C576.01c [Source:SWISS;Acc:O74885]	100.469	97.684	96.2991	166.552	183.36	179.505	5e-05	1.17
GENE02799	W vs. B	CL5	CINAL_FERNB	CinA-like protein [Source:SWISS;Acc:A7HNE6]	181.441	164.633	163.379	272.514	287.824	277.824	5e-05	1.1
GENE02812	W vs. B	CL5	-	-	156.889	144.464	139.937	262.723	301.79	292.601	5e-05	1.15
GENE02888	W vs. B	CL5	-	-	8.58254	10.0879	6.94895	29.2628	13.3193	8.62785	0.007	1.33
GENE02982	W vs. B	CL5	-	-	362.359	360.606	352.077	632.782	660.967	615.356	5e-05	1.23
GENE02992	W vs. B	CL5	-	-	74.8079	79.4035	62.3585	27.8992	23.9784	24.1265	5e-05	-1.22
GENE03030	W vs. B	CL5	drkC	Probable serine/threonine-protein kinase drkC [Source:SWISS;Acc:Q54TA1]	26.89	15.5195	21.0634	29.7084	31.081	48.116	5e-05	1.11
GENE03073	W vs. B	CL5	-	-	44.5384	35.1471	42.3304	14.7588	11.9102	16.3689	5e-05	-1.22
GENE03202	W vs. B	CL5	YMB8_YEAST	Uncharacterized vacuolar membrane protein YML018C [Source:SWISS;Acc:Q03730]	9.28575	4.47867	10.253	18.08	15.4704	14.4649	0.0003	1.28
GENE03418	W vs. B	CL5	-	-	62.5371	66.7437	64.0881	137.394	142.928	148.802	5e-05	1.52
GENE03423	W vs. B	CL5	-	-	306.752	246.581	224.666	608.269	629.215	798.872	5e-05	1.61
GENE03432	W vs. B	CL5	-	-	8.8832	20.623	0	0	0	0	0.0059	-6.63
GENE03491	W vs. B	CL5	-	-	175.727	153.77	176.565	352.22	267.612	260.902	5e-05	1.09
GENE03671	W vs. B	CL5	-	-	50.5842	8.07092	12.6545	0	0	0	0.00135	-7.9
GENE03789	W vs. B	CL5	can	Carbonic anhydrase 2 [Source:SWISS;Acc:P45148]	31.7533	40.3028	30.3266	11.2223	10.0215	10.8941	5e-05	-1.42
GENE03819	W vs. B	CL5	-	-	24.4939	40.1225	51.618	71.693	55.4686	55.4873	0.0005	1.08
GENE03864	W vs. B	CL5	-	-	268.865	257.14	287.204	473.94	409.168	502.458	5e-05	1.07
GENE03867	W vs. B	CL5	-	-	360.541	374.185	384.003	649.372	601.345	704.896	5e-05	1.04
GENE03868	W vs. B	CL5	-	-	730.96	705.245	548.983	1218.62	1302.92	1299.13	5e-05	1.2
GENE03878	W vs. B	CL5	-	-	38.4132	29.1136	33.4231	56.205	46.9284	69.226	5e-05	1.04
GENE03976	W vs. B	CL5	betA	Oxygen-dependent choline dehydrogenase [Source:SWISS;Acc:Q8D3K2]	22.2968	24.552	22.5048	37.5642	37.3914	42.5522	5e-05	1.06
GENE04185	W vs. B	CL5	YIW2_YEAST	Uncharacterized protein YIR042C [Source:SWISS;Acc:P40586]	58.1084	60.3695	57.5656	98.1095	99.9998	87.5795	5e-05	1.1
GENE04188	W vs. B	CL5	grsA	Gramicidin S synthase 1 [Source:SWISS;Acc:P0C062]	1614.28	1608.63	1564.56	4274.94	4385.69	4203.99	5e-05	1.76
GENE04189	W vs. B	CL5	-	-	6315.85	4887.27	5746.18	13927.2	13208.6	17202.6	0.00025	1.75
GENE04193	W vs. B	CL5	XRCC3	DNA repair protein XRCC3 homolog [Source:SWISS;Acc:Q9FKM5]	6.49345	6.22537	5.62993	2.54884	2.38476	1.51324	5e-05	-1.19
GENE04247	W vs. B	CL5	priB	Protein priB [Source:SWISS;Acc:P49412]	318.2	302.249	310.762	103.087	105.722	127.373	5e-05	-1.13
GENE04248	W vs. B	CL5	priB	Protein priB [Source:SWISS;Acc:P49412]	353.722	343.955	383.109	140.988	137.134	160.789	5e-05	-1.03
GENE04375	W vs. B	CL5	-	-	2701.34	2210.44	2359.63	4787.54	4967.44	5646.13	5e-05	1.52
GENE04376	W vs. B	CL5	-	-	206.832	224.037	292.495	429.998	411.167	395.104	5e-05	1.18
GENE04458	W vs. B	CL5	rpn1	26S proteasome regulatory subunit rpn1 [Source:SWISS;Acc:P87048]	90.9887	84.7532	82.8194	29.3784	30.1738	38.2177	5e-05	-1.08
GENE04459	W vs. B	CL5	rpn-1	26S proteasome regulatory subunit rpn-1 [Source:SWISS;Acc:Q7S8R8]	75.0988	73.1768	83.1597	28.759	21.1422	32.8116	5e-05	-1.09
GENE04467	W vs. B	CL5	-	-	224.555	238.125	264.817	364.316	455.978	433.039	5e-05	1.05
GENE04549	W vs. B	CL5	Q93Z51_ARATH	None [Source:SWISS;Acc:Q93Z51]	25.4396	32.3035	28.0914	53.8572	58.2289	52.9359	5e-05	1.29
GENE04574	W vs. B	CL5	-	-	15851.2	14990.6	13211.2	27131.3	29422.3	25299.2	5e-05	1.29
GENE04635	W vs. B	CL5	sts1	Tethering factor for nuclear proteasome sts1 [Source:SWISS;Acc:A1CXR0]	325.453	310.964	319.957	520.861	572.472	539.537	5e-05	1.06
GENE04659	W vs. B	CL5	Taf11	Transcription initiation factor TFIID subunit 11 [Source:SWISS;Acc:P49906]	256.265	202.302	211.922	391.35	447.069	388.956	5e-05	1.23
GENE04660	W vs. B	CL5	-	-	454.748	454.818	339.505	870.43	936.465	784.227	5e-05	1.47
GENE04672	W vs. B	CL5	-	-	130.209	139.472	143.505	217.06	234.552	237.977	5e-05	1.14
GENE04682	W vs. B	CL5	ttuB	Putative tartrate transporter [Source:SWISS;Acc:P70786]	24.4002	29.1436	17.5881	54.1352	49.2821	60.9293	5e-05	1.52
GENE04729	W vs. B	CL5	KRE6	Beta-glucan synthesis-associated protein KRE6 [Source:SWISS;Acc:P32486]	445.29	413.488	434.834	739.794	743.991	678.775	5e-05	1.01
GENE04732	W vs. B	CL5	-	-	978.408	988.805	1014.98	1686.25	1767.52	1564.39	5e-05	1.13
GENE04811	W vs. B	CL5	-	-	479.209	440.039	360.887	685.617	733.916	643.075	5e-05	1.03
GENE04812	W vs. B	CL5	-	-	278.533	286.112	259.648	477.42	483.058	475.989	5e-05	1.22
GENE04858	W vs. B	CL5	sec31	Protein transport protein sec31 [Source:SWISS;Acc:Q2UF60]	4.68809	2.3405	3.6999	0.983971	1.46696	1.86849	0.0033	-1.08
GENE04988	W vs. B	CL5	SU2	Eukaryotic peptide chain release factor subunit 1 [Source:SWISS;Acc:O59948]	158.369	161.977	152.905	52.8549	38.014	54.7768	5e-05	-1.46
GENE05093	W vs. B	CL5	-	-	47.9781	28.5002	32.118	57.9692	66.5254	75.9738	5e-05	1.2
GENE05133	W vs. B	CL5	-	-	17.0401	16.371	10.4456	33.651	31.354	20.5518	5e-05	1.31
GENE05141	W vs. B	CL5	UBIQP_HORVU	Polyubiquitin [Source:SWISS;Acc:P0CG83]	4568.04	4472.01	4590.98	6895.87	7375.14	7081.89	5e-05	1.01
GENE05142	W vs. B	CL5	PCUBI4-2	Polyubiquitin [Source:SWISS;Acc:P0CH05]	4689.4	4031.2	3851.11	6806.24	6390.47	6574.78	5e-05	1.07
GENE05188	W vs. B	CL5	-	-	137.087	129.161	122.725	233.769	267.233	246.827	5e-05	1.2
GENE05275	W vs. B	CL5	ggt1	Gamma-glutamyltranspeptidase 1 [Source:SWISS;Acc:Q9US04]	23.2257	23.1353	44.3051	52.4651	62.34	75.1578	0.00105	1.56
GENE05283	W vs. B	CL5	-	-	170.851	172.42	165.685	345.645	421.531	318.007	5e-05	1.49
GENE05403	W vs. B	CL5	-	-	55.8271	53.9816	53.3636	21.7494	24.8905	22.6303	5e-05	-1.08
GENE05404	W vs. B	CL5	alg14	UDP-N-acetylglucosamine transferase subunit alg14 [Source:SWISS;Acc:O14199]	377.575	366.406	346.479	132.13	131.995	119.047	5e-05	-1.16
GENE05464	W vs. B	CL5	LIP_RHIMI	Lipase [Source:SWISS;Acc:P19515]	5.66162	5.95042	8.65891	12.5045	14.1249	13.6717	5e-05	1.4
GENE05500	W vs. B	CL5	-	-	267.937	265.538	250.566	503.134	553.769	520.068	5e-05	1.28
GENE05549	W vs. B	CL5	-	-	91.9559	56.7382	57.2473	114.261	140.001	140.314	0.0002	1.09
GENE05550	W vs. B	CL5	-	-	309.998	225.095	194.925	450.458	394.45	446.546	5e-05	1.17
GENE05591	W vs. B	CL5	-	-	354.698	492.626	458.112	704.245	630.012	750.178	5e-05	1.05
GENE05592	W vs. B	CL5	PDH1	Probable 2-methylcitrate dehydratase [Source:SWISS;Acc:Q12428]	63.2437	64.7272	88.4734	106.56	102.643	95.2205	5e-05	1.03
GENE05605	W vs. B	CL5	-	-	81.4329	90.0049	64.32	160.815	162.255	143.915	5e-05	1.19
GENE05635	W vs. B	CL5	TYR1	Prephenate dehydrogenase [NADP(+)] [Source:SWISS;Acc:P20049]	55.8694	60.846	59.6175	89.2567	93.9992	95.401	5e-05	1.02
GENE05641	W vs. B	CL5	-	-	25800.2	22317.2	19648.4	45351.7	49269	45826	5e-05	1.34
GENE05643	W vs. B	CL5	-	-	1660.64	1516.51	1431.13	2918.57	3431.27	2819.77	5e-05	1.35
GENE05644	W vs. B	CL5	-	-	860.54	804.987	753.268	1565.04	1615.79	1484.38	5e-05	1.27
GENE05679	W vs. B	CL5	-	-	37.7469	48.2758	41.6457	15.9977	16.2854	21.713	5e-05	-1.02
GENE05733	W vs. B	CL5	-	-	67.9797	63.1357	64.0549	30.2433	17.3537	31.4222	5e-05	-1.05
GENE05734	W vs. B	CL5	-	-	59.7388	57.3907	67.6755	22.5227	15.5399	27.2434	5e-05	-1.14
GENE05847	W vs. B	CL5	-	-	498.747	567.615	451.296	1239.38	1382.83	1113.34	5e-05	1.49
GENE05848	W vs. B	CL5	-	-	2416.76	2515.82	2578.8	5135.09	5226.63	5260.52	5e-05	1.38
GENE05857	W vs. B	CL5	-	-	204.922	152.2	138.612	254.075	317.271	405.137	5e-05	1.22
GENE05858	W vs. B	CL5	-	-	150.245	141.315	162.021	309.731	346.855	334.666	5e-05	1.35
GENE05883	W vs. B	CL5	nop56	Nucleolar protein 56 [Source:SWISS;Acc:O94514]	136.116	120.112	134.859	40.2934	37.8442	52.9509	5e-05	-1.31
GENE05949	W vs. B	CL5	-	-	698.663	629.408	788.683	254.302	254.185	311.05	5e-05	-1.07
GENE05962	W vs. B	CL5	-	-	783.411	754.515	664.636	1118.52	1194.86	1096.28	5e-05	1.06
GENE06038	W vs. B	CL5	-	-	4.1209	2.21638	2.66507	0.216857	0.641265	0.910727	0.00905	-2.08
GENE06075	W vs. B	CL5	HGT1	High-affinity glucose transporter [Source:SWISS;Acc:P49374]	17.9332	11.6522	18.6941	28.9749	32.9588	20.4231	0.0002	1.02
GENE06208	W vs. B	CL5	-	-	3.70197	3.85312	3.10775	6.58623	6.2878	8.07601	5e-05	1.32
GENE06225	W vs. B	CL5	steA	Transcription factor steA [Source:SWISS;Acc:O74252]	8.8625	8.43176	8.62142	3.77314	2.2596	3.94566	5e-05	-1.07
GENE06242	W vs. B	CL5	-	-	170.033	167.084	148.301	273.216	303.245	279.885	5e-05	1.09
GENE06248	W vs. B	CL5	ADH7	NADP-dependent alcohol dehydrogenase 7 [Source:SWISS;Acc:P25377]	29.6967	29.6275	27.5117	55.8537	63.6087	65.6315	5e-05	1.49
GENE06345	W vs. B	CL5	-	-	465.397	369.514	314.239	510.341	748.069	666.381	5e-05	1.05
GENE06350	W vs. B	CL5	YJCD_SCHPO	Uncharacterized oxidoreductase C736.13 [Source:SWISS;Acc:O74959]	13.2689	13.0906	11.8608	3.31404	3.65053	3.4804	0.00225	-1.55
GENE06443	W vs. B	CL5	-	-	126.989	129.898	120.933	231.74	251.168	238.251	5e-05	1.22
GENE06465	W vs. B	CL5	-	-	117.395	74.2041	82.8913	170.654	157.802	135.477	5e-05	1.14
GENE06501	W vs. B	CL5	-	-	101.768	64.3932	78.4742	149.25	160.099	175.792	5e-05	1.11
GENE06661	W vs. B	CL5	-	-	6.68055	7.6885	6.83957	2.38819	2.07595	3.71813	0.0001	-1.21
GENE06840	W vs. B	CL5	-	-	57.1903	59.1389	64.0897	106.907	85.937	135.323	5e-05	1.17
GENE06873	W vs. B	CL5	utp4	U3 small nucleolar RNA-associated protein 4 [Source:SWISS;Acc:O60161]	18.4197	17.0218	17.8972	6.62961	6.37519	8.02514	5e-05	-1
GENE06906	W vs. B	CL5	trp4	Anthranilate phosphoribosyltransferase [Source:SWISS;Acc:O60122]	381.41	352.331	352.757	585.167	591.876	622.355	5e-05	1.04
GENE06912	W vs. B	CL5	-	-	77.6119	71.9285	63.2717	139.72	142.422	118.894	5e-05	1.2
GENE06946	W vs. B	CL5	Iigp1	Interferon-inducible GTPase 1 [Source:SWISS;Acc:Q9QZ85]	30.744	33.568	32.7033	11.7283	9.02811	14.5392	5e-05	-1.18
GENE06952	W vs. B	CL5	-	-	58.3378	121.607	71.078	190.224	209.608	175.01	5e-05	1.32
GENE06953	W vs. B	CL5	-	-	378.43	287.722	313.738	580.608	412.077	554.322	5e-05	1.01
GENE06955	W vs. B	CL5	-	-	186.91	179.767	289	307.571	284.91	418.741	5e-05	1.17
GENE07022	W vs. B	CL5	UXS1	UDP-glucuronic acid decarboxylase 1 [Source:SWISS;Acc:Q8NBZ7]	761.827	735.839	788.424	1251.79	1291.24	1218.82	5e-05	1.2
GENE07026	W vs. B	CL5	ale1	Lysophospholipid acyltransferase [Source:SWISS;Acc:O42916]	153.304	150.084	161.065	55.3692	47.0057	46.587	5e-05	-1.27
GENE07038	W vs. B	CL5	-	-	0	14.2963	3.73137	0	0	0	0.0024	-5.93
GENE07103	W vs. B	CL5	-	-	122.723	87.6456	107.586	176.376	190.599	168.383	5e-05	1.11
GENE07112	W vs. B	CL5	YIQ6_YEAST	Uncharacterized transporter YIL166C [Source:SWISS;Acc:P40445]	76.6165	69.1546	67.1287	116.438	117.134	132.179	5e-05	1.14
GENE07164	W vs. B	CL5	-	-	6.3587	6.60002	6.41334	3.1015	2.21376	2.62973	0.00035	-1.01
GENE07216	W vs. B	CL5	-	-	712.521	646.106	630.923	1074.19	1285.6	1044.28	5e-05	1.09
GENE07285	W vs. B	CL5	-	-	29.3779	31.2346	29.0615	46.4759	44.6244	52.1862	5e-05	1.03
GENE07388	W vs. B	CL5	omtA	Sterigmatocystin 8-O-methyltransferase [Source:SWISS;Acc:Q12120]	81.8142	65.8181	76.1999	23.5736	24.8171	29.6425	5e-05	-1.1
GENE07532	W vs. B	CL5	GDCSP	Glycine dehydrogenase [decarboxylating], mitochondrial [Source:SWISS;Acc:P26969]	62.2709	61.3809	76.181	25.9739	19.3005	22.1766	5e-05	-1.33
GENE07565	W vs. B	CL5	-	-	141.041	118.125	138.625	311.158	263.487	323.28	5e-05	1.45
GENE07572	W vs. B	CL5	-	-	155.054	129.044	119.105	51.0218	40.1048	75.633	5e-05	-1.11
GENE07649	W vs. B	CL5	-	-	18.3867	19.1925	19.83	7.07254	3.69951	10.8306	5e-05	-1.08
GENE07651	W vs. B	CL5	-	-	18.3646	16.5333	24.8629	8.90229	3.76527	6.89199	5e-05	-1.21
GENE07732	W vs. B	CL5	-	-	78.9423	60.1494	66.669	25.9741	17.6253	29.2263	5e-05	-1.19
GENE07736	W vs. B	CL5	-	-	26.6772	18.0401	17.532	32.1198	31.081	37.8174	0.00095	1.07
GENE07804	W vs. B	CL5	-	-	124.152	125.668	120.211	245.654	292.835	249.68	5e-05	1.46
GENE07896	W vs. B	CL5	-	-	19.2339	18.4349	17.6358	6.89906	7.02649	7.85647	5e-05	-1.12
GENE07906	W vs. B	CL5	-	-	12.0764	9.19875	12.5504	4.77132	4.22007	3.40149	5e-05	-1.19
GENE07920	W vs. B	CL5	YHZ7_SCHPO	Probable glycosidase C21B10.07 [Source:SWISS;Acc:Q9USW3]	87.1472	79.2751	75.937	181.79	192.105	181.755	5e-05	1.39
GENE07991	W vs. B	CL5	-	-	6105.17	5934.69	6720.9	14392.6	15856.7	14727.7	5e-05	1.46
GENE08184	W vs. B	CL5	Chn1	N-chimaerin [Source:SWISS;Acc:P30337]	60.1311	38.6583	45.377	76.9042	58.7852	99.4363	0.0002	1.07
GENE08220	W vs. B	CL5	-	-	29.3362	45.8845	32.8465	53.5857	69.2404	62.1078	5e-05	1.11
GENE08457	W vs. B	CL5	-	-	122.69	113.562	118.411	196.616	173.257	206.153	5e-05	1.01
GENE08477	W vs. B	CL5	ino1	Inositol-3-phosphate synthase [Source:SWISS;Acc:Q54N49]	4.61485	4.30135	2.82233	1.14786	1.57267	2.04176	0.0007	-1.03
GENE08530	W vs. B	CL5	-	-	36.0579	35.369	46.3818	13.3289	10.0751	22.1701	5e-05	-1.13
GENE08627	W vs. B	CL5	-	-	35.7431	35.9454	28.3897	18.4825	6.61197	10.2954	5e-05	-1.15
GENE08647	W vs. B	CL5	pet127	mRNA degradation protein pet127, mitochondrial [Source:SWISS;Acc:O74832]	36.2234	40.5663	39.0281	16.0474	12.5657	14.69	5e-05	-1.07
GENE08665	W vs. B	CL5	-	-	7550.52	5640.37	5533.92	11135.2	12341.7	12904.7	5e-05	1.24
GENE08671	W vs. B	CL5	-	-	7.52158	8.37655	7.94265	2.86952	3.5525	2.7405	0.0012	-1.19
GENE08704	W vs. B	CL5	-	-	307.724	297.81	315.712	640.429	672.452	701.598	5e-05	1.42
GENE08777	W vs. B	CL5	smc6	Structural maintenance of chromosomes protein 6 [Source:SWISS;Acc:P53692]	34.3672	35.0848	40.9195	15.9748	7.71436	19.6346	5e-05	-1.04
GENE08820	W vs. B	CL5	btgC	Putative glucan endo-1,3-beta-glucosidase btgC [Source:SWISS;Acc:A2QN74]	1017.24	995.925	1027.02	1748.45	1727.85	1790.19	5e-05	1.13
GENE08951	W vs. B	CL5	HNM1	Choline transport protein [Source:SWISS;Acc:P19807]	13.01	12.2839	14.4995	20.9066	20.6068	23.7219	5e-05	1.04
GENE09029	W vs. B	CL5	-	-	516.183	539.502	445.615	850.389	968.545	714.12	5e-05	1.08
GENE09041	W vs. B	CL5	acu-9	Malate synthase, glyoxysomal [Source:SWISS;Acc:P28345]	30.5899	31.7165	32.6301	12.5266	11.1624	9.66203	5e-05	-1.13
GENE09048	W vs. B	CL5	-	-	9.68571	9.69697	10.1534	3.98069	3.08606	4.35418	5e-05	-1.02
GENE09134	W vs. B	CL5	argA	Carbamoyl-phosphate synthase arginine-specific large chain [Source:SWISS;Acc:P46056]	55.9443	59.5923	64.4995	22.6943	17.138	24.9455	5e-05	-1.12
GENE09223	W vs. B	CL5	Mgst3	Microsomal glutathione S-transferase 3 [Source:SWISS;Acc:Q9CPU4]	14.5809	19.2485	23.0435	45.3742	41.7831	42.9599	5e-05	1.45
GENE09326	W vs. B	CL5	-	-	7.26489	7.49164	10.254	1.51653	2.4915	0.874468	0.0051	-2.14
GENE09457	W vs. B	CL5	oxdC	Oxalate decarboxylase OxdC [Source:SWISS;Acc:O34714]	10.1422	9.34673	11.4044	16.6716	13.9529	19.1286	5e-05	1.04
GENE09482	W vs. B	CL5	-	-	62.1707	48.8362	54.1641	99.172	78.0006	87.2283	5e-05	1.07
GENE09503	W vs. B	CL5	RIPK1	Receptor-interacting serine/threonine-protein kinase 1 [Source:SWISS;Acc:Q13546]	21.3569	18.065	17.1245	35.0046	32.6467	35.4248	5e-05	1.13
GENE09544	W vs. B	CL5	-	-	446.744	469.321	407.826	935.532	994.663	904.742	5e-05	1.37
GENE09558	W vs. B	CL5	-	-	141.252	129.671	121.307	202.518	223.978	226.1	5e-05	1.07
GENE09586	W vs. B	CL5	-	-	18.9487	18.986	23.2893	6.03284	2.54973	6.88589	0.0008	-1.66
GENE09621	W vs. B	CL5	-	-	38.3534	41.5041	35.8506	12.9525	13.122	19.8331	5e-05	-1
GENE09632	W vs. B	CL5	phr-1	Deoxyribodipyrimidine photo-lyase [Source:SWISS;Acc:P27526]	6.73417	6.51718	4.9178	1.67123	1.86	2.13307	0.0002	-1.43
GENE09635	W vs. B	CL5	-	-	6.39608	5.00288	4.46129	10.422	10.3313	10.2983	5e-05	1.2
GENE09640	W vs. B	CL5	Mfsd10	Major facilitator superfamily domain-containing protein 10 [Source:SWISS;Acc:Q9D2V8]	156.652	131.801	150.873	234.918	222.377	255.423	5e-05	1.04
GENE09642	W vs. B	CL5	-	-	248.014	241.821	273.667	416.599	389.736	483.609	5e-05	1.15
GENE09643	W vs. B	CL5	SUR1	Mannosyl phosphorylinositol ceramide synthase SUR1 [Source:SWISS;Acc:P33300]	229.373	216.358	245.28	425.013	360.215	444.203	5e-05	1.09
GENE09726	W vs. B	CL5	-	-	205.138	178.451	202.014	318.49	297.093	363.873	5e-05	1.11
GENE09811	W vs. B	CL5	-	-	234.218	241.728	129.008	312.449	436.96	194.158	5e-05	1.02
GENE09856	W vs. B	CL5	YAOI_SCHPO	Uncharacterized transporter C11D3.18C [Source:SWISS;Acc:Q10097]	21.2966	19.1382	21.6319	42.2678	46.1086	49.0495	5e-05	1.43
GENE09857	W vs. B	CL5	YIZG_SCHPO	Uncharacterized transporter C1002.16c [Source:SWISS;Acc:Q9US44]	30.2462	20.009	29.4947	47.816	53.3538	67.1335	5e-05	1.22
GENE09869	W vs. B	CL5	YG64_SCHPO	Uncharacterized amino-acid permease C15C4.04c [Source:SWISS;Acc:O60113]	30.1993	29.4839	31.6454	72.7277	89.9208	73.5909	5e-05	1.65
GENE09974	W vs. B	CL5	ALG8	Dolichyl pyrophosphate Glc1Man9GlcNAc2 alpha-1,3-glucosyltransferase [Source:SWISS;Acc:Q4IJT0]	69.8101	69.2068	57.4222	113.892	127.319	104.043	5e-05	1.11
GENE09976	W vs. B	CL5	R-transferase 1	Arginyl-tRNA--protein transferase 1 [Source:SWISS;Acc:O14133]	32.8434	34.1197	28.2846	63.1087	53.5572	62.0348	5e-05	1.21
GENE09988	W vs. B	CL5	STL1	Sugar transporter STL1 [Source:SWISS;Acc:P39932]	158.59	156.891	142.754	319.129	364.045	337.189	5e-05	1.49
GENE09989	W vs. B	CL5	STL1	Sugar transporter STL1 [Source:SWISS;Acc:P39932]	80.3477	92.1099	75.3006	131.253	134.804	159.649	5e-05	1.14
GENE09992	W vs. B	CL5	-	-	195.81	199.911	149.197	389.69	429.874	395.219	5e-05	1.44
GENE10009	W vs. B	CL5	-	-	110.74	92.8943	42.7056	106.44	106.775	257.13	5e-05	1.12
GENE10058	W vs. B	CL5	PXG	Peroxygenase [Source:SWISS;Acc:Q7FAX1]	17.8219	18.2287	19.4365	42.1513	46.8171	44.721	5e-05	1.62
GENE10091	W vs. B	CL5	-	-	192.982	121.302	146.663	236.258	275.853	304.009	5e-05	1.01
GENE10181	W vs. B	CL5	YHMA_SCHPO	Uncharacterized MFS-type transporter C1271.10c [Source:SWISS;Acc:O94343]	1.25744	0.89438	0.295983	2.83786	2.247	2.69804	0.00395	1.95
GENE10226	W vs. B	CL5	psc3	Cohesin subunit psc3 [Source:SWISS;Acc:O13816]	19.3209	18.6487	22.1705	6.79126	6.16955	9.09628	5e-05	-1.11
GENE10241	W vs. B	CL5	-	-	355.766	368.279	338.635	627.566	711.23	583.332	5e-05	1.23
GENE10337	W vs. B	CL5	-	-	216.976	303.612	195.346	315.702	475.513	416.586	5e-05	1.2
GENE10361	W vs. B	CL5	-	-	7.39467	7.34886	2.20666	11.5733	11.2289	7.27665	0.00545	1.06
GENE10364	W vs. B	CL5	-	-	89.8887	84.6412	76.0236	136.249	164.337	148.818	5e-05	1.04
GENE10378	W vs. B	CL5	-	-	21.8303	35.7312	35.3533	65.9078	51.038	55.0219	5e-05	1.19
GENE10408	W vs. B	CL5	-	-	212.988	208.46	181.58	314.511	312.326	325.887	5e-05	1.05
GENE10469	W vs. B	CL5	easA	Probable inactive dehydrogenase EasA [Source:SWISS;Acc:Q6ZXC1]	8.89186	7.37132	11.4921	15.4272	16.5887	17.2522	5e-05	1.24
GENE10472	W vs. B	CL5	-	-	39.3183	41.0204	27.3519	75.1667	78.3222	72.8242	5e-05	1.34
GENE10498	W vs. B	CL5	nicC	6-hydroxynicotinate 3-monooxygenase [Source:SWISS;Acc:Q88FY2]	28.5459	23.8613	30.3272	45.8543	44.8598	53.0647	5e-05	1.1
GENE10502	W vs. B	CL5	-	-	3.2978	11.298	17.6392	35.3079	35.9066	43.2821	0.00565	2.33
GENE10535	W vs. B	CL5	lacC	Probable beta-galactosidase C [Source:SWISS;Acc:B6H5X9]	14.5214	13.93	12.1952	23.6304	21.9944	25.8502	5e-05	1.07
GENE10694	W vs. B	CL5	celD	Endoglucanase E-4 [Source:SWISS;Acc:P26221]	69.6897	75.9554	69.6319	132.685	152.24	157.815	5e-05	1.3
GENE10695	W vs. B	CL5	eglA	Endoglucanase A [Source:SWISS;Acc:Q5YLG1]	77.8345	81.4968	82.9031	156.556	177.376	157.364	5e-05	1.32
GENE10712	W vs. B	CL5	-	-	37.7786	41.7255	45.4736	72.1263	76.2861	67.669	5e-05	1.15
GENE10765	W vs. B	CL5	-	-	38.2434	31.2288	25.8574	62.0111	53.1329	59.1317	5e-05	1.17
GENE10868	W vs. B	CL5	-	-	472.878	439.213	439.159	649.702	771.618	667.612	5e-05	1.09
GENE10911	W vs. B	CL5	-	-	3.75124	6.25485	6.22	1.57332	1.32163	2.03036	0.00425	-1.39
GENE10983	W vs. B	CL5	cdt2	Cell division cycle protein cdt2 [Source:SWISS;Acc:Q10990]	10.3396	8.90515	16.2555	4.23656	2.35281	3.31604	0.0038	-1.51
GENE11126	W vs. B	CL5	-	-	210.522	195.871	195.436	348.799	367.299	336.013	5e-05	1.04
GENE11188	W vs. B	CL5	-	-	20.7183	19.7726	22.0415	12.7569	5.0757	7.90045	0.00315	-1.07
GENE11208	W vs. B	CL5	-	-	30.6499	29.7309	29.0949	56.068	55.0706	52.8369	5e-05	1.05
GENE11268	W vs. B	CL5	-	-	62.2766	49.044	46.4655	82.8041	64.8402	103.068	5e-05	1.02
GENE11385	W vs. B	CL5	-	-	48.1358	40.1087	45.9536	63.5338	83.7483	72.7018	5e-05	1.06
GENE11503	W vs. B	CL5	-	-	49.493	42.1314	29.9295	19.7141	13.8462	14.5758	0.004	-1.03
GENE11644	W vs. B	CL5	CYB2	Cytochrome b2, mitochondrial [Source:SWISS;Acc:P09437]	15.1716	14.8304	13.4779	26.0082	31.2322	29.4124	5e-05	1.3
GENE11699	W vs. B	CL5	-	-	87.5177	77.5516	77.3613	129.431	122.23	151.324	5e-05	1.01
GENE11705	W vs. B	CL5	-	-	16.5107	17.2105	16.3834	3.74542	4.43753	4.62519	0.0024	-1.62
GENE11714	W vs. B	CL5	zuo1	Zuotin [Source:SWISS;Acc:Q9Y7I8]	144.987	146.67	172.618	52.2784	53.1654	69.012	5e-05	-1.02
GENE11715	W vs. B	CL5	zuo1	Zuotin [Source:SWISS;Acc:Q9Y7I8]	160.061	133.679	131.916	51.5489	47.9588	58.7483	5e-05	-1.05
GENE11760	W vs. B	CL5	ERGIC3	Endoplasmic reticulum-Golgi intermediate compartment protein 3 [Source:SWISS;Acc:Q9Y282]	331.02	322.424	321.261	542.574	536.508	567.72	5e-05	1.07
GENE11981	W vs. B	CL5	-	-	62.0413	29.8832	52.772	71.1162	100.889	73.4063	0.00025	1.09
GENE11983	W vs. B	CL5	-	-	23.1327	29.1307	22.9717	47.8988	54.0381	48.0577	0.0005	1.28
GENE12004	W vs. B	CL5	-	-	940.577	842.6	860.645	1562.73	1418.02	1401.47	5e-05	1
GENE12111	W vs. B	CL5	-	-	88.7887	114.008	82.4764	159.913	213.09	149.419	5e-05	1.12
GENE12124	W vs. B	CL5	-	-	37.9348	36.3098	39.1872	15.1062	10.3964	14.8449	5e-05	-1.17
GENE12144	W vs. B	CL5	-	-	47.026	61.3832	73.1451	22.6092	29.2169	26.819	0.00245	-1.07
GENE12159	W vs. B	CL5	-	-	41.1916	34.0421	42.3214	87.8903	49.4517	152.302	5e-05	1.66
GENE12161	W vs. B	CL5	-	-	104.929	74.9058	73.0014	183.987	240.06	190.6	5e-05	1.51
GENE12168	W vs. B	CL5	-	-	193.093	193.79	180.798	336.704	314.128	359.452	5e-05	1.11
GENE12233	W vs. B	CL5	cut23	Anaphase-promoting complex subunit 8 [Source:SWISS;Acc:O94556]	9.41398	10.0793	7.5225	4.38103	0.59664	6.19668	0.00905	-1.05
GENE12339	W vs. B	CL5	-	-	10.3736	10.0498	11.0842	18.2531	19.0112	19.382	5e-05	1.09
GENE12361	W vs. B	CL5	Gmds	GDP-mannose 4,6 dehydratase [Source:SWISS;Acc:Q8K0C9]	359.174	343.165	350.769	665.473	627.734	683.482	5e-05	1.33
GENE12374	W vs. B	CL5	Q9LUC6_ARATH	None [Source:SWISS;Acc:Q9LUC6]	54.9323	55.2616	58.6738	113.5	113.795	121.719	5e-05	1.47
GENE12476	W vs. B	CL5	-	-	29.812	38.3932	28.5981	11.2996	10.7308	12.7122	0.0061	-1.28
GENE12507	W vs. B	CL5	yusP	Uncharacterized MFS-type transporter YusP [Source:SWISS;Acc:O32182]	56.7296	50.0399	52.6037	96.0719	110.603	92.8851	5e-05	1.26
GENE12600	W vs. B	CL5	Pde4dip	Myomegalin [Source:SWISS;Acc:Q9WUJ3]	60.5019	53.1764	59.3217	21.5579	16.614	26.9207	5e-05	-1.03
GENE12618	W vs. B	CL5	-	-	6322.79	6121.73	6011.22	9765.12	13780.1	10251.8	5e-05	1.03
GENE12683	W vs. B	CL5	HSP70-17	Heat shock 70 kDa protein 17 [Source:SWISS;Acc:F4JMJ1]	85.0319	80.2769	81.2575	31.6615	23.2277	35.1051	5e-05	-1.14
GENE12951	W vs. B	CL5	-	-	1193.89	1239.3	1117.16	1908.42	2315.34	1823.2	5e-05	1.09
GENE12973	W vs. B	CL5	-	-	23.9818	21.382	22.4877	9.93717	4.21923	10.5658	5e-05	-1.18
GENE12978	W vs. B	CL5	-	-	124.389	112.01	124.594	51.1638	38.5495	50.8719	5e-05	-1.03
GENE13003	W vs. B	CL5	-	-	248.574	270.608	244.11	89.8541	83.5533	87.3629	5e-05	-1.22
GENE13004	W vs. B	CL5	-	-	8.6843	10.2602	6.85801	2.60257	1.65587	3.10363	5e-05	-1.46
GENE13026	W vs. B	CL5	-	-	3.04399	2.59229	4.2775	0	0	0	0.00135	-5.09
GENE13050	W vs. B	CL5	-	-	17.9599	24.1099	24.6956	7.33289	7.35212	9.8939	0.00175	-1.15
GENE13065	W vs. B	CL5	-	-	4.01144	2.99987	1.72659	3.8724	6.76976	6.04159	0.00825	1.13
GENE13088	W vs. B	CL5	-	-	78.6362	80.9659	61.3622	126.373	126.341	108.828	5e-05	1
GENE13104	W vs. B	CL5	-	-	106.806	92.6879	110.73	141.493	157.054	165.793	0.00895	1.03
GENE13118	W vs. B	CL5	-	-	3.0773	3.31864	4.76406	3.85223	7.22853	7.54625	0.00185	1.06
GENE13169	W vs. B	CL5	acoC	Dihydrolipoyllysine-residue acetyltransferase component of acetoin cleaving system [Source:SWISS;Acc:P27747]	10.8002	8.8711	9.87485	3.53825	2.8324	4.60557	5e-05	-1.07
GENE13183	W vs. B	CL5	-	-	24.8108	17.7461	21.1434	45.2824	47.0749	51.2715	5e-05	1.41
GENE13216	W vs. B	CL5	PPP4R1	Serine/threonine-protein phosphatase 4 regulatory subunit 1 [Source:SWISS;Acc:Q8TF05]	194.882	190.292	201.997	334.822	311.779	331.25	5e-05	1.05
GENE13266	W vs. B	CL5	pol5	DNA polymerase V [Source:SWISS;Acc:O60094]	40.1186	39.7211	41.8426	14.5791	8.41654	19.5606	5e-05	-1.21
GENE13427	W vs. B	CL5	RH25	DEAD-box ATP-dependent RNA helicase 25 [Source:SWISS;Acc:Q94C75]	18.9429	17.9075	14.6364	5.71502	3.04107	3.80472	5e-05	-1.7
GENE13478	W vs. B	CL5	sudA	Chromosome segregation protein sudA [Source:SWISS;Acc:Q00737]	15.7769	13.6112	16.9483	4.99182	4.31407	8.09222	5e-05	-1.03
GENE13479	W vs. B	CL5	sudA	Chromosome segregation protein sudA [Source:SWISS;Acc:Q00737]	16.0107	17.6946	19.8275	6.61778	3.57263	9.28013	5e-05	-1.12
GENE13489	W vs. B	CL5	-	-	147.842	149.386	164.339	229.889	219.59	213.287	5e-05	1.09
GENE13538	W vs. B	CL5	-	-	189.338	181.49	151.325	57.8744	66.7269	70.069	5e-05	-1.28
GENE13603	W vs. B	CL5	-	-	88.148	75.2975	76.1928	212.983	203.626	192.006	5e-05	1.64
GENE13662	W vs. B	CL5	-	-	66.161	64.1344	73.2588	127.316	116.219	121.517	5e-05	1.14
GENE13847	W vs. B	CL5	-	-	18.848	18.4126	14.8134	23.1743	38.3636	29.4188	0.00035	1.09
GENE13853	W vs. B	CL5	mug86	Meiotically up-regulated gene 86 protein [Source:SWISS;Acc:O14201]	1410.1	1360.62	1203.34	3051.15	3413.95	3077.92	5e-05	1.52
GENE13854	W vs. B	CL5	-	-	850.22	910.158	856.591	1864.49	1986.5	1759.33	5e-05	1.38
GENE13909	W vs. B	CL5	-	-	94.2906	85.8122	100.086	194.104	182.732	165.893	5e-05	1.31
GENE13944	W vs. B	CL5	-	-	34.7875	33.1897	35.8243	55.8325	57.5386	66.2213	5e-05	1.13
GENE13959	W vs. B	CL5	-	-	305.064	278.824	217.891	394.41	448.539	352.292	5e-05	1.04
GENE14048	W vs. B	CL5	NSRP1_SCHPO	Nuclear speckle splicing regulatory protein 1 homolog [Source:SWISS;Acc:O14009]	27.277	27.6684	25.4448	9.98281	8.75894	12.4148	5e-05	-1.02
GENE14222	W vs. B	CL5	-	-	105.29	98.2312	85.7036	158.338	206.107	143.434	5e-05	1.11
GENE14257	W vs. B	CL5	-	-	33.246	33.4545	26.1763	69.0284	52.6952	61.331	5e-05	1.22
GENE14295	W vs. B	CL5	-	-	93.9541	71.6157	90.5392	35.6953	31.5886	35.7952	5e-05	-1.06
GENE14332	W vs. B	CL5	Aoc3	Membrane primary amine oxidase [Source:SWISS;Acc:O08590]	43.0385	43.5779	41.794	112.472	104.221	130.777	5e-05	1.76
GENE14359	W vs. B	CL5	-	-	40.9469	41.4787	35.7906	65.4283	66.0494	73.2821	5e-05	1.07
GENE14376	W vs. B	CL5	Herc2	E3 ubiquitin-protein ligase HERC2 [Source:SWISS;Acc:Q4U2R1]	46.2007	45.2649	46.1614	79.7475	83.2314	87.0997	5e-05	1.13
GENE14383	W vs. B	CL5	Pold3	DNA polymerase delta subunit 3 [Source:SWISS;Acc:Q9EQ28]	14.4289	11.8263	14.6967	4.73625	4.69156	4.98982	5e-05	-1.08
GENE14498	W vs. B	CL5	-	-	479.107	459.189	470.724	788.366	839.006	790.781	5e-05	1.07
GENE14538	W vs. B	CL5	-	-	77.2146	101.654	104.45	165.963	200.208	118.874	0.0001	1.14
GENE14543	W vs. B	CL5	Acp2	Lysosomal acid phosphatase [Source:SWISS;Acc:P24638]	761.833	721.039	754.69	173.96	149.667	166.219	5e-05	-1.82
GENE14563	W vs. B	CL5	-	-	34.6501	15.648	32.9099	51.2308	41.7348	53.6829	5e-05	1.04
LEG00019	W vs. B	CL5	-	-	683.652	651.676	569.123	1079.19	1271.67	1025.21	5e-05	1.24
LEG00062	W vs. B	CL5	-	-	3.33706	1.96598	4.41617	0.699505	1.05233	0.885319	0.0072	-1.76
LEG00238	W vs. B	CL5	-	-	76.3765	45.9078	50.8483	19.2984	15.2845	9.97149	0.00075	-1.72
LEG00243	W vs. B	CL5	-	-	113.346	89.4943	73.2545	151.156	169.923	210.956	5e-05	1.28
LEG00280	W vs. B	CL5	YDQ4_SCHPO	Uncharacterized transporter C5D6.04 [Source:SWISS;Acc:O14197]	6.34634	3.53511	4.70285	8.85816	8.16926	8.42699	5e-05	1.1
LEG00349	W vs. B	CL5	4CLL4	4-coumarate--CoA ligase-like 4 [Source:SWISS;Acc:P0C5B6]	23.1551	22.611	18.5088	46.509	33.259	43.13	5e-05	1.3
LEG00371	W vs. B	CL5	GGB	Geranylgeranyl transferase type-1 subunit beta [Source:SWISS;Acc:O80642]	47.4357	43.5571	43.0861	16.6401	16.9347	15.2527	5e-05	-1.09
LEG00569	W vs. B	CL5	-	-	1729.66	1521.01	1647.69	3089.89	3288.51	3004.99	5e-05	1.35
LEG00606	W vs. B	CL5	-	-	50.4225	56.4528	41.521	83.6382	88.0735	93.2248	5e-05	1.26
LEG00698	W vs. B	CL5	Cdc6	Cell division control protein 6 homolog [Source:SWISS;Acc:O89033]	14.8615	13.8502	10.7787	1.29899	1.90767	2.74355	0.00415	-2.43
LEG00754	W vs. B	CL5	-	-	5.1131	6.78035	6.37985	0	0	0	5e-05	-5.95
LEG00809	W vs. B	CL5	-	-	60.7109	58.6968	70.2359	100.761	91.8746	117.884	5e-05	1.02
LEG00813	W vs. B	CL5	-	-	152.311	168.29	107.191	261.113	388.512	292.698	5e-05	1.64
LEG00834	W vs. B	CL5	-	-	0	0	0	10.3908	0	5.36759	0.00145	5.74
LEG00863	W vs. B	CL5	-	-	242.592	154.321	139.489	34.7878	39.3799	57.2425	0.0044	-1.58
LEG01059	W vs. B	CL5	-	-	58.9567	57.7238	54.4713	24.8671	15.3423	19.7419	5e-05	-1.16
LEG01068	W vs. B	CL5	-	-	8.60068	9.15542	4.21597	0	0.736422	0.319074	0.006	-4.18
LEG01247	W vs. B	CL5	-	-	12.8025	12.7275	16.3831	1.66755	3.26361	4.56969	0.0076	-1.82
LEG01255	W vs. B	CL5	-	-	61.9576	29.8676	19.5096	69.7902	75.5211	65.1949	0.00955	1.29
LEG01258	W vs. B	CL5	Acot13	Acyl-coenzyme A thioesterase 13 [Source:SWISS;Acc:Q9CQR4]	22.5137	20.4022	19.9082	27.2263	31.9659	50.4758	0.0001	1.11
LEG01264	W vs. B	CL5	GUP1	Glycerol uptake protein 1 [Source:SWISS;Acc:P53154]	102.99	127.392	87.1369	182.499	174.771	237.845	5e-05	1.22
LEG01267	W vs. B	CL5	-	-	10.1006	9.55501	4.97689	1.46442	0	2.6587	0.00745	-2.3
LEG01308	W vs. B	CL5	-	-	651.41	688.354	678.811	1268.53	1214.04	997.716	5e-05	1.07
LEG01339	W vs. B	CL5	coq10b	Coenzyme Q-binding protein COQ10 homolog B, mitochondrial [Source:SWISS;Acc:Q6GNP0]	693.35	522.08	466.06	879.322	945.465	845.375	5e-05	1.01
LEG01365	W vs. B	CL5	-	-	92.2339	106.774	84.8932	164.035	191.41	148.415	5e-05	1.01
LEG01375	W vs. B	CL5	-	-	49.2046	53.6587	62.3749	80.7694	108.347	94.2611	5e-05	1.21
LEG01384	W vs. B	CL5	-	-	118.703	95.5756	91.1368	164.903	179.249	186.887	5e-05	1.06
LEG01452	W vs. B	CL5	-	-	139.095	128.126	140.92	51.6232	47.1356	70.3894	5e-05	-1.04
LEG01750	W vs. B	CL5	-	-	10.6672	8.97746	12.1561	19.8039	19.0684	23.0455	5e-05	1.29
LEG01752	W vs. B	CL5	-	-	25.2402	25.7674	21.017	52.6376	52.1513	43.3717	0.00015	1.33
LEG01787	W vs. B	CL5	YHU2_SCHPO	Uncharacterized threonine-rich GPI-anchored glycoprotein PJ4664.02 [Source:SWISS;Acc:Q96WV6]	20.6166	13.6618	17.0891	28.0875	26.933	32.0899	0.00015	1.11
LEG01917	W vs. B	CL5	-	-	108.317	45.9758	68.9671	69.3328	97.2957	180.92	0.001	1.13
LEG02018	W vs. B	CL5	ADK2	GTP:AMP phosphotransferase, mitochondrial [Source:SWISS;Acc:E9P974]	110.991	106.662	115.947	239.177	226.557	221.516	5e-05	1.36
LEG02022	W vs. B	CL5	trm1	tRNA (guanine(26)-N(2))-dimethyltransferase [Source:SWISS;Acc:Q9P804]	19.5525	16.153	16.4134	4.87723	5.62924	9.16167	5e-05	-1.08
LEG02035	W vs. B	CL5	vps55	Vacuolar protein sorting-associated protein 55 [Source:SWISS;Acc:Q9UUH1]	586.987	564.9	470.439	968.858	1307.54	880.24	5e-05	1.26
W vs. BP :
Gene Model	DEG Set	Cluster	Gene Name	Description	Expression (FPKM): W1	Expression (FPKM): W2	Expression (FPKM): W3	Expression (FPKM): BP1	Expression (FPKM): BP2	Expression (FPKM): BP3	P-value	Log2 (fold change)
GENE00124	W vs. BP	CL1	-	-	14.5635	15.2912	15.0496	333.583	339.563	326.781	5e-05	4.77
GENE00169	W vs. BP	CL1	kif11	Kinesin-related protein 11 [Source:SWISS;Acc:Q6S001]	20.4329	19.5286	22.8911	2.7915	2.06836	0.839838	5e-05	-3.04
GENE00215	W vs. BP	CL1	ZRC1	Zinc/cadmium resistance protein [Source:SWISS;Acc:P20107]	75.4002	72.2621	74.1921	21.1948	28.4812	21.5156	5e-05	-1.37
GENE00266	W vs. BP	CL1	-	-	18.5407	19.4824	31.7613	43.4322	64.54	43.0096	0.0067	1.6
GENE00267	W vs. BP	CL1	-	-	11.0905	7.32444	7.2455	27.326	15.659	17.2461	0.00885	1.5
GENE00553	W vs. BP	CL1	CDA_AMYRO	Chitin deacetylase [Source:SWISS;Acc:P50325]	3.86478	4.48586	3.4433	13.5727	12.3436	14.7154	5e-05	2.21
GENE00574	W vs. BP	CL1	SC3	Fruiting body protein SC3 [Source:SWISS;Acc:P16933]	198.468	211.121	186.876	8.21813	26.4765	27.2334	5e-05	-3.08
GENE00578	W vs. BP	CL1	-	-	4122.41	3776.36	3137.43	194.525	153.172	111.959	5e-05	-4.27
GENE00580	W vs. BP	CL1	PTC5	[Pyruvate dehydrogenase [acetyl-transferring]]-phosphatase 1, mitochondrial [Source:SWISS;Acc:Q12511]	16.6043	11.6026	14.5002	26.0454	32.8125	27.5746	5e-05	1.34
GENE00595	W vs. BP	CL1	SC1	Fruiting body protein SC1 [Source:SWISS;Acc:P04158]	83.4894	72.628	62.7293	775.108	832.365	679.716	5e-05	3.6
GENE00606	W vs. BP	CL1	SC3	Fruiting body protein SC3 [Source:SWISS;Acc:P16933]	161.623	160.933	176.042	6488.44	7140.98	4483.46	5e-05	5.43
GENE00613	W vs. BP	CL1	-	-	696.253	641.796	616.849	83.5067	129.493	146.764	5e-05	-2.23
GENE00614	W vs. BP	CL1	GSTL3	Glutathione S-transferase L3 [Source:SWISS;Acc:Q9LZ06]	2460.43	1724.19	1586.49	339.982	364.201	341.316	5e-05	-2.31
GENE00640	W vs. BP	CL1	-	-	106.49	103.627	101.376	32.1175	32.4445	31.1201	5e-05	-1.36
GENE00890	W vs. BP	CL1	3-dehydroquinase	Pentafunctional AROM polypeptide [Source:SWISS;Acc:B0D6H2]	33.7848	33.5373	33.2155	61.3591	44.5701	71.9966	5e-05	1.1
GENE00891	W vs. BP	CL1	3-dehydroquinase	Pentafunctional AROM polypeptide [Source:SWISS;Acc:B0D6H2]	29.5151	31.3648	31.9042	63.9695	43.5304	70.5552	5e-05	1.36
GENE00892	W vs. BP	CL1	3-dehydroquinase	Pentafunctional AROM polypeptide [Source:SWISS;Acc:B0D6H2]	38.2126	33.1654	39.5194	73.7563	48.7781	83.0003	5e-05	1.27
GENE00947	W vs. BP	CL1	inda1	Amino-acid permease inda1 [Source:SWISS;Acc:P34054]	34.2965	35.607	34.8801	261.586	241.063	312.225	5e-05	3.35
GENE00948	W vs. BP	CL1	inda1	Amino-acid permease inda1 [Source:SWISS;Acc:P34054]	38.0331	50.2954	50.2533	348.197	349.623	418.062	5e-05	3.46
GENE00968	W vs. BP	CL1	-	-	19.8858	11.6109	12.375	121.903	84.5165	114.546	5e-05	3.18
GENE01030	W vs. BP	CL1	xlnB	Endo-1,4-beta-xylanase B [Source:SWISS;Acc:P48824]	265.975	279.995	240.94	2.78858	2.13076	0.669952	5e-05	-6.68
GENE01035	W vs. BP	CL1	bglG	Probable beta-glucosidase G [Source:SWISS;Acc:Q5B0F4]	33.0696	35.9885	38.9095	5.74781	4.65637	5.18804	5e-05	-2.35
GENE01140	W vs. BP	CL1	-	-	14.0266	9.1594	9.55413	2.78669	3.02112	0	0.00215	-2.2
GENE01172	W vs. BP	CL1	-	-	65.7915	65.5945	89.8574	606.397	659.571	523.276	5e-05	3.34
GENE01274	W vs. BP	CL1	CHI1	Chitinase 1 [Source:SWISS;Acc:P29026]	70.8617	68.5598	69.63	6.02841	5.62703	4.76041	5e-05	-3.29
GENE01369	W vs. BP	CL1	agl3	Alpha-galactosidase 3 [Source:SWISS;Acc:Q92451]	2069.66	1882.45	2014.81	333.752	330.302	351.253	5e-05	-2.27
GENE01397	W vs. BP	CL1	-	-	4.79177	7.28284	7.61717	43.1571	43.2296	35.2947	5e-05	2.97
GENE01577	W vs. BP	CL1	mcp2	Meiotic coiled-coil protein 2 [Source:SWISS;Acc:O74438]	32.1262	28.6406	33.8043	3.14048	2.31528	3.25232	5e-05	-3.06
GENE01596	W vs. BP	CL1	-	-	27.0405	32.2913	17.4424	155.073	190.399	220.069	5e-05	3.15
GENE01598	W vs. BP	CL1	-	-	44.2637	43.0037	41.2223	403.207	363.419	399.959	5e-05	3.45
GENE01617	W vs. BP	CL1	-	-	408.756	418.206	355.264	18.5888	12.562	13.6993	5e-05	-4.48
GENE01629	W vs. BP	CL1	ACT1	Actin-1 [Source:SWISS;Acc:Q9Y702]	16.095	16.5081	14.3498	332.741	338.536	338.336	5e-05	4.71
GENE01686	W vs. BP	CL1	Upf1	Regulator of nonsense transcripts 1 [Source:SWISS;Acc:Q9EPU0]	63.528	64.1554	55.3416	3.97696	3.26823	2.70883	5e-05	-3.83
GENE01730	W vs. BP	CL1	-	-	27.905	29.589	28.188	59.068	60.8408	70.9477	5e-05	1.45
GENE01782	W vs. BP	CL1	-	-	121.623	82.121	120.67	2081.23	2299.36	2283.05	5e-05	4.73
GENE01783	W vs. BP	CL1	-	-	20.2541	18.1558	24.916	3527.63	3537.09	3376.12	5e-05	7.7
GENE01806	W vs. BP	CL1	pr1	Aspartic protease [Source:SWISS;Acc:O60020]	27.9653	25.1462	25.4587	49.2291	53.6165	49.8642	5e-05	1.33
GENE01821	W vs. BP	CL1	-	-	1.1313	2.18563	3.45753	31.4024	28.519	16.3024	0.00025	3.79
GENE01831	W vs. BP	CL1	sed3	Tripeptidyl-peptidase sed3 [Source:SWISS;Acc:Q70GH4]	60.6806	64.5756	63.6202	6.6615	5.5978	5.79799	5e-05	-2.92
GENE01880	W vs. BP	CL1	lcc2	Laccase-2 [Source:SWISS;Acc:Q12542]	16.5866	16.6046	13.336	26.883	24.3496	27.063	5e-05	1.14
GENE01890	W vs. BP	CL1	-	-	7.52057	5.20939	9.10369	220.777	223.066	196.402	5e-05	5.16
GENE01993	W vs. BP	CL1	-	-	217.055	193.93	217.327	45.1635	49.9314	37.5485	5e-05	-1.81
GENE02018	W vs. BP	CL1	-	-	28.3727	21.6099	27.8453	270.377	290.77	252.609	5e-05	3.6
GENE02033	W vs. BP	CL1	-	-	14700.5	13924	14076.7	52.8468	70.2632	46.1595	5e-05	-7.68
GENE02048	W vs. BP	CL1	aorO	Aorsin [Source:SWISS;Acc:Q8NK92]	89.4452	82.4689	84.1882	5.64453	5.95134	3.84804	5e-05	-3.68
GENE02108	W vs. BP	CL1	-	-	424.383	405.39	323.999	5264.85	6197.86	3961.23	5e-05	3.92
GENE02198	W vs. BP	CL1	H4.2	Histone H4 [Source:SWISS;Acc:P62792]	74.0494	88.5215	69.0259	8.78489	14.6507	8.2736	5e-05	-2.53
GENE02199	W vs. BP	CL1	HHT2	Histone H3.2 [Source:SWISS;Acc:Q4PB04]	542.874	454.892	428.948	24.0906	25.5093	12.3799	5e-05	-4.13
GENE02212	W vs. BP	CL1	-	-	504.985	515.742	443.398	16.3264	18.7132	14.5834	5e-05	-4.56
GENE02299	W vs. BP	CL1	-	-	1421.81	1465.11	1163.83	189.571	184.887	152.907	5e-05	-2.73
GENE02324	W vs. BP	CL1	EXG1	Glucan 1,3-beta-glucosidase [Source:SWISS;Acc:P49426]	2067.64	2092.43	2257.38	220.651	233.217	247.792	5e-05	-2.88
GENE02351	W vs. BP	CL1	pgaC	Probable endopolygalacturonase C [Source:SWISS;Acc:Q70HJ3]	133.539	132.519	133.952	24.6625	29.325	22.2965	5e-05	-2.05
GENE02435	W vs. BP	CL1	-	-	43.977	37.6754	31.9793	14.3915	9.58329	7.18757	5e-05	-1.55
GENE02444	W vs. BP	CL1	-	-	18.9717	20.4965	18.2625	1.09278	0.855125	1.59587	5e-05	-3.66
GENE02461	W vs. BP	CL1	cmdE	Tryptophan 2-halogenase [Source:SWISS;Acc:Q0VZ69]	26.3407	16.3304	15.783	309.324	350.757	305.546	5e-05	4.32
GENE02462	W vs. BP	CL1	cmdE	Tryptophan 2-halogenase [Source:SWISS;Acc:Q0VZ69]	23.8233	19.5857	22.9139	284.911	320.703	297.89	5e-05	4.07
GENE02469	W vs. BP	CL1	stcC	Putative sterigmatocystin biosynthesis peroxidase stcC [Source:SWISS;Acc:Q00668]	8.87837	8.36201	8.70348	386.139	414.078	377.425	5e-05	5.8
GENE02644	W vs. BP	CL1	-	-	206.186	199.779	204.117	5.64193	13.2421	1.72454	5e-05	-4.65
GENE02813	W vs. BP	CL1	-	-	2.62595	3.75893	5.8192	15.9837	11.8899	10.9895	0.0005	2.12
GENE03016	W vs. BP	CL1	-	-	10.5187	13.5408	11.7261	280.41	307.457	303.402	5e-05	4.91
GENE03055	W vs. BP	CL1	cel1	Cellulose-growth-specific protein [Source:SWISS;Acc:Q00023]	41.7628	42.0952	40.0268	6.76552	7.40416	8.00901	5e-05	-2.1
GENE03127	W vs. BP	CL1	-	-	143.246	144.495	148.655	14.7462	24.0779	16.9709	5e-05	-2.59
GENE03255	W vs. BP	CL1	-	-	41.7393	51.1241	40.3314	293.633	275.459	353.709	5e-05	3.12
GENE03263	W vs. BP	CL1	sir1	Sulfite reductase [NADPH] subunit beta [Source:SWISS;Acc:Q1K9C2]	134.119	147.059	139.251	3171.47	3070.19	3183.51	5e-05	4.75
GENE03344	W vs. BP	CL1	-	-	1.01694	2.23874	2.23881	4.37976	5.64609	6.13994	0.00045	2.04
GENE03448	W vs. BP	CL1	AsPXG1	Peroxygenase 1 [Source:SWISS;Acc:G1JSL4]	21.4964	25.0759	20.3174	4.93473	4.74445	3.59293	5e-05	-2.01
GENE03502	W vs. BP	CL1	-	-	18.95	14.3633	25.8417	109.94	93.6811	118.972	5e-05	2.65
GENE03533	W vs. BP	CL1	-	-	16.7681	15.0358	12.5609	80.288	64.4511	74.0382	5e-05	2.57
GENE03534	W vs. BP	CL1	-	-	20.6017	16.0557	24.4755	103.27	132.087	152.895	5e-05	2.94
GENE03535	W vs. BP	CL1	LYS2	L-aminoadipate-semialdehyde dehydrogenase [Source:SWISS;Acc:P07702]	13.5047	12.4372	14.4737	70.3566	69.4558	76.0729	5e-05	2.69
GENE03585	W vs. BP	CL1	-	-	1299.62	1216.12	1174.43	183.302	200.382	168.374	5e-05	-2.35
GENE03586	W vs. BP	CL1	-	-	241.176	269.391	340.537	45.5547	57.7461	33.8624	5e-05	-2.34
GENE03589	W vs. BP	CL1	-	-	446.715	422.62	420.904	29.9488	24.3989	24.8425	5e-05	-3.7
GENE03655	W vs. BP	CL1	-	-	3.28399	4.01801	2.93321	103.566	124.786	104.581	5e-05	5.34
GENE03795	W vs. BP	CL1	-	-	2.75129	3.22612	0.895421	414.445	406.23	428.198	0.0001	7.82
GENE03805	W vs. BP	CL1	-	-	21.9228	19.0633	19.1116	101.592	89.0349	91.4482	5e-05	2.66
GENE03840	W vs. BP	CL1	CYP3A28	Cytochrome P450 3A28 [Source:SWISS;Acc:P79102]	3.53419	3.38143	3.22529	17.7926	12.2584	17.6874	5e-05	2.64
GENE03847	W vs. BP	CL1	exgB	Glucan endo-1,6-beta-glucosidase B [Source:SWISS;Acc:Q5B6Q3]	52.5488	47.4499	53.4714	108.366	124.364	110.621	5e-05	1.57
GENE03860	W vs. BP	CL1	FAT2_SCHPO	Putative peroxisomal-coenzyme A synthetase [Source:SWISS;Acc:O74976]	77.1598	77.7393	83.9411	284.146	240.624	347.137	5e-05	2.24
GENE03882	W vs. BP	CL1	-	-	18.1908	17.3844	22.135	107.168	104.004	113.523	5e-05	2.59
GENE04024	W vs. BP	CL1	-	-	2.55698	2.42648	2.03935	43.6082	56.466	42.8207	5e-05	4.65
GENE04156	W vs. BP	CL1	GAD1	Glutamate decarboxylase [Source:SWISS;Acc:Q04792]	68.506	64.5529	64.1069	14.6424	14.438	12.915	5e-05	-1.84
GENE04581	W vs. BP	CL1	YEC3_YEAST	Uncharacterized protein YEL023C [Source:SWISS;Acc:P39992]	8.42617	9.403	7.00031	51.6791	63.1884	55.5768	5e-05	3.1
GENE04632	W vs. BP	CL1	REX4	RNA exonuclease 4 [Source:SWISS;Acc:Q08237]	449.215	406.708	392.081	37.5081	49.7187	33.4367	5e-05	-3.12
GENE04716	W vs. BP	CL1	-	-	11.9761	11.954	12.1961	469.182	494.66	488.094	5e-05	5.89
GENE04838	W vs. BP	CL1	-	-	754.898	731.597	740.266	2773.74	2857.63	2617.57	5e-05	2.25
GENE04870	W vs. BP	CL1	YKJ7_SCHPO	Putative uncharacterized oxidoreductase C513.07 [Source:SWISS;Acc:Q9UT59]	38.3241	35.0226	29.9536	67.6979	68.029	61.5494	5e-05	1.22
GENE04895	W vs. BP	CL1	-	-	379.134	436.039	440.543	142.899	141.64	129.499	5e-05	-1.33
GENE05047	W vs. BP	CL1	-	-	108.839	137.605	90.0462	195.321	214.722	200.451	5e-05	1.14
GENE05179	W vs. BP	CL1	-	-	2.33415	2.92435	2.20889	8.95765	6.71644	11.2125	5e-05	2.17
GENE05203	W vs. BP	CL1	MKP2	Mitogen-activated protein kinase 2 [Source:SWISS;Acc:O42781]	18.1222	20.3048	22.0608	146.795	167.957	152.354	5e-05	3.15
GENE05219	W vs. BP	CL1	YIZG_SCHPO	Uncharacterized transporter C1002.16c [Source:SWISS;Acc:Q9US44]	6.64925	4.58275	6.591	0.571996	1.04151	1.29565	5e-05	-2.24
GENE05252	W vs. BP	CL1	-	-	9.39001	13.3411	10.27	78.2372	86.5079	86.2392	5e-05	3.39
GENE05267	W vs. BP	CL1	mmsB	3-hydroxyisobutyrate dehydrogenase [Source:SWISS;Acc:P28811]	16.678	19.4609	10.2493	0	6.09208	0	0.00015	-2.77
GENE05293	W vs. BP	CL1	Dml	2,3-dimethylmalate lyase [Source:SWISS;Acc:Q0QLE4]	497.555	493.31	507.908	2292.79	2292.94	2279.77	5e-05	2.58
GENE05294	W vs. BP	CL1	-	-	159.481	204.465	279.756	1042.92	1042.09	1062.59	5e-05	2.78
GENE05304	W vs. BP	CL1	Smok2b	Sperm motility kinase 2B [Source:SWISS;Acc:Q9QYZ3]	53.0373	54.7726	53.1821	3.42759	5.3791	5.80226	5e-05	-3.07
GENE05341	W vs. BP	CL1	erg8	Probable phosphomevalonate kinase [Source:SWISS;Acc:Q9UT88]	602.287	573.419	602.188	41.5345	44.8742	41.3291	5e-05	-3.6
GENE05342	W vs. BP	CL1	ERG8	Phosphomevalonate kinase [Source:SWISS;Acc:P24521]	718.846	656.508	726.267	50.9899	53.591	54.2187	5e-05	-3.38
GENE05376	W vs. BP	CL1	-	-	133.471	140.246	121.393	675.122	620.417	454.62	5e-05	2.47
GENE05553	W vs. BP	CL1	FDH1	Formate dehydrogenase [Source:SWISS;Acc:O13437]	488.508	455.937	420.524	5935.83	6195.76	5505.35	5e-05	4.01
GENE05590	W vs. BP	CL1	-	-	115.343	116.676	123.616	8.19736	7.97601	7.96275	5e-05	-3.51
GENE05612	W vs. BP	CL1	CRZ1	Transcriptional regulator CRZ1 [Source:SWISS;Acc:P53968]	7.3543	8.3101	8.2651	58.2784	46.8009	59.4497	5e-05	3.06
GENE05914	W vs. BP	CL1	-	-	43.3954	37.084	37.5088	8.02457	6.05679	5.47669	5e-05	-2.31
GENE05969	W vs. BP	CL1	-	-	1275.26	1271.86	1189.45	162.917	182.777	153.988	5e-05	-2.63
GENE06177	W vs. BP	CL1	-	-	44.5965	48.7763	47.1982	198.977	206.258	187.753	5e-05	2.44
GENE06201	W vs. BP	CL1	-	-	8.5676	14.3589	10.8538	1.2347	1.12859	3.21631	5e-05	-2.39
GENE06223	W vs. BP	CL1	-	-	31.9568	33.4316	25.4046	2.09505	2.82328	2.65026	5e-05	-3.17
GENE06258	W vs. BP	CL1	-	-	4.4752	14.0513	8.23274	48.9349	84.7109	56.2779	0.00025	3.11
GENE06259	W vs. BP	CL1	-	-	8.1048	9.27837	7.70125	55.6289	76.0215	62.7353	5e-05	3.14
GENE06265	W vs. BP	CL1	-	-	150.2	80.8522	72.9723	2612.47	2831.11	3395.35	5e-05	5.19
GENE06284	W vs. BP	CL1	-	-	275.864	274.99	280.119	15.2256	14.7789	15.6256	5e-05	-3.79
GENE06302	W vs. BP	CL1	-	-	95.2895	55.8499	47.3499	2814.84	2692.31	2169.01	5e-05	5.64
GENE06329	W vs. BP	CL1	-	-	3.0392	10.3754	4.14406	164.048	128.955	129.113	0.00035	4.83
GENE06363	W vs. BP	CL1	MCH5	Riboflavin transporter MCH5 [Source:SWISS;Acc:Q08777]	319.335	322.536	320.064	1233.44	1423.32	1323.31	5e-05	2.31
GENE06364	W vs. BP	CL1	MCH5	Riboflavin transporter MCH5 [Source:SWISS;Acc:Q08777]	290.181	302.927	266.143	1253.59	1353.39	1253.55	5e-05	2.52
GENE06437	W vs. BP	CL1	-	-	365.926	377.996	368.176	2374.53	2298.31	2530.25	5e-05	3.04
GENE06440	W vs. BP	CL1	SC3	Fruiting body protein SC3 [Source:SWISS;Acc:P16933]	6.81103	5.53718	5.4423	965.415	906.442	1137.67	5e-05	7.66
GENE06494	W vs. BP	CL1	hrk1	Serine/threonine-protein kinase haspin homolog hrk1 [Source:SWISS;Acc:O13924]	9.9927	11.8998	10.1349	1.37488	0.705594	1.89356	5e-05	-2.61
GENE06585	W vs. BP	CL1	A7HU16_PARL1	None [Source:SWISS;Acc:A7HU16]	4.19627	4.82327	5.83242	27.1056	23.3991	31.6596	5e-05	2.83
GENE06627	W vs. BP	CL1	-	-	33.6543	49.5738	44.0772	369.405	409.664	325.151	5e-05	3.42
GENE06658	W vs. BP	CL1	asl1	Alkali-sensitive linkage protein 1 [Source:SWISS;Acc:Q09788]	23.0935	23.8035	15.1136	1673.98	1706.25	1628.02	5e-05	6.75
GENE06722	W vs. BP	CL1	con-6	Conidiation-specific protein 6 [Source:SWISS;Acc:P34762]	407.372	318.507	329.142	25.6721	9.03016	19.3337	5e-05	-3.92
GENE06764	W vs. BP	CL1	AGO1B	Protein argonaute 1B [Source:SWISS;Acc:Q7XSA2]	2.0155	4.02219	3.51327	7.4401	8.20097	6.94732	5e-05	1.6
GENE06847	W vs. BP	CL1	-	-	173.155	163.528	172.458	18.4922	18.4578	16.719	5e-05	-2.79
GENE06899	W vs. BP	CL1	-	-	239.569	221.258	213.112	6.85684	8.16842	7.01581	5e-05	-4.64
GENE06970	W vs. BP	CL1	-	-	129.498	109.542	82.7562	15.4491	26.975	27.0698	5e-05	-1.92
GENE07166	W vs. BP	CL1	Chit1	Chitotriosidase-1 [Source:SWISS;Acc:Q9D7Q1]	86.5672	79.8492	81.0312	9.74728	6.93448	9.45947	5e-05	-2.89
GENE07228	W vs. BP	CL1	-	-	59.6326	60.1269	56.5455	11.3941	18.6309	18.4138	5e-05	-1.6
GENE07341	W vs. BP	CL1	-	-	51.09	64.0444	35.5159	221.318	248.377	208.987	5e-05	2.37
GENE07376	W vs. BP	CL1	-	-	425.559	400.841	412.206	4.28211	5.60624	3.74122	5e-05	-6.08
GENE07415	W vs. BP	CL1	-	-	30.2659	32.3831	27.2163	451.725	470.685	441.523	5e-05	4.28
GENE07435	W vs. BP	CL1	-	-	7.94134	7.47641	5.28445	64.5944	48.9667	97.2956	0.0003	3.63
GENE07464	W vs. BP	CL1	-	-	62.1645	54.5168	54.9819	995.257	1007.74	886.887	5e-05	4.42
GENE07528	W vs. BP	CL1	-	-	110.119	67.1901	66.9087	597.26	629.335	617.212	5e-05	3.2
GENE07564	W vs. BP	CL1	slc35c1	GDP-fucose transporter 1 [Source:SWISS;Acc:Q550W6]	224.767	243.076	223.615	453.337	470.795	420.946	5e-05	1.29
GENE07686	W vs. BP	CL1	-	-	23.42	22.915	25.2074	92.0408	81.5422	99.327	5e-05	2.23
GENE07729	W vs. BP	CL1	YIQ6_YEAST	Uncharacterized transporter YIL166C [Source:SWISS;Acc:P40445]	21.3021	13.7783	19.4882	5.35372	4.08356	5.39356	0.00145	-1.54
GENE07730	W vs. BP	CL1	YIQ6_YEAST	Uncharacterized transporter YIL166C [Source:SWISS;Acc:P40445]	24.7137	18.872	21.0249	4.36326	7.18519	7.09191	5e-05	-1.47
GENE07807	W vs. BP	CL1	COQ1	Probable hexaprenyl pyrophosphate synthase, mitochondrial [Source:SWISS;Acc:Q6CBH3]	31.8102	39.2359	38.616	69.1958	62.8083	65.3479	5e-05	1.23
GENE07877	W vs. BP	CL1	stcW	Putative sterigmatocystin biosynthesis monooxygenase stcW [Source:SWISS;Acc:Q00730]	1.21926	0.368599	0.993828	5.1503	5.97499	7.44363	5e-05	3.2
GENE08002	W vs. BP	CL1	-	-	15.8101	15.0737	16.0301	298.896	277.812	324.265	5e-05	4.5
GENE08071	W vs. BP	CL1	PLT2	Putative polyol transporter 2 [Source:SWISS;Acc:Q9XIH6]	47.7534	51.7171	47.6055	334.547	332.576	363.307	5e-05	3.18
GENE08284	W vs. BP	CL1	-	-	7.27593	8.88443	9.05735	146.218	114.791	168.589	5e-05	4.39
GENE08308	W vs. BP	CL1	-	-	200.059	185.895	178.358	440.014	463.686	454.65	5e-05	1.52
GENE08349	W vs. BP	CL1	rnr-2	Ribonucleoside-diphosphate reductase small chain [Source:SWISS;Acc:Q9C167]	194.415	189.899	187.418	11.0593	11.2339	12.9062	5e-05	-3.66
GENE08385	W vs. BP	CL1	-	-	277.394	269.162	233.57	47.0354	51.3276	38.3788	5e-05	-2.09
GENE08396	W vs. BP	CL1	-	-	27.9273	26.4769	31.5842	62.3333	58.041	59.2902	5e-05	1.25
GENE08607	W vs. BP	CL1	-	-	1.71622	1.52719	2.18111	10.2529	11.7783	11.1464	5e-05	2.94
GENE08873	W vs. BP	CL1	-	-	167.45	227.377	159.223	599.538	736.736	684.283	5e-05	2.25
GENE08894	W vs. BP	CL1	YKP5_SCHPO	UPF0553 protein C589.05c [Source:SWISS;Acc:Q9HDZ9]	4.06873	5.87909	4.87998	25.6898	24.0268	21.5458	5e-05	2.62
GENE08940	W vs. BP	CL1	spn3	Septin homolog spn3 [Source:SWISS;Acc:P48008]	821.92	829.233	756.255	87.0973	90.5655	85.1278	5e-05	-2.84
GENE08992	W vs. BP	CL1	-	-	58.3499	62.9925	53.4647	735.05	867.793	715.312	5e-05	3.99
GENE09020	W vs. BP	CL1	TfCNMT	(S)-coclaurine N-methyltransferase [Source:SWISS;Acc:Q5C9L6]	192.828	201.024	164.626	20.7978	20.455	14.7191	5e-05	-2.93
GENE09040	W vs. BP	CL1	-	-	72.4725	72.8887	72.168	2.56238	4.33704	1.92523	5e-05	-4.15
GENE09074	W vs. BP	CL1	YIZG_SCHPO	Uncharacterized transporter C1002.16c [Source:SWISS;Acc:Q9US44]	92.87	97.0039	75.0838	5.80659	5.99548	4.2812	5e-05	-3.72
GENE09157	W vs. BP	CL1	-	-	18.4629	19.6248	13.2958	56.6654	71.0285	52.9368	5e-05	2.16
GENE09175	W vs. BP	CL1	MUP1	High-affinity methionine permease [Source:SWISS;Acc:P50276]	155.71	161.566	176.905	21.7886	22.669	24.3304	5e-05	-2.64
GENE09176	W vs. BP	CL1	-	-	216.497	209.555	226.403	26.2017	27.9018	38.2312	5e-05	-2.64
GENE09432	W vs. BP	CL1	-	-	2734.91	2419.86	2029.69	20.0653	8.63481	21.8972	5e-05	-6.89
GENE09470	W vs. BP	CL1	-	-	129.813	153.367	111.131	47.9062	45.3356	19.1384	0.00075	-1.49
GENE09673	W vs. BP	CL1	DPB2	DNA polymerase epsilon subunit B [Source:SWISS;Acc:P0CN24]	8.99752	10.8673	13.1526	2.29454	2.30794	2.19434	5e-05	-2.01
GENE09832	W vs. BP	CL1	CDA_CRYNH	Chitin deacetylase [Source:SWISS;Acc:P82476]	1.12984	3.01387	1.42202	17.2342	19.4476	19.3188	5e-05	3.75
GENE09844	W vs. BP	CL1	PCL2	PHO85 cyclin-2 [Source:SWISS;Acc:P25693]	18.6192	19.2567	15.5012	121.062	119.383	106.903	5e-05	3.04
GENE10042	W vs. BP	CL1	yihX	Alpha-D-glucose-1-phosphate phosphatase YihX [Source:SWISS;Acc:P0A8Y4]	32.9156	37.5036	32.661	53.5735	50.8098	57.6744	5e-05	1.1
GENE10394	W vs. BP	CL1	HGT1	High-affinity glucose transporter [Source:SWISS;Acc:P49374]	636.288	664.115	676.016	27.2124	26.9801	25.8172	5e-05	-4.27
GENE10504	W vs. BP	CL1	Sord	Sorbitol dehydrogenase [Source:SWISS;Acc:P27867]	1050.23	1005.4	1052.53	186.411	184.829	193.235	5e-05	-2.14
GENE10517	W vs. BP	CL1	Q94AH3_ARATH	None [Source:SWISS;Acc:Q94AH3]	147.069	156.098	152.205	630.773	645.263	605.881	5e-05	2.41
GENE10518	W vs. BP	CL1	Q8GYS1_ARATH	None [Source:SWISS;Acc:Q8GYS1]	157.494	213.895	230.297	861.907	860.07	982.741	5e-05	2.43
GENE10558	W vs. BP	CL1	bcsl1b	Probable mitochondrial chaperone BCS1-B [Source:SWISS;Acc:Q54DY9]	58.3279	54.1641	57.3989	103.183	89.3877	104.642	5e-05	1.22
GENE10668	W vs. BP	CL1	RGM1	Probable transcription repressor protein RGM1 [Source:SWISS;Acc:Q00453]	91.3133	98.6418	93.706	969.703	849.412	962.893	5e-05	3.66
GENE10714	W vs. BP	CL1	-	-	33.7504	39.2154	39.1245	10.1632	11.0878	10.6298	5e-05	-1.38
GENE10846	W vs. BP	CL1	ordA	O-methylsterigmatocystin oxidoreductase [Source:SWISS;Acc:B8NHY4]	62.7057	59.6588	63.4928	2.97992	0.757405	2.14158	5e-05	-4.64
GENE10847	W vs. BP	CL1	-	-	375.636	374.904	329.807	1.17436	2.11049	1.04742	5e-05	-7.74
GENE10967	W vs. BP	CL1	hem1	5-aminolevulinate synthase, mitochondrial [Source:SWISS;Acc:Q92403]	108.539	99.6709	110.311	1215.53	1203.99	1363.05	5e-05	3.94
GENE10968	W vs. BP	CL1	hem1	5-aminolevulinate synthase, mitochondrial [Source:SWISS;Acc:Q92403]	66.7327	69.0273	53.0119	952.402	896.956	1022.78	5e-05	4.14
GENE10969	W vs. BP	CL1	-	-	49.6388	69.886	74.6242	735.148	714.75	723.24	5e-05	3.76
GENE11091	W vs. BP	CL1	-	-	3.40566	2.82533	3.82051	51.4106	71.3198	47.4289	5e-05	4.35
GENE11167	W vs. BP	CL1	FAD12_MORAP	Delta(12) fatty acid desaturase [Source:SWISS;Acc:Q9Y8H5]	88.4805	71.0281	82.7221	374.409	423.456	359.657	5e-05	2.6
GENE11251	W vs. BP	CL1	psd3	Phosphatidylserine decarboxylase proenzyme 3 [Source:SWISS;Acc:O14111]	1426.51	1360.13	1338.64	11.967	9.31434	9.82914	5e-05	-6.66
GENE11272	W vs. BP	CL1	-	-	46.8655	48.938	14.8272	140.812	206.165	180.054	5e-05	2.67
GENE11323	W vs. BP	CL1	-	-	87.2556	81.3041	86.3068	271.268	313.334	292.064	5e-05	2.14
GENE11335	W vs. BP	CL1	fluG	Protein fluG [Source:SWISS;Acc:P38094]	36.367	37.5277	39.8944	157.96	154.835	139.956	5e-05	2.36
GENE11391	W vs. BP	CL1	-	-	16.302	15.3504	15.9596	1495.15	1553.16	1405.37	5e-05	6.86
GENE11405	W vs. BP	CL1	-	-	7.94282	9.98568	15.2561	107.611	96.1169	73.8306	5e-05	3.33
GENE11457	W vs. BP	CL1	faeB-1	Probable feruloyl esterase B-1 [Source:SWISS;Acc:B8NPA4]	9.43135	13.0042	12.854	62.4554	54.8728	53.7323	5e-05	2.59
GENE11483	W vs. BP	CL1	NSNH	Inosine-uridine preferring nucleoside hydrolase [Source:SWISS;Acc:P83851]	136.605	134.319	120.315	26.1044	23.2576	25.5583	5e-05	-2.03
GENE11514	W vs. BP	CL1	Y209_SULSO	Uncharacterized N-acetyltransferase SSO0209 [Source:SWISS;Acc:Q980R9]	13.0076	14.2272	16.8617	90.2431	73.4811	68.6271	5e-05	2.76
GENE11532	W vs. BP	CL1	VTS1	Protein VTS1 [Source:SWISS;Acc:Q4P965]	112.655	101.827	97.3396	1008.58	874.135	912.851	5e-05	3.52
GENE11630	W vs. BP	CL1	prz1	Transcriptional regulator prz1 [Source:SWISS;Acc:Q09838]	18.8422	20.0968	24.9441	156.175	145.174	145.899	5e-05	3.06
GENE11737	W vs. BP	CL1	A7HU16_PARL1	None [Source:SWISS;Acc:A7HU16]	188.031	194.311	194.573	5.84987	5.34016	4.67879	5e-05	-4.83
GENE11741	W vs. BP	CL1	-	-	2421.86	2450.33	2586.04	23.0336	33.86	37.5547	5e-05	-6.16
GENE11922	W vs. BP	CL1	-	-	39.3724	41.5491	41.1761	2.7193	5.24338	4.2551	5e-05	-2.96
GENE11995	W vs. BP	CL1	-	-	10.3954	8.43216	8.98203	65.1523	56.6564	62.6713	5e-05	3.12
GENE12250	W vs. BP	CL1	E9QRF2_ASPFU	None [Source:SWISS;Acc:E9QRF2]	528.795	496.932	504.764	44.2033	39.9247	43.2375	5e-05	-3.18
GENE12254	W vs. BP	CL1	-	-	278.355	265.424	243.423	4579.23	5049.84	4186.16	5e-05	4.37
GENE12323	W vs. BP	CL1	cdc13	G2/mitotic-specific cyclin cdc13 [Source:SWISS;Acc:P10815]	32.2307	37.4034	37.4262	5.03016	4.10739	4.77545	5e-05	-2.59
GENE12352	W vs. BP	CL1	-	-	519.864	403.67	330.81	1930.07	2015.32	1900.85	5e-05	2.51
GENE12413	W vs. BP	CL1	-	-	6.01946	3.13507	2.25083	69.5409	68.3925	68.9215	5e-05	4.47
GENE12472	W vs. BP	CL1	GGT1	Gamma-glutamyltranspeptidase 1 [Source:SWISS;Acc:P20735]	45.8601	39.132	43.7473	2.32682	2.92251	3.95132	5e-05	-3.39
GENE12580	W vs. BP	CL1	-	-	1613.61	1647.41	1577.58	292.773	354.619	308.575	5e-05	-2.14
GENE12616	W vs. BP	CL1	ARO4	Phospho-2-dehydro-3-deoxyheptonate aldolase, tyrosine-inhibited [Source:SWISS;Acc:P79023]	108.245	99.2663	90.6173	304.648	296.903	288.109	5e-05	1.99
GENE12687	W vs. BP	CL1	JLP1	Alpha-ketoglutarate-dependent sulfonate dioxygenase [Source:SWISS;Acc:Q12358]	138.036	129.196	122.542	42.4434	48.6099	35.7232	5e-05	-1.33
GENE12701	W vs. BP	CL1	-	-	24.2404	31.1157	21.2828	151.883	128.813	159.374	5e-05	2.76
GENE12759	W vs. BP	CL1	ttuB	Putative tartrate transporter [Source:SWISS;Acc:Q44470]	47.8699	43.6345	47.1619	5.99428	5.03732	4.27779	5e-05	-2.8
GENE12760	W vs. BP	CL1	YQK1_SCHPO	UPF0676 protein C1494.01 [Source:SWISS;Acc:Q7LL04]	128.341	121.834	137.086	8.88147	7.22977	7.59611	5e-05	-3.63
GENE12781	W vs. BP	CL1	SA V1	Streptavidin-V1 [Source:SWISS;Acc:Q53532]	12.1848	15.7913	19.0076	58.0454	73.2101	83.5952	5e-05	2.36
GENE12918	W vs. BP	CL1	-	-	1535.98	1390.47	1224.59	15491.4	17432.1	14901.9	5e-05	3.85
GENE12919	W vs. BP	CL1	-	-	1256.71	1088.35	997.058	12610.7	13443.6	11109.3	5e-05	3.72
GENE12924	W vs. BP	CL1	-	-	67.523	58.8239	59.6603	1176.27	1188.53	1064.33	5e-05	4.48
GENE13011	W vs. BP	CL1	-	-	7.12871	10.6655	9.32994	40.6839	39.4301	33.7297	5e-05	2.49
GENE13055	W vs. BP	CL1	-	-	16.0272	19.5874	27.6852	121.436	92.4882	103.255	5e-05	2.56
GENE13056	W vs. BP	CL1	pr1	Aspartic protease [Source:SWISS;Acc:O60020]	21.7354	18.6386	20.2204	103.743	89.3582	94.3767	5e-05	2.53
GENE13085	W vs. BP	CL1	PFM_CHAGB	Putative fungistatic metabolite [Source:SWISS;Acc:P84675]	175.556	169.094	184.269	41.2427	37.9826	32.7289	5e-05	-1.93
GENE13107	W vs. BP	CL1	-	-	65.4616	64.9408	61.6993	448.278	429.598	446.666	5e-05	3.15
GENE13109	W vs. BP	CL1	YHK8	Probable drug/proton antiporter YHK8 [Source:SWISS;Acc:P38776]	25.5853	24.798	23.922	60.1784	62.3499	68.9499	5e-05	1.78
GENE13128	W vs. BP	CL1	LCC2	Laccase-2 [Source:SWISS;Acc:Q12718]	26.4863	28.0285	26.5838	166.687	157.584	179.938	5e-05	2.88
GENE13144	W vs. BP	CL1	-	-	50.0742	40.2515	54.9816	75.4707	134.694	146.851	0.0005	1.66
GENE13145	W vs. BP	CL1	-	-	51.1774	40.7183	49.5011	170.981	148.888	154.321	5e-05	1.98
GENE13167	W vs. BP	CL1	-	-	10.9456	10.856	9.44569	32.8574	24.9385	14.1278	5e-05	1.57
GENE13176	W vs. BP	CL1	SPS19	Peroxisomal 2,4-dienoyl-CoA reductase SPS19 [Source:SWISS;Acc:P32573]	17.1514	15.8793	14.7551	397.16	435.8	388.193	5e-05	5.03
GENE13220	W vs. BP	CL1	AIM2	Protein AIM2 [Source:SWISS;Acc:P39721]	189.449	184.162	175.839	39.1298	49.9819	30.612	5e-05	-1.94
GENE13303	W vs. BP	CL1	tyr1	Tyrosinase [Source:SWISS;Acc:A7BHQ9]	6.97117	6.67052	8.12173	498.751	520.481	527.616	5e-05	6.44
GENE13304	W vs. BP	CL1	tyr1	Tyrosinase [Source:SWISS;Acc:A7BHQ9]	6.17438	5.13158	6.39418	509.294	527.441	503.212	5e-05	6.73
GENE13460	W vs. BP	CL1	MEIS3P1	Putative homeobox protein Meis3-like 1 [Source:SWISS;Acc:A6NDR6]	239.887	258.802	231.382	1063.25	935.812	1110.94	5e-05	2.55
GENE13495	W vs. BP	CL1	-	-	303.613	287.899	260.2	1141.12	1082.24	1094.29	5e-05	2.39
GENE13508	W vs. BP	CL1	HOR2	Glycerol-1-phosphate phosphohydrolase 2 [Source:SWISS;Acc:P40106]	843.51	855.882	848.017	59.2875	57.7325	70.1996	5e-05	-3.38
GENE13554	W vs. BP	CL1	-	-	43.6466	38.7194	27.3263	229.672	250.893	199.052	5e-05	2.96
GENE13594	W vs. BP	CL1	PEM4_PHACH	Manganese peroxidase H4 [Source:SWISS;Acc:P19136]	43.6976	38.7591	42.8959	7.04286	6.50237	8.87415	5e-05	-2.19
GENE13602	W vs. BP	CL1	-	-	19.9983	25.0122	20.9755	596.038	552.105	633.793	5e-05	5.16
GENE13610	W vs. BP	CL1	OPR7	12-oxophytodienoate reductase 7 [Source:SWISS;Acc:Q6Z965]	5.72397	4.71845	4.93485	42.9825	43.3945	45.2988	5e-05	3.46
GENE13611	W vs. BP	CL1	-	-	8.08351	9.85841	5.20895	101.003	121.415	112.457	5e-05	4.16
GENE13694	W vs. BP	CL1	-	-	1824.64	1829.43	2135.75	80.1436	86.4485	78.2084	5e-05	-4.34
GENE13695	W vs. BP	CL1	-	-	2039.47	1870.4	2020.63	95.5749	82.254	91.1465	5e-05	-4.22
GENE13772	W vs. BP	CL1	-	-	44.0781	40.2638	38.4685	3.84588	6.22776	5.01016	5e-05	-2.62
GENE13825	W vs. BP	CL1	liz1	Pantothenate transporter liz1 [Source:SWISS;Acc:O43000]	80.2028	92.3934	82.8518	19.6562	22.8088	24.3292	5e-05	-1.53
GENE13826	W vs. BP	CL1	liz1	Pantothenate transporter liz1 [Source:SWISS;Acc:O43000]	74.616	73.4139	68.0518	20.5162	18.896	17.0697	5e-05	-1.64
GENE13841	W vs. BP	CL1	-	-	6.24238	6.18386	6.68776	54.5704	48.3855	48.6408	5e-05	3.29
GENE13861	W vs. BP	CL1	-	-	323.925	324.757	290.975	42.6787	38.2045	36.8639	5e-05	-2.63
GENE13865	W vs. BP	CL1	JLP1	Alpha-ketoglutarate-dependent sulfonate dioxygenase [Source:SWISS;Acc:Q12358]	1060.47	1000.05	925.301	107.913	112.886	104.273	5e-05	-2.9
GENE13897	W vs. BP	CL1	HSP17.3-B	17.3 kDa class I heat shock protein [Source:SWISS;Acc:P02519]	80.548	82.5903	72.142	889.673	948.581	663.97	5e-05	3.74
GENE13899	W vs. BP	CL1	p2ox	Pyranose 2-oxidase [Source:SWISS;Acc:Q8J2V8]	17.7312	15.3851	16.2935	22.5598	25.8963	28.9481	5e-05	1.02
GENE14000	W vs. BP	CL1	-	-	38.5151	37.708	32.8256	1698.12	1824.54	1877.84	5e-05	5.93
GENE14022	W vs. BP	CL1	-	-	524.636	527.495	482.255	125.678	129.796	112.056	5e-05	-1.75
GENE14080	W vs. BP	CL1	htbA	Histone H2B [Source:SWISS;Acc:P78567]	289.991	252.249	248.061	26.3641	28.4447	24.7602	5e-05	-3.08
GENE14149	W vs. BP	CL1	YE31_SCHPO	Uncharacterized ABC transporter ATP-binding protein C20G4.01 [Source:SWISS;Acc:Q7Z991]	256.412	268.424	264.769	20.9856	23.4891	19.3263	5e-05	-3.27
GENE14246	W vs. BP	CL1	-	-	18.8017	10.1886	11.8981	97.7168	96.1229	73.4648	5e-05	2.97
GENE14254	W vs. BP	CL1	MSMEG_2408	Uncharacterized oxidoreductase MSMEG_2408/MSMEI_2347 [Source:SWISS;Acc:A0QV10]	130.352	137.183	113.795	540.611	532.132	506.925	5e-05	2.35
GENE14266	W vs. BP	CL1	osm1	Putative fumarate reductase [Source:SWISS;Acc:O13755]	243.361	265.841	272.303	959.784	951.971	898.26	5e-05	2.23
GENE14402	W vs. BP	CL1	-	-	5.85414	6.87318	4.17883	13.1869	16.2437	17.6678	5e-05	1.82
GENE14409	W vs. BP	CL1	-	-	8.3839	9.02052	6.33574	1270.2	1278.77	1277.87	5e-05	7.62
GENE14552	W vs. BP	CL1	-	-	11.7326	12.2946	11.8133	212.635	206.321	212.512	5e-05	4.47
LEG00109	W vs. BP	CL1	-	-	18.3642	21.0948	13.525	219.474	267.78	151.657	5e-05	3.9
LEG00185	W vs. BP	CL1	-	-	0.813972	1.74614	1.43633	2.88576	2.49162	2.67258	0.0003	1.41
LEG00352	W vs. BP	CL1	-	-	109.032	102.636	92.8323	524.811	517.275	572.092	5e-05	2.72
LEG00369	W vs. BP	CL1	-	-	13.2616	14.615	12.8473	1146.86	1003.01	1100.9	5e-05	6.51
LEG00409	W vs. BP	CL1	laaA	L-amino acid amidase [Source:SWISS;Acc:C3K630]	32.1865	32.8977	29.7579	301.638	323.567	286.812	5e-05	3.52
LEG00453	W vs. BP	CL1	PR-5	Pathogenesis-related protein 5 [Source:SWISS;Acc:P28493]	2.6437	2.5337	2.11785	59.5653	53.8718	59.5097	5e-05	4.97
LEG00459	W vs. BP	CL1	CDA_AMYRO	Chitin deacetylase [Source:SWISS;Acc:P50325]	7.12693	6.74451	4.3666	68.0001	60.7276	69.9193	5e-05	3.76
LEG00552	W vs. BP	CL1	-	-	2261.68	1801.1	1805.12	9802.94	10955.7	8708.26	5e-05	2.73
LEG00587	W vs. BP	CL1	MCH5	Riboflavin transporter MCH5 [Source:SWISS;Acc:Q08777]	540.41	514.398	608.93	16.6291	13.4022	12.9527	5e-05	-4.89
LEG00613	W vs. BP	CL1	-	-	242.833	220.204	181.682	1072.46	1074.34	1026.36	5e-05	2.55
LEG00636	W vs. BP	CL1	-	-	19.2909	21.8432	16.2861	4.09594	2.42701	3.85608	5e-05	-2.16
LEG00657	W vs. BP	CL1	-	-	1.65671	1.12939	1.99805	34.9294	28.3156	32.8528	5e-05	4.69
LEG00843	W vs. BP	CL1	-	-	7.59866	13.0211	7.2914	164.295	189.729	140.178	5e-05	4.42
LEG00855	W vs. BP	CL1	-	-	90.9651	75.6344	56.0289	153.037	282.689	178.767	5e-05	1.78
LEG00881	W vs. BP	CL1	-	-	19.2261	16.4805	27.3854	200.566	190.185	188.586	5e-05	3.54
LEG00898	W vs. BP	CL1	-	-	3.62595	6.51217	4.45367	30.7067	31.2457	35.8651	5e-05	2.92
LEG00924	W vs. BP	CL1	-	-	693.953	644.109	583.813	6.13049	9.69328	6.15492	5e-05	-6.22
LEG00931	W vs. BP	CL1	-	-	4.26785	6.90485	8.81805	90.4077	110.068	105.355	5e-05	4.33
LEG00936	W vs. BP	CL1	-	-	3.44554	3.55111	2.41065	14.3964	12.567	13.0063	5e-05	2.32
LEG00937	W vs. BP	CL1	-	-	9.30857	6.95869	7.57142	89.4079	75.6397	79.9337	5e-05	3.6
LEG01000	W vs. BP	CL1	-	-	13.4934	14.491	14.6697	41.3018	45.6091	43.0188	5e-05	2.09
LEG01183	W vs. BP	CL1	-	-	11.8522	12.4787	10.9478	136.637	160.214	142.758	5e-05	4.01
LEG01221	W vs. BP	CL1	-	-	21.4721	13.2279	23.7217	260.462	298.355	262.47	5e-05	4.11
LEG01245	W vs. BP	CL1	-	-	16.7137	16.9399	14.2505	78.0232	92.5849	91.5483	5e-05	2.78
LEG01277	W vs. BP	CL1	yfcG	Disulfide-bond oxidoreductase YfcG [Source:SWISS;Acc:P77526]	567.021	603.368	504.178	18.8314	46.5072	13.7677	5e-05	-3.76
LEG01446	W vs. BP	CL1	-	-	7.77252	10.8925	14.8617	1742.45	1712.95	1584.84	5e-05	7.63
LEG01487	W vs. BP	CL1	-	-	7.69366	6.42606	6.00416	72.1598	85.6975	61.9722	5e-05	3.78
LEG01489	W vs. BP	CL1	-	-	5.97733	5.88638	4.65144	745.749	767.051	707.284	5e-05	7.47
LEG01545	W vs. BP	CL1	YBH6_SCHPO	Uncharacterized membrane protein C3B8.06 [Source:SWISS;Acc:O59714]	16.0404	15.9954	14.1842	95.6878	92.4121	112.15	5e-05	3.07
LEG01605	W vs. BP	CL1	-	-	328.39	312.623	318.467	53.0577	46.1074	48.9506	5e-05	-2.47
LEG01679	W vs. BP	CL1	-	-	5.79463	5.59597	5.08393	36.946	41.7158	29.6481	5e-05	3.08
LEG01791	W vs. BP	CL1	gti1	Gluconate transport inducer 1 [Source:SWISS;Acc:O14367]	314.88	213.967	180.234	33.7695	11.5013	36.0385	5e-05	-2.86
LEG01914	W vs. BP	CL1	-	-	12.6358	14.6964	12.6097	76.3673	81.3875	80.0746	5e-05	2.93
LEG01991	W vs. BP	CL1	-	-	192.589	175.409	170.956	5.82131	6.41314	7.8275	5e-05	-4.44
GENE00018	W vs. BP	CL2	-	-	23.093	26.3246	19.6664	109.533	128.816	106.15	5e-05	2.66
GENE00072	W vs. BP	CL2	DOLPP1	Dolichyldiphosphatase 1 [Source:SWISS;Acc:Q86YN1]	101.907	132.836	114.093	362.092	422.277	334.415	5e-05	2.08
GENE00086	W vs. BP	CL2	-	-	8.93968	8.93967	9.12813	3.38414	2.42003	3.72822	5e-05	-1.11
GENE00087	W vs. BP	CL2	-	-	14.5953	12.7404	13.9481	4.98156	2.42699	6.94566	5e-05	-1.16
GENE00096	W vs. BP	CL2	rfc3	Replication factor C subunit 3 [Source:SWISS;Acc:O14003]	30.0902	25.9228	27.2751	11.0665	11.4094	8.94469	5e-05	-1.01
GENE00112	W vs. BP	CL2	-	-	56.1549	60.398	62.1815	23.1704	16.0982	28.1195	5e-05	-1.1
GENE00113	W vs. BP	CL2	-	-	78.7419	69.6552	84.7524	29.3436	18.0062	30.4051	5e-05	-1.21
GENE00114	W vs. BP	CL2	-	-	191.617	158.37	165.52	82.2299	45.5885	64.9134	5e-05	-1.04
GENE00168	W vs. BP	CL2	-	-	19.8251	20.2978	17.9279	2.33347	2.08276	0.972914	5e-05	-2.98
GENE00170	W vs. BP	CL2	-	-	22.1759	23.0875	23.4869	5.10659	4.52918	5.67465	5e-05	-1.79
GENE00171	W vs. BP	CL2	sed2	Tripeptidyl-peptidase sed2 [Source:SWISS;Acc:Q70J59]	300.133	304.675	326.634	63.1793	51.0912	62.0108	5e-05	-2.09
GENE00192	W vs. BP	CL2	shmt2	Serine hydroxymethyltransferase 2 [Source:SWISS;Acc:Q54EW1]	193.649	164.798	142.968	46.3715	64.3061	87.3307	5e-05	-1.09
GENE00223	W vs. BP	CL2	-	-	8.52151	9.33405	8.15036	0.475031	0.108493	0.309024	5e-05	-4.57
GENE00237	W vs. BP	CL2	-	-	4.89705	3.65859	2.90536	11.8038	13.4498	13.4038	5e-05	2.01
GENE00248	W vs. BP	CL2	-	-	53.6065	57.2191	59.1988	111.194	109.705	116.478	5e-05	1.28
GENE00272	W vs. BP	CL2	-	-	16.8812	18.6176	18.6745	47.8133	49.7936	57.533	5e-05	1.83
GENE00288	W vs. BP	CL2	-	-	52.871	46.1123	54.5675	87.2809	71.3035	82.8063	5e-05	1.07
GENE00289	W vs. BP	CL2	-	-	27.991	26.221	32.2868	54.6236	38.9672	49.4875	5e-05	1
GENE00290	W vs. BP	CL2	-	-	88.5087	116.016	120.153	177.494	193.087	255.743	5e-05	1.19
GENE00316	W vs. BP	CL2	ppi1	Peptidyl-prolyl cis-trans isomerase [Source:SWISS;Acc:P18253]	1029.39	953.414	957.634	184.419	207.502	180.044	5e-05	-1.94
GENE00361	W vs. BP	CL2	allB1	Probable allantoinase 1 [Source:SWISS;Acc:Q54SV3]	31.5144	28.253	30.8494	5.64011	8.73064	7.1092	5e-05	-1.73
GENE00469	W vs. BP	CL2	-	-	494.72	496.234	476.422	42.8305	54.2557	41.3863	5e-05	-3.15
GENE00488	W vs. BP	CL2	pcp1	Spindle pole body protein pcp1 [Source:SWISS;Acc:Q92351]	11.4858	9.88524	11.3109	1.80404	0.447703	0.833819	5e-05	-3
GENE00491	W vs. BP	CL2	-	-	8.45987	8.59788	9.72034	0.6134	0.906771	1.21892	5e-05	-2.98
GENE00494	W vs. BP	CL2	-	-	10.7057	10.7033	13.138	2.68434	3.96782	2.91173	0.0001	-1.37
GENE00504	W vs. BP	CL2	NMRAL1	NmrA-like family domain-containing protein 1 [Source:SWISS;Acc:Q9HBL8]	5.74162	8.15863	6.14582	44.9119	41.9864	40.7938	5e-05	3.03
GENE00542	W vs. BP	CL2	-	-	19.6281	26.0608	32.6197	8.72203	9.00747	5.6641	0.0018	-1.54
GENE00543	W vs. BP	CL2	-	-	148.029	152.502	152.292	36.0255	40.5572	43.9934	5e-05	-1.53
GENE00600	W vs. BP	CL2	SC3	Fruiting body protein SC3 [Source:SWISS;Acc:P16933]	1937.66	2027.08	1838.3	12556.5	13844.2	9923.55	5e-05	2.9
GENE00602	W vs. BP	CL2	DS1PP_SCHPO	Dihydrosphingosine 1-phosphate phosphatase C823.11 [Source:SWISS;Acc:Q9P6N5]	197.902	218.243	215.608	943.339	1062.32	741.366	5e-05	2.48
GENE00647	W vs. BP	CL2	-	-	19.8974	19.8762	12.7447	5.09476	7.79358	5.80819	0.0002	-1.12
GENE00699	W vs. BP	CL2	mcrA	Mitomycin radical oxidase [Source:SWISS;Acc:P43485]	118.719	118.821	129.606	930.092	898.246	999.783	5e-05	3.28
GENE00705	W vs. BP	CL2	-	-	212.139	195.415	181.513	364.755	394.313	375.744	5e-05	1.43
GENE00868	W vs. BP	CL2	agn1	Glucan endo-1,3-alpha-glucosidase agn1 [Source:SWISS;Acc:O13716]	9.33773	10.4089	8.40294	23.7653	29.0916	21.5703	5e-05	1.81
GENE00869	W vs. BP	CL2	-	-	64.4356	50.5107	27.5715	256.111	216.764	188.333	5e-05	2.51
GENE00908	W vs. BP	CL2	-	-	51.7104	58.8115	51.8363	135.101	139.483	116.721	5e-05	1.65
GENE00962	W vs. BP	CL2	YKT8_SCHPO	Uncharacterized MFS-type transporter PB1E7.08c [Source:SWISS;Acc:Q9C101]	86.5843	79.1327	80.311	151.195	164.984	167.454	5e-05	1.44
GENE00963	W vs. BP	CL2	-	-	178.021	179.995	173.692	906.676	1080.82	924.42	5e-05	2.72
GENE00969	W vs. BP	CL2	OYEC_SCHPO	Putative NADPH dehydrogenase C23G7.10c [Source:SWISS;Acc:O94467]	9.39427	7.35521	8.84955	177.703	159.512	186.824	5e-05	4.67
GENE01001	W vs. BP	CL2	-	-	5.77226	3.20951	4.17714	12.2958	12.6494	14.9275	5e-05	1.99
GENE01002	W vs. BP	CL2	RBOHC	Respiratory burst oxidase homolog protein C [Source:SWISS;Acc:O81210]	94.1241	93.2445	104.677	440.473	382.929	450.864	5e-05	2.51
GENE01003	W vs. BP	CL2	FRE3	Ferric reductase transmembrane component 3 [Source:SWISS;Acc:Q08905]	94.3711	91.1634	89.7856	386.002	314.275	431.092	5e-05	2.24
GENE01004	W vs. BP	CL2	-	-	50.771	36.1493	49.3883	103.38	118.399	87.1152	5e-05	1.42
GENE01012	W vs. BP	CL2	HGO	Homogentisate 1,2-dioxygenase [Source:SWISS;Acc:Q9ZRA2]	15.9513	11.2738	14.9217	53.5434	42.3539	46.8628	5e-05	2.09
GENE01013	W vs. BP	CL2	HGD	Homogentisate 1,2-dioxygenase [Source:SWISS;Acc:Q5RF05]	31.9405	20.4796	24.7394	117.868	96.2226	90.0649	5e-05	2.39
GENE01031	W vs. BP	CL2	YFI3_SCHPO	Abhydrolase domain-containing protein C22H12.03 [Source:SWISS;Acc:O94437]	89.9548	85.3256	68.842	28.0637	22.3353	20.991	5e-05	-1.43
GENE01034	W vs. BP	CL2	-	-	495.746	461.724	519.542	115.449	123.971	115.921	5e-05	-1.71
GENE01043	W vs. BP	CL2	spb1	AdoMet-dependent rRNA methyltransferase spb1 [Source:SWISS;Acc:Q4WVH3]	13.1466	14.7547	12.51	5.60003	6.20448	3.91859	5e-05	-1.05
GENE01057	W vs. BP	CL2	YAKB_SCHPO	Uncharacterized transcriptional regulatory protein C1F7.11c [Source:SWISS;Acc:Q09922]	20.2441	18.7061	20.8892	53.9982	50.3494	56.0239	5e-05	1.79
GENE01070	W vs. BP	CL2	-	-	1557.17	1328.89	1161.12	3672.61	3696.24	3851.84	5e-05	1.54
GENE01071	W vs. BP	CL2	-	-	776.447	799.832	930.187	2346.76	2183.83	2705.9	5e-05	1.68
GENE01095	W vs. BP	CL2	tdh	L-threonine 3-dehydrogenase [Source:SWISS;Acc:Q5E0F9]	5.00592	6.90845	5.55176	16.8624	13.8995	13.7926	5e-05	1.75
GENE01378	W vs. BP	CL2	-	-	9.93919	11.5224	9.71474	3.46061	2.5595	2.08556	0.0001	-1.57
GENE01379	W vs. BP	CL2	foxi1-b	Forkhead box protein I1-B [Source:SWISS;Acc:Q91905]	13.1273	9.99383	9.4219	3.7614	2.64272	5.37644	5e-05	-1.12
GENE01405	W vs. BP	CL2	ordA	O-methylsterigmatocystin oxidoreductase [Source:SWISS;Acc:O13345]	132.417	121.158	123.546	328.59	352.334	341.646	5e-05	1.8
GENE01406	W vs. BP	CL2	CYP76A2	Cytochrome P450 76A2 [Source:SWISS;Acc:P37122]	106.613	73.4797	98.6821	252.692	253.239	257.549	5e-05	1.61
GENE01461	W vs. BP	CL2	-	-	48.5643	44.8012	41.8379	87.6228	101.96	84.9771	5e-05	1.35
GENE01549	W vs. BP	CL2	GDL24_ARATH	GDSL esterase/lipase At1g58480 [Source:SWISS;Acc:Q9C653]	23.7799	24.5307	26.0605	39.7356	45.3566	39.3091	5e-05	1.14
GENE01559	W vs. BP	CL2	-	-	157.613	131.579	137.158	543.315	584.696	552.14	5e-05	2.19
GENE01638	W vs. BP	CL2	EGS1	Eugenol synthase 1 [Source:SWISS;Acc:Q15GI4]	9.95191	8.65173	7.43678	23.8247	25.8767	20.338	5e-05	1.81
GENE01677	W vs. BP	CL2	-	-	16.0135	13.8416	14.0997	33.3558	29.6916	22.7306	5e-05	1.29
GENE01732	W vs. BP	CL2	-	-	30.746	44.2464	38.1129	129.633	159.329	122.609	5e-05	2.23
GENE01743	W vs. BP	CL2	pi	Papain inhibitor [Source:SWISS;Acc:P86242]	42.9118	46.8248	28.001	219.004	261.547	219.295	5e-05	2.85
GENE01756	W vs. BP	CL2	-	-	23.6816	50.0147	36.1783	53.5712	54.5421	70.2802	0.00075	1.03
GENE01768	W vs. BP	CL2	-	-	17.9763	19.4171	18.3079	5.96677	3.46353	4.80732	5e-05	-1.54
GENE01779	W vs. BP	CL2	-	-	33.4186	31.7375	29.8671	12.9823	10.0713	11.8209	5e-05	-1.07
GENE01803	W vs. BP	CL2	-	-	95.4316	94.9183	86.7559	731.246	740.541	669.909	5e-05	3.34
GENE01811	W vs. BP	CL2	-	-	22.818	19.3113	18.3715	47.1269	50.6705	44.9047	5e-05	1.47
GENE01841	W vs. BP	CL2	coq2	4-hydroxybenzoate polyprenyltransferase, mitochondrial [Source:SWISS;Acc:Q10252]	38.0345	44.3936	42.7638	0.782273	0.236309	0.664145	0.00265	-5.81
GENE01864	W vs. BP	CL2	-	-	20.3345	21.5537	19.1294	52.9615	57.6929	52.1306	5e-05	1.79
GENE01898	W vs. BP	CL2	-	-	4.17278	3.73742	3.10252	5.75889	6.16662	6.94261	5e-05	1.04
GENE01933	W vs. BP	CL2	bglL	Probable beta-glucosidase L [Source:SWISS;Acc:Q5B9F2]	78.8583	73.6824	85.3569	208.158	210.395	235.755	5e-05	1.8
GENE01980	W vs. BP	CL2	yakc	Aldo-keto reductase yakc [NADP(+)] [Source:SWISS;Acc:Q09923]	118.577	120.133	108.718	247.183	256.348	237.659	5e-05	1.47
GENE02028	W vs. BP	CL2	nicC	6-hydroxynicotinate 3-monooxygenase [Source:SWISS;Acc:Q88FY2]	532.224	530.165	567.445	65.5417	52.1191	52.0618	5e-05	-2.86
GENE02072	W vs. BP	CL2	-	-	310.076	282.371	251.018	531.179	580.142	503.946	5e-05	1.29
GENE02089	W vs. BP	CL2	YHKC_SCHPO	Uncharacterized aminotransferase C660.12c [Source:SWISS;Acc:O94431]	32.6529	36.6161	30.1458	61.2541	64.4196	62.559	5e-05	1.21
GENE02128	W vs. BP	CL2	-	-	5.37625	5.31255	5.94421	18.6459	20.4028	19.3152	5e-05	2.16
GENE02138	W vs. BP	CL2	-	-	1246.5	1217.3	1245.56	2317.06	2525.85	2518.26	5e-05	1.32
GENE02139	W vs. BP	CL2	-	-	173.74	178.062	203.611	292.588	266.634	295.546	5e-05	1.05
GENE02162	W vs. BP	CL2	-	-	2.75892	5.26686	1.44185	134.768	113.638	149.078	0.0001	5.61
GENE02163	W vs. BP	CL2	APO	Aromatic peroxygenase [Source:SWISS;Acc:B9W4V8]	63.1302	51.286	50.8687	199.599	229.447	212.902	5e-05	2.37
GENE02167	W vs. BP	CL2	DAL5	Allantoate permease [Source:SWISS;Acc:P15365]	52.694	47.4841	57.3587	129.34	137.213	130.332	5e-05	1.62
GENE02168	W vs. BP	CL2	YP55_SCHPO	Uncharacterized transporter C460.05 [Source:SWISS;Acc:B5BP49]	25.6484	23.8008	29.8644	68.5554	80.6357	75.1546	5e-05	1.8
GENE02215	W vs. BP	CL2	-	-	76.6249	83.3738	94.143	197.473	166.793	196.187	5e-05	1.46
GENE02225	W vs. BP	CL2	YJ7D_SCHPO	Uncharacterized transporter C757.13 [Source:SWISS;Acc:O74923]	139.628	123.754	96.7668	360.858	389.583	284.765	5e-05	1.76
GENE02244	W vs. BP	CL2	YJCD_SCHPO	Uncharacterized oxidoreductase C736.13 [Source:SWISS;Acc:O74959]	16.283	14.0678	9.27929	4.53558	2.93928	3.86092	0.00085	-1.56
GENE02252	W vs. BP	CL2	PH2M_TRICU	Phenol 2-monooxygenase [Source:SWISS;Acc:P15245]	3.25107	3.1267	3.30449	5.31062	5.33546	4.32415	5e-05	1.04
GENE02288	W vs. BP	CL2	-	-	286.554	253.81	261.913	64.5335	62.8898	79.7441	5e-05	-1.6
GENE02290	W vs. BP	CL2	-	-	241.208	229.369	228.023	69.3388	39.5983	76.892	5e-05	-1.58
GENE02296	W vs. BP	CL2	asl1	Alkali-sensitive linkage protein 1 [Source:SWISS;Acc:Q09788]	34.2747	30.8877	27.5037	86.8724	86.2825	73.7489	5e-05	1.78
GENE02309	W vs. BP	CL2	infB	Translation initiation factor IF-2 [Source:SWISS;Acc:Q3Z7U3]	263.134	194.691	233.603	108.434	68.5723	80.4938	0.0001	-1.06
GENE02310	W vs. BP	CL2	SPBC1271.15c	Translation initiation factor IF-2, mitochondrial [Source:SWISS;Acc:O59683]	109.737	114.362	114.859	41.6417	36.7343	41.8353	5e-05	-1.12
GENE02346	W vs. BP	CL2	FMDA_SCHPO	Putative formamidase C869.04 [Source:SWISS;Acc:Q9URY7]	63.3139	63.9732	57.6924	128.191	137.365	120.079	5e-05	1.39
GENE02393	W vs. BP	CL2	tyr1	Tyrosinase [Source:SWISS;Acc:A7BHQ9]	114.984	115.266	124.782	353.422	351.551	364.152	5e-05	1.89
GENE02401	W vs. BP	CL2	-	-	1.65672	1.30711	1.91025	4.93818	5.14819	2.71094	0.00845	1.77
GENE02403	W vs. BP	CL2	-	-	38.2901	36.4511	28.7118	88.5496	114.015	70.5626	5e-05	1.7
GENE02414	W vs. BP	CL2	-	-	1.35096	2.68304	2.30122	6.86638	6.61088	6.79341	5e-05	2.07
GENE02425	W vs. BP	CL2	HOR2	Glycerol-1-phosphate phosphohydrolase 2 [Source:SWISS;Acc:P40106]	50.6627	51.6731	45.7929	2.8467	3.58398	1.93429	5e-05	-3.8
GENE02460	W vs. BP	CL2	cmdE	Tryptophan 2-halogenase [Source:SWISS;Acc:Q0VZ69]	10.4105	11.0906	8.8044	4.88988	3.12901	3.79834	5e-05	-1
GENE02474	W vs. BP	CL2	-	-	26.4532	27.0789	25.2677	9.22734	6.19572	8.33658	5e-05	-1.38
GENE02477	W vs. BP	CL2	-	-	32.8969	26.7017	31.1291	4.61055	6.5466	13.507	5e-05	-1.62
GENE02585	W vs. BP	CL2	ark1	Serine/threonine-protein kinase ark1 [Source:SWISS;Acc:O59790]	16.0829	13.5422	14.7987	2.08839	1.20718	1.6384	5e-05	-2.8
GENE02602	W vs. BP	CL2	Q91196_ONCMY	None [Source:SWISS;Acc:Q91196]	325.188	296.693	335.511	52.1708	66.6532	61.987	5e-05	-1.98
GENE02642	W vs. BP	CL2	-	-	64.8592	61.3033	61.8541	17.4693	23.0814	18.6856	5e-05	-1.33
GENE02643	W vs. BP	CL2	-	-	57.3008	60.8215	72.2523	16.7885	15.7792	18.1602	5e-05	-1.57
GENE02651	W vs. BP	CL2	gcv1	Probable aminomethyltransferase, mitochondrial [Source:SWISS;Acc:O14110]	34.2872	38.9695	38.9118	8.3369	8.52948	11.8246	5e-05	-1.6
GENE02676	W vs. BP	CL2	Q7RVX9_NEUCR	None [Source:SWISS;Acc:Q7RVX9]	14.5863	11.5975	18.759	173.506	185.386	169.13	5e-05	3.94
GENE02700	W vs. BP	CL2	FEN1	Flap endonuclease 1 [Source:SWISS;Acc:A8NQC2]	36.0334	35.8323	41.4492	8.55392	8.15869	8.95607	5e-05	-1.71
GENE02735	W vs. BP	CL2	A7HU16_PARL1	None [Source:SWISS;Acc:A7HU16]	82.8178	69.1082	73.6803	120.281	105.022	130.663	5e-05	1.04
GENE02740	W vs. BP	CL2	Cyp4a10	Cytochrome P450 4A10 [Source:SWISS;Acc:P08516]	45.6938	48.9511	44.4619	204.984	209.28	191.883	5e-05	2.51
GENE02749	W vs. BP	CL2	-	-	1319.78	1419.81	1637.82	2637.35	2133.35	3733.95	5e-05	1.17
GENE02750	W vs. BP	CL2	-	-	2373.31	2153.33	2127.34	4232.92	3160.53	4422.4	5e-05	1.08
GENE02752	W vs. BP	CL2	TEF3	Elongation factor 3 [Source:SWISS;Acc:Q75EV6]	3086.65	3096.33	3659.97	6030.02	5138.62	7437.22	5e-05	1.34
GENE02753	W vs. BP	CL2	-	-	2284.65	2294.98	2288.72	4284.52	4295.96	5033.52	5e-05	1.3
GENE02821	W vs. BP	CL2	-	-	0.776849	1.0848	0.942304	2.00999	4.4066	2.99832	0.0001	2.12
GENE02847	W vs. BP	CL2	YIZG_SCHPO	Uncharacterized transporter C1002.16c [Source:SWISS;Acc:Q9US44]	225.141	231.704	249.583	532.66	595.533	566.403	5e-05	1.56
GENE02911	W vs. BP	CL2	-	-	187.13	180.712	189.458	43.422	32.8979	40.4763	5e-05	-1.84
GENE02912	W vs. BP	CL2	-	-	56.1097	55.2516	52.3518	152.34	146.297	159.608	5e-05	1.81
GENE02913	W vs. BP	CL2	-	-	53.249	60.4087	53.194	178.164	160.625	167.531	5e-05	1.86
GENE02914	W vs. BP	CL2	-	-	74.9111	84.9236	62.281	261.062	245.782	203.423	5e-05	1.96
GENE02958	W vs. BP	CL2	ycaC	Uncharacterized protein YcaC [Source:SWISS;Acc:P21367]	65.9732	69.779	56.4379	4689.52	4394.08	4663.7	5e-05	6.45
GENE03029	W vs. BP	CL2	-	-	30.3153	15.6539	21.266	48.3766	41.2522	39.4835	5e-05	1.26
GENE03033	W vs. BP	CL2	ftsH	ATP-dependent zinc metalloprotease FtsH [Source:SWISS;Acc:A9KIG5]	21.0256	19.2328	17.4602	57.7389	53.9248	62.5628	5e-05	1.94
GENE03040	W vs. BP	CL2	PRTA_ASPNG	Aspergillopepsin-2 [Source:SWISS;Acc:P24665]	149.123	139.926	144.096	383.932	380.563	402.22	5e-05	1.8
GENE03066	W vs. BP	CL2	-	-	22.2272	33.9976	34.1225	67.503	56.1726	53.6713	0.0001	1.26
GENE03082	W vs. BP	CL2	sec9	Protein transport protein sec9 [Source:SWISS;Acc:O74786]	1174.16	1152.21	995.687	2225.56	2376.41	1961.39	5e-05	1.44
GENE03086	W vs. BP	CL2	-	-	158.988	159.629	169.325	315.141	294.236	307.135	5e-05	1.26
GENE03119	W vs. BP	CL2	eryG	Erythromycin 3''-O-methyltransferase [Source:SWISS;Acc:A4F7P5]	33.6938	33.4155	29.1297	70.8615	69.4547	72.7148	5e-05	1.4
GENE03135	W vs. BP	CL2	gcvH	Glycine cleavage system H protein [Source:SWISS;Acc:Q0VLA7]	174.732	188.793	153.509	57.5716	46.0099	41.4535	5e-05	-1.47
GENE03171	W vs. BP	CL2	-	-	16.2661	22.7156	26.8508	7.00396	4.21836	8.6304	5e-05	-1.35
GENE03172	W vs. BP	CL2	-	-	18.1878	22.6562	15.9057	4.44375	1.09346	4.16143	5e-05	-2.23
GENE03208	W vs. BP	CL2	ordA	O-methylsterigmatocystin oxidoreductase [Source:SWISS;Acc:O13345]	11.8323	13.9658	13.502	135.534	139.892	143.073	5e-05	3.69
GENE03209	W vs. BP	CL2	Q9LUC8_ARATH	None [Source:SWISS;Acc:Q9LUC8]	116.612	117.285	110.358	343.114	344.925	350.785	5e-05	1.98
GENE03229	W vs. BP	CL2	seh1	Nucleoporin seh1 [Source:SWISS;Acc:Q10099]	106.682	116.456	137.871	264.704	292.123	261.039	5e-05	1.74
GENE03239	W vs. BP	CL2	pcn1	Proliferating cell nuclear antigen [Source:SWISS;Acc:Q03392]	100.734	94.3132	90.6708	20.9914	21.1423	19.9388	5e-05	-1.73
GENE03328	W vs. BP	CL2	-	-	131.142	143.29	125.547	263.561	294.796	210.163	5e-05	1.35
GENE03330	W vs. BP	CL2	-	-	13.2246	12.4446	13.122	3.15906	5.08759	5.92429	5e-05	-1.08
GENE03333	W vs. BP	CL2	-	-	34.7991	35.8932	35.1567	12.9484	9.16268	13.0948	5e-05	-1.25
GENE03349	W vs. BP	CL2	-	-	689.592	653.294	535.718	2009.19	1926.69	1947.43	5e-05	2.01
GENE03350	W vs. BP	CL2	-	-	714.755	632.692	586.596	2028.79	1966.21	2093.5	5e-05	1.98
GENE03364	W vs. BP	CL2	SMC4	Structural maintenance of chromosomes protein 4 [Source:SWISS;Acc:Q9FJL0]	38.2643	44.1088	45.8271	9.20232	12.1058	13.9163	5e-05	-1.57
GENE03365	W vs. BP	CL2	cut3	Structural maintenance of chromosomes protein 4 [Source:SWISS;Acc:P41004]	17.9007	15.5668	17.9159	2.63863	4.0913	5.04636	5e-05	-1.68
GENE03366	W vs. BP	CL2	smc4	Structural maintenance of chromosomes protein 4 [Source:SWISS;Acc:P50532]	15.0036	15.1562	15.9587	6.72845	3.32902	5.74294	5e-05	-1.19
GENE03377	W vs. BP	CL2	rpn3	Probable 26S proteasome regulatory subunit rpn3 [Source:SWISS;Acc:O42897]	195.181	183.464	186.143	74.5406	70.2997	69.9238	5e-05	-1.07
GENE03415	W vs. BP	CL2	-	-	2.53403	2.74696	2.07796	38.8219	37.5755	32.5072	5e-05	4.19
GENE03572	W vs. BP	CL2	-	-	21.1761	16.764	26.2529	7.39342	4.69617	9.83094	5e-05	-1.12
GENE03573	W vs. BP	CL2	-	-	29.8495	28.7187	32.2937	8.20423	4.7903	9.90339	5e-05	-1.64
GENE03574	W vs. BP	CL2	-	-	34.3704	34.7796	30.5509	9.19583	4.4682	10.9508	5e-05	-1.65
GENE03575	W vs. BP	CL2	-	-	34.3846	32.857	36.771	8.59677	4.58579	11.1473	5e-05	-1.75
GENE03682	W vs. BP	CL2	-	-	14.3003	8.75141	7.19105	26.3075	27.789	24.7537	5e-05	1.68
GENE03709	W vs. BP	CL2	CMC1	Endoglucanase 1 [Source:SWISS;Acc:Q04469]	2.91865	2.62959	3.38967	4.66186	8.80338	5.86824	5e-05	1.44
GENE03746	W vs. BP	CL2	-	-	58.3561	53.4299	58.6697	118.28	137.166	116.532	5e-05	1.49
GENE03756	W vs. BP	CL2	-	-	7.14842	7.86196	4.41831	14.9557	16.626	18.8327	5e-05	1.77
GENE03774	W vs. BP	CL2	-	-	3.1922	4.25498	4.06944	6.73001	9.51419	7.49164	5e-05	1.38
GENE03775	W vs. BP	CL2	-	-	4.11423	2.82521	2.33182	11.8473	7.92889	11.8544	5e-05	2.15
GENE03802	W vs. BP	CL2	pcpB	Pentachlorophenol 4-monooxygenase [Source:SWISS;Acc:P42535]	10.9392	9.68476	9.70291	24.7377	21.6194	24.6744	5e-05	1.57
GENE03809	W vs. BP	CL2	-	-	174.13	197.943	162.94	423.843	453.893	413.581	5e-05	1.56
GENE03850	W vs. BP	CL2	-	-	9.04819	7.09246	7.18368	14.922	17.6698	17.2698	5e-05	1.45
GENE03854	W vs. BP	CL2	ssh4	Protein ssh4 [Source:SWISS;Acc:A7EQ00]	16.995	14.7031	18.5698	32.3181	35.1064	31.25	5e-05	1.37
GENE03871	W vs. BP	CL2	-	-	3.00474	1.69507	3.45561	4.58677	8.32682	2.71409	0.00575	1.26
GENE03916	W vs. BP	CL2	-	-	50.5162	54.5114	55.673	11.0799	8.08796	13.359	5e-05	-1.95
GENE03972	W vs. BP	CL2	-	-	35.4112	49.5994	39.6698	55.5073	99.364	90.3426	5e-05	1.26
GENE04003	W vs. BP	CL2	KRE6	Beta-glucan synthesis-associated protein KRE6 [Source:SWISS;Acc:P32486]	302.663	283.141	270.118	524.554	440.73	525.189	5e-05	1.16
GENE04015	W vs. BP	CL2	-	-	26.0882	22.1539	24.1902	3.18179	5.19535	5.76786	5e-05	-2.06
GENE04023	W vs. BP	CL2	-	-	92.3251	86.1911	83.9893	225.314	206.969	177.421	5e-05	1.53
GENE04063	W vs. BP	CL2	LETM1	LETM1 and EF-hand domain-containing protein 1, mitochondrial [Source:SWISS;Acc:Q5ZK33]	128.031	116.414	122.427	50.5593	40.4729	41.1236	5e-05	-1.17
GENE04115	W vs. BP	CL2	shq1	Protein shq1 [Source:SWISS;Acc:O43076]	34.561	36.6417	35.6376	56.6259	60.4368	45.7933	5e-05	1.05
GENE04133	W vs. BP	CL2	ndc80	Kinetochore protein ndc80 [Source:SWISS;Acc:Q10198]	15.8862	21.8444	17.4833	5.54748	4.99022	7.65483	5e-05	-1.41
GENE04206	W vs. BP	CL2	-	-	618.14	598.14	658.196	1280.47	1404.43	1453.06	5e-05	1.54
GENE04320	W vs. BP	CL2	cgs2	3',5'-cyclic-nucleotide phosphodiesterase [Source:SWISS;Acc:P36599]	8.98201	9.9266	5.44913	15.3897	14.7985	14.5568	5e-05	1.13
GENE04371	W vs. BP	CL2	CTR2	Copper transport protein CTR2 [Source:SWISS;Acc:P38865]	258.502	236.356	205.62	396.886	468.817	302.429	5e-05	1.17
GENE04381	W vs. BP	CL2	-	-	5374.5	5208.06	5172.94	10383.2	10625.7	10282.5	5e-05	1.27
GENE04382	W vs. BP	CL2	123R_IIV6	Putative tyrosine phosphatase 123R [Source:SWISS;Acc:O55737]	283.903	252.25	262.11	445.268	473.817	459.625	5e-05	1.07
GENE04384	W vs. BP	CL2	vrdA	Versiconal hemiacetal acetate reductase [Source:SWISS;Acc:B9WYE6]	10.096	9.40198	7.61661	29.1838	31.561	25.6174	5e-05	2.1
GENE04388	W vs. BP	CL2	coq2	4-hydroxybenzoate polyprenyltransferase, mitochondrial [Source:SWISS;Acc:Q10252]	3.3158	4.02328	2.56591	46.5858	61.1561	53.0433	5e-05	4.44
GENE04389	W vs. BP	CL2	ordA	O-methylsterigmatocystin oxidoreductase [Source:SWISS;Acc:B8NHY4]	13.6391	15.3616	14.8064	24.8139	34.8224	33.4716	5e-05	1.48
GENE04395	W vs. BP	CL2	adh	Alcohol dehydrogenase [Source:SWISS;Acc:P42327]	68.336	70.2718	66.4382	292.091	284.785	284.567	5e-05	2.51
GENE04398	W vs. BP	CL2	vbs	Versicolorin B synthase [Source:SWISS;Acc:Q12062]	1.07255	2.37575	2.82671	12.3362	11.9962	10.7559	5e-05	2.83
GENE04456	W vs. BP	CL2	rpn-1	26S proteasome regulatory subunit rpn-1 [Source:SWISS;Acc:Q7S8R8]	116.456	112.238	142.338	44.3055	48.8632	46.2658	5e-05	-1.09
GENE04476	W vs. BP	CL2	-	-	160.032	177.631	177.881	313.225	295.067	367.078	5e-05	1.16
GENE04477	W vs. BP	CL2	Pdp2	[Pyruvate dehydrogenase [acetyl-transferring]]-phosphatase 2, mitochondrial [Source:SWISS;Acc:O88484]	124.723	132.085	122.322	230.558	206.773	228.794	5e-05	1.14
GENE04488	W vs. BP	CL2	Ciao1	Probable cytosolic iron-sulfur protein assembly protein CIAO1 [Source:SWISS;Acc:Q5M7T1]	29.7405	17.7196	22.267	6.07623	6.5358	5.97068	5e-05	-1.65
GENE04557	W vs. BP	CL2	-	-	259.923	251.66	282.818	62.6311	72.3503	65.8268	5e-05	-1.63
GENE04594	W vs. BP	CL2	klpA	Kinesin-like protein klpA [Source:SWISS;Acc:P28739]	18.6627	19.4193	16.0884	3.10207	4.33576	3.6198	5e-05	-1.93
GENE04602	W vs. BP	CL2	-	-	42.2589	40.142	38.6566	75.3408	84.9685	62.158	5e-05	1.19
GENE04621	W vs. BP	CL2	yxjG	Uncharacterized protein YxjG [Source:SWISS;Acc:P42318]	10.7779	18.2127	11.9383	34.337	53.8133	39.7136	5e-05	1.93
GENE04622	W vs. BP	CL2	yxjG	Uncharacterized protein YxjG [Source:SWISS;Acc:P42318]	21.7626	9.20832	15.0275	62.2527	55.0807	50.3157	5e-05	2.18
GENE04644	W vs. BP	CL2	RSM24	37S ribosomal protein S24, mitochondrial [Source:SWISS;Acc:Q03976]	177.575	163.604	190.892	298.55	313.579	278.823	5e-05	1.14
GENE04656	W vs. BP	CL2	rpn2	26S proteasome regulatory subunit rpn2 [Source:SWISS;Acc:O74762]	93.9341	86.3817	87.9139	28.1127	26.903	36.7529	5e-05	-1.15
GENE04657	W vs. BP	CL2	RPN2A	26S proteasome non-ATPase regulatory subunit 1 homolog A [Source:SWISS;Acc:O48844]	79.7223	67.5018	71.7106	22.082	22.1682	27.1456	5e-05	-1.24
GENE04658	W vs. BP	CL2	psmD1	26S proteasome non-ATPase regulatory subunit 1 [Source:SWISS;Acc:Q54JM5]	81.4987	94.4041	119.958	19.8878	23.2425	69.0485	0.0014	-1.06
GENE04661	W vs. BP	CL2	-	-	230.458	234.824	228.754	834.988	971.907	701.778	5e-05	2.24
GENE04688	W vs. BP	CL2	nip7	60S ribosome subunit biogenesis protein nip7 [Source:SWISS;Acc:Q1MTQ9]	437.591	419.739	406.006	103.623	128.434	105.271	5e-05	-1.63
GENE04707	W vs. BP	CL2	-	-	25.9949	21.8553	30.8107	6.17532	4.58266	6.4717	5e-05	-1.83
GENE04781	W vs. BP	CL2	Psmd12	26S proteasome non-ATPase regulatory subunit 12 [Source:SWISS;Acc:Q9D8W5]	63.4066	62.5987	57.5555	19.8341	17.8391	18.1905	5e-05	-1.37
GENE04782	W vs. BP	CL2	rpn5b	26S proteasome regulatory subunit rpn5 [Source:SWISS;Acc:Q9UTM3]	179.371	164.894	159.129	41.1286	43.7659	52.7191	5e-05	-1.53
GENE04821	W vs. BP	CL2	rfc4	Replication factor C subunit 4 [Source:SWISS;Acc:O94449]	48.3425	33.5634	44.9171	12.9927	10.362	12.3055	5e-05	-1.57
GENE04826	W vs. BP	CL2	-	-	39.8463	41.7825	45.6098	12.2249	10.5191	11.7149	5e-05	-1.58
GENE04848	W vs. BP	CL2	nahG	Salicylate hydroxylase [Source:SWISS;Acc:Q53552]	8.86531	9.1062	8.61357	14.331	17.7412	13.7105	5e-05	1.14
GENE04857	W vs. BP	CL2	-	-	10.1832	11.0384	9.08156	60.8161	50.4284	66.6569	5e-05	2.95
GENE04896	W vs. BP	CL2	-	-	54.8985	43.8304	49.936	5.2165	4.58382	2.94579	5e-05	-3.35
GENE04975	W vs. BP	CL2	-	-	12.6192	14.7127	9.08865	37.854	50.873	50.391	5e-05	2.2
GENE04979	W vs. BP	CL2	-	-	2.73569	4.04153	4.45387	6.19835	7.27514	5.96425	5e-05	1.15
GENE05043	W vs. BP	CL2	ordA	O-methylsterigmatocystin oxidoreductase [Source:SWISS;Acc:B8NHY4]	16.6702	18.7913	18.3832	6.48593	7.48838	4.71109	5e-05	-1.2
GENE05062	W vs. BP	CL2	MPH1	ATP-dependent DNA helicase MPH1 [Source:SWISS;Acc:A4RN08]	6.92773	6.02395	5.64806	14.8233	16.4582	12.8323	5e-05	1.61
GENE05086	W vs. BP	CL2	MSH1	DNA mismatch repair protein MSH1, mitochondrial [Source:SWISS;Acc:P25846]	7.73135	7.41259	6.29995	3.17875	2.44414	2.61067	5e-05	-1.03
GENE05137	W vs. BP	CL2	PRY2	Protein PRY2 [Source:SWISS;Acc:P36110]	227.304	227.407	273.017	599.594	497.03	672.873	5e-05	1.54
GENE05196	W vs. BP	CL2	-	-	259.109	246.367	274.511	424.742	388.431	491.648	5e-05	1.08
GENE05204	W vs. BP	CL2	Dkc1	H/ACA ribonucleoprotein complex subunit 4 [Source:SWISS;Acc:P40615]	123.998	141.849	129.692	34.654	45.6374	46.1666	5e-05	-1.36
GENE05205	W vs. BP	CL2	cbf5	Centromere/microtubule-binding protein cbf5 [Source:SWISS;Acc:O43102]	149.288	142.125	129.921	50.0963	61.945	56.1185	5e-05	-1.01
GENE05207	W vs. BP	CL2	-	-	12.6325	13.0232	13.8256	32.4992	23.899	36.8237	5e-05	1.61
GENE05209	W vs. BP	CL2	ALY2_SCHPO	Putative arrestin-related trafficking adapter C2D10.04 [Source:SWISS;Acc:O74798]	16.6997	17.5439	19.4237	34.3385	26.5525	40.5527	5e-05	1.4
GENE05221	W vs. BP	CL2	NMNAT	Nicotinamide mononucleotide adenylyltransferase [Source:SWISS;Acc:F4K687]	275.925	227.918	218.267	448.685	403.448	465.056	5e-05	1.22
GENE05271	W vs. BP	CL2	-	-	5.05089	2.6721	6.37505	46.1137	43.8637	28.6882	5e-05	3.48
GENE05274	W vs. BP	CL2	-	-	7.24215	7.99954	8.67313	23.2939	20.1166	19.9772	5e-05	1.73
GENE05276	W vs. BP	CL2	-	-	30.2277	18.0216	25.6953	89.5187	90.9155	123.293	5e-05	2.4
GENE05382	W vs. BP	CL2	KY	Kyphoscoliosis peptidase [Source:SWISS;Acc:Q8NBH2]	55.4528	64.4456	60.2173	190.517	178.422	181.063	5e-05	1.97
GENE05394	W vs. BP	CL2	cel1	Cellulose-growth-specific protein [Source:SWISS;Acc:Q00023]	30.6014	22.4195	23.9193	5.6389	7.90215	5.11077	5e-05	-1.77
GENE05414	W vs. BP	CL2	-	-	17.8967	21.4268	20.7205	7.19322	8.30991	6.77892	5e-05	-1.12
[truncated: 4,533 more rows]
