# Supplementary material for: Comparative transcriptome analysis identified candidate genes involved in mycelium browning in Lentinula edodes
Source: BMC Genomics. 2019 Feb 8;20:121. doi: 10.1186/s12864-019-5509-4 (PMC6368761; doi:10.1186/s12864-019-5509-4)
Supplement: Supplementary file 4 — Table S4. List of gene sets enriched in the differentially expressed genes. (XLSX 23 kb) [file 12864_2019_5509_MOESM4_ESM.xlsx]

## Sheet: Table S4
Supplementary Table S4. List of gene sets enriched in DEGs
Gene Ontology (GO) Term	GO ID	No.of Gene-set	Gene-set	[-log10 (Value)]
				W-B|W	W-B|B	W-BP|W	W-BP|BP	B-BP|B	B-BP|BP
Oxidation-reduction process	GO:0055114	758	GENE00141,GENE12760,GENE00142,GENE08983,GENE00146,GENE11949,GENE07707,GENE06382,GENE09198,GENE00178,GENE01814,GENE04777,GENE01810,GENE01813,GENE08509,GENE08974,GENE00816,GENE07499,GENE05043,GENE13648,GENE13646,GENE13861,GENE13865,GENE00364,GENE11710,GENE00718,GENE01660,GENE00715,GENE00716,GENE00717,GENE05200,LEG01427,GENE06352,GENE07141,GENE07142,GENE09224,GENE12986,GENE12984,GENE09220,GENE12595,…	0	10	0	1.04761	2.13672	0
Oxidoreductase activity	GO:0016491	567	GENE12760,GENE11096,GENE00146,GENE11949,GENE07707,GENE07313,GENE06382,GENE13899,GENE11068,GENE06148,GENE08509,GENE08974,GENE00816,GENE07499,GENE13648,GENE13861,GENE13865,GENE00365,GENE11710,GENE01660,GENE09411,GENE00716,GENE00717,GENE05200,LEG01427,GENE14254,GENE07141,GENE07142,GENE09224,GENE12595,GENE12596,GENE12591,GENE02160,GENE14111,GENE00787,GENE00969,GENE00789,GENE10126,GENE02317,GENE10829,…	0	2.31175	0	0.482171	10	0
Transmembrane transport	GO:0055085	357	GENE08985,GENE12769,GENE06384,GENE08504,GENE09857,GENE13649,GENE04007,GENE12507,LEG01839,GENE12692,GENE11459,GENE13468,GENE12980,GENE12981,GENE09222,GENE12595,GENE02167,GENE08383,GENE08382,GENE12164,GENE12167,GENE12160,GENE00962,GENE01561,GENE01562,GENE03708,GENE00401,GENE12188,GENE04436,GENE00407,GENE12180,GENE12028,GENE03369,GENE01965,GENE09900,GENE10541,GENE10542,GENE10543,GENE10620,GENE02418,…	0	1.64948	0.441793	0	10	0
Carbohydrate metabolic process	GO:0005975	246	GENE11419,GENE08987,GENE04498,GENE12250,GENE00214,GENE00149,GENE00319,GENE05040,GENE01547,GENE02593,GENE00428,LEG01237,GENE14445,GENE08468,GENE05674,GENE05675,LEG02007,GENE09213,GENE12192,GENE02296,GENE09214,GENE08234,GENE09717,GENE10316,GENE00817,GENE03263,GENE04228,GENE04167,GENE01084,GENE12443,GENE04307,GENE06254,GENE02210,GENE04306,GENE09418,GENE09419,GENE09790,GENE14291,GENE14292,GENE03002,G…	0	1.51696	10	0	10	0
Cofactor binding	GO:0020037	186	GENE13079,GENE13078,GENE10419,GENE06417,GENE02915,GENE11866,GENE00894,GENE13983,GENE01814,GENE01810,GENE01813,GENE09218,GENE09219,GENE04873,GENE03263,GENE03531,GENE03615,GENE03458,GENE03613,GENE12910,GENE02741,GENE02740,GENE01892,GENE02279,GENE10424,GENE13067,GENE06974,GENE02271,GENE00715,GENE04872,GENE08228,GENE05200,GENE02276,LEG01349,GENE03669,GENE04871,GENE06099,GENE12986,GENE02282,GENE12984,…	0	2.06446	0	0.761999	1.12674	0
Regulation of transcription	GO:0006355	183	GENE05279,GENE10143,GENE11259,GENE13076,GENE06705,GENE10804,GENE03919,GENE02363,GENE11192,GENE11544,GENE06667,GENE09964,GENE10257,GENE12763,GENE01294,GENE05845,GENE07012,GENE09484,GENE06895,GENE02057,GENE01894,GENE12912,GENE11461,GENE08224,GENE14512,GENE04515,GENE04212,GENE03164,GENE06393,GENE06013,GENE14456,GENE13460,GENE02687,GENE07633,GENE07146,GENE10238,GENE06319,GENE00508,GENE05442,GENE06314…	0	0.148361	0	1.99123	0	2.34895
Ion binding	GO:0046872	157	GENE00259,GENE06846,GENE05571,GENE00313,GENE09854,GENE13579,GENE04889,GENE00254,GENE03398,GENE09853,GENE00541,GENE09401,GENE09051,LEG00042,GENE04808,GENE05473,GENE05474,GENE04008,GENE12449,GENE04219,GENE04218,GENE05059,LEG00604,GENE05563,GENE00714,GENE03160,GENE03166,GENE01570,GENE14191,GENE07636,GENE04468,GENE13469,GENE02286,LEG00952,GENE08384,GENE06316,LEG00897,GENE08864,GENE01156,GENE12450,GEN…	0	0.412445	0	2.17246	0	1.03543
Proteolysis	GO:0006508	147	GENE13268,GENE11549,GENE06553,GENE14441,GENE09356,GENE00899,GENE01311,GENE06266,GENE08743,GENE08030,GENE08741,GENE05849,GENE06789,GENE09969,GENE01944,GENE08872,GENE00131,GENE10797,GENE09824,GENE05982,GENE11245,GENE09987,GENE06656,GENE06655,GENE05116,GENE02961,GENE02960,GENE06016,LEG01187,GENE11548,GENE08908,GENE09154,GENE08024,GENE12987,GENE10308,GENE10307,GENE12989,GENE01975,GENE08902,GENE09757,…	0.500602	0	1.70757	0	2.50786	0
Hydrolase activity,	GO:0004553	146	GENE13543,GENE00149,GENE00319,GENE05040,GENE01547,GENE02593,GENE00428,GENE08468,GENE05674,GENE05675,GENE09213,GENE09214,GENE00810,GENE04228,GENE04167,GENE01084,GENE04003,GENE09419,GENE14291,GENE14292,GENE03002,GENE08351,GENE05333,GENE09342,GENE02689,GENE12193,GENE05332,GENE12215,GENE00808,GENE12598,GENE12597,GENE00807,GENE12162,GENE13960,GENE06493,GENE10522,GENE07920,GENE10535,GENE09468,GENE01274…	0	0.39794	10	0	10	0
DNA replication	GO:0006260	40	GENE04821,GENE05231,GENE11625,GENE06554,GENE11944,GENE06380,GENE01254,LEG01090,GENE01253,GENE07768,GENE04892,GENE00426,GENE08532,GENE10901,GENE09605,GENE08919,GENE14383,GENE07271,GENE11028,GENE11029,GENE08206,GENE03610,GENE08582,GENE14513,GENE08205,GENE08185,GENE12276,GENE12277,GENE00096,GENE06379,GENE08531,LEG00712,GENE09672,GENE04912,GENE01972,GENE04911,GENE04138,GENE05446,GENE10654,GENE04085	10	0	10	0	0.577122	0
Extracellular region	GO:0005576	27	GENE00214,GENE12412,GENE01274,GENE06283,GENE03056,GENE11252,GENE05123,GENE03709,GENE05674,GENE08783,GENE08782,GENE08781,GENE08784,GENE02338,GENE00774,GENE10522,GENE06854,GENE11614,GENE09519,GENE14292,GENE03068,GENE02689,GENE11457,GENE08536,GENE08625,GENE12833,GENE04903	0	0.000876465	10	0	10	0
Nucleosome	GO:0000786	24	GENE11371,GENE13591,GENE02189,GENE14080,GENE13733,GENE03997,GENE03996,GENE13294,GENE08818,GENE00321,GENE14072,GENE01262,GENE04143,GENE01473,GENE02198,GENE02199,GENE11361,GENE04080,GENE04088,GENE06255,GENE04876,GENE09676,GENE12749,GENE11520	1.28313	0	2.15836	0	0.523546	0
Microtubule-based movement	GO:0007018	21	GENE14044,GENE14047,GENE14046,GENE07053,GENE07961,GENE04594,GENE05874,GENE05875,GENE00169,GENE10952,GENE07898,GENE10293,GENE01160,GENE06573,GENE10950,GENE06103,GENE06101,GENE07958,GENE07959,GENE07960,GENE06104	10	0	2.38382	0	0	0
Microtubule motor activity	GO:0003777	21	GENE14044,GENE14047,GENE14046,GENE07053,GENE07961,GENE04594,GENE05874,GENE05875,GENE00169,GENE10952,GENE07898,GENE10293,GENE01160,GENE06573,GENE10950,GENE06103,GENE06101,GENE07958,GENE07959,GENE07960,GENE06104	10	0	10	0	0	0
Response to oxidative stress	GO:0006979	20	GENE11455,GENE09073,GENE10419,GENE13594,GENE13595,GENE11456,GENE00920,GENE03273,GENE09085,GENE03271,GENE12242,GENE11681,GENE10424,GENE12241,GENE02915,GENE00894,GENE03613,GENE12070,GENE11496,GENE03347	0	10	0	0.310334	1.89763	0
Cellular amino acid metabolic process	GO:0006520	18	GENE13215,GENE02032,GENE02571,GENE06679,GENE14348,GENE10220,GENE00560,GENE02029,GENE03113,GENE04166,LEG01574,GENE05384,GENE03112,GENE14147,GENE06680,GENE06870,GENE03995,GENE03994	0	0	10	0	0	0
Protein glycosylation	GO:0006486	17	GENE04558,GENE14035,GENE10322,GENE09848,LEG01519,GENE08234,LEG01890,GENE07839,GENE09319,LEG00949,GENE12146,LEG01358,LEG01980,GENE13952,GENE13503,GENE12145,GENE04186	0	0.63412	0	0	2.31281	0
Cellulose binding	GO:0030248	16	GENE10522,GENE00214,GENE03709,GENE09519,GENE08625,GENE14292,GENE03068,GENE04903,GENE06283,GENE03056,GENE12833,GENE05123,GENE02338,GENE08536,GENE05674,GENE00774	0	0	10	0	10	0
Structural constituent of cell wall	GO:0005199	13	GENE00602,GENE00600,GENE00606,GENE00594,GENE00595,GENE00574,LEG00101,GENE06439,GENE05966,LEG01614,GENE10204,GENE06440,GENE07102	0	10	0	10	0	0.491945
Polygalacturonase activity	GO:0004650	13	GENE01102,GENE07045,GENE03403,GENE08421,GENE10197,GENE13719,GENE05048,GENE02351,GENE02002,GENE09718,GENE09717,GENE01099,GENE06254	0	0	1.59208	0	10	0
Fungal-type cell wall	GO:0009277	12	GENE00602,GENE00600,GENE00606,GENE00594,GENE00595,GENE00574,LEG00101,GENE06439,GENE05966,GENE10204,GENE06440,GENE07102	0	10	0	2.72916	0	0.475626
3'-5' exonuclease activity	GO:0008408	12	GENE14504,GENE01560,GENE03290,GENE11626,GENE06380,GENE01276,GENE13467,GENE04493,GENE03291,GENE06899,GENE10106,LEG01430	0	0	10	0	0.895537	0
DNA topological change	GO:0006265	6	GENE12390,GENE09078,GENE12388,GENE12389,GENE05380,GENE12387	2.08099	0	10	0	0	0
Chitinase activity	GO:0004568	6	GENE07166,GENE00205,GENE11282,GENE05309,GENE12250,GENE02900	0	0	2.40739	0	0	0
L-phenylalanine catabolic process	GO:0006559	3	GENE09131,GENE01012,GENE01013	0	2.05404	0	1.09533	0	0
