# Supplementary material for: Comparative transcriptome analysis identified candidate genes involved in mycelium browning in Lentinula edodes
Source: BMC Genomics. 2019 Feb 8;20:121. doi: 10.1186/s12864-019-5509-4 (PMC6368761; doi:10.1186/s12864-019-5509-4)
Supplement: Supplementary file 5 — Table S5. List of gene sets enriched in each cluste.r (XLSX 26 kb) [file 12864_2019_5509_MOESM5_ESM.xlsx]

## Sheet: Table S5
Supplementary Table S5. List of gene sets enriched in each cluster
Gene Ontology (GO) Term	GO ID	No.of Gene-set	Gene-set	[-Log10 (Value)]
				CL1 B vs. BP|B	CL1 B vs. BP|BP	CL W vs. B|B	CL1 W vs. B|W	CL1 W vs. BP|BP	CL1 W vs. BP|W	CL2 W vs. B|B	CL2 W vs. B|W	CL2 W vs. BP|BP	CL2 W vs. BP|W	CL3 B vs. BP|B	CL3 B vs. BP|BP	CL3 W vs. B|B	CL3 W vs. B|W	CL4 B vs. BP|B	CL4 B vs. BP|BP	CL4 W vs. BP|BP	CL4 W vs. BP|W	CL5 W vs. B|B	CL5 W vs. B|W	CL6 W vs. BP|BP	CL6 W vs. BP|W	CL7 B vs. BP|B	CL7 B vs. BP|BP
Oxidation-reduction process	GO:0055114	758	GENE00141,GENE12760,GENE00142,GENE08983,GENE00146,GENE11949,GENE07707,GENE06382,GENE09198,GENE00178,GENE01814,GENE04777,GENE01810,GENE01813,GENE08509,GENE08974,GENE00816,GENE07499,GENE05043,GENE13648,GENE13646,GENE13861,GENE13865,GENE00364,GENE11710,GENE00718,GENE01660,GENE00715,GENE00716,GENE00717,GENE05200,LEG01427,GENE06352,GENE07141,GENE07142,GENE09224,GENE12986,GENE12984,GENE09220,GENE12595,…	0.411168	0	1.02477	0	0	0.310407	0.719046	0	10	0	0.553252	0	0	0.155888	0.517739	0	0	10	0.215663	0	0	0.121994	0	0.158667
Catalytic activity	GO:0003824	527	GENE08987,GENE09520,LEG01330,GENE07706,GENE05018,LEG01724,GENE05842,GENE01817,GENE07490,GENE11063,GENE00817,GENE06141,GENE08977,GENE04167,GENE09418,GENE09419,GENE00718,GENE12503,GENE04210,GENE05200,GENE13467,LEG01344,LEG00685,GENE12983,GENE12594,GENE07386,GENE01863,GENE00969,GENE04266,GENE08594,GENE06734,GENE09832,GENE09831,GENE02262,GENE12345,GENE02261,GENE10520,GENE09839,GENE11803,GENE09707,GEN…	0	0.235101	0.541862	0	0.0532825	0	10	0	0.412319	0	0.942962	0	0.142473	0	0.143314	0	0	0.221849	0.92694	0	0	10	0	10
Integral component of membrane	GO:0016021	501	GENE00141,GENE08985,GENE04468,GENE04469,GENE00149,GENE09196,GENE04508,GENE06384,LEG00711,GENE07494,GENE08504,GENE05960,GENE05961,LEG00968,GENE10732,GENE13649,GENE04007,GENE12507,GENE12769,GENE12692,GENE13468,GENE13469,GENE07224,GENE12980,GENE12981,GENE09222,GENE12595,GENE02167,GENE12167,GENE12160,GENE12605,GENE00962,GENE01561,GENE01562,GENE03708,GENE12188,GENE04436,GENE09708,GENE11800,GENE00407,G…	10	0	0	0.361193	0	0.581316	0	0.221288	0	0.0436113	10	0	1.03875	0	0.0358384	0	0	0.237048	0.287131	0	0.0450405	0	0	0.214881
Transmembrane transport	GO:0055085	357	GENE08985,GENE12769,GENE06384,GENE08504,GENE09857,GENE13649,GENE04007,GENE12507,LEG01839,GENE12692,GENE11459,GENE13468,GENE12980,GENE12981,GENE09222,GENE12595,GENE02167,GENE08383,GENE08382,GENE12164,GENE12167,GENE12160,GENE00962,GENE01561,GENE01562,GENE03708,GENE00401,GENE12188,GENE04436,GENE00407,GENE12180,GENE12028,GENE03369,GENE01965,GENE09900,GENE10541,GENE10542,GENE10543,GENE10620,GENE02418,…	1.03678	0	0	0.475341	0	0.329675	0.113498	0	0.113444	0	10	0	0.504444	0	0.0983941	0	0	0.382284	0.216294	0	0.0450405	0	0	0.400487
Carbohydrate metabolic process	GO:0005975	246	GENE11419,GENE08987,GENE04498,GENE12250,GENE00214,GENE00149,GENE00319,GENE05040,GENE01547,GENE02593,GENE00428,LEG01237,GENE14445,GENE08468,GENE05674,GENE05675,LEG02007,GENE09213,GENE12192,GENE02296,GENE09214,GENE08234,GENE09717,GENE10316,GENE00817,GENE03263,GENE04228,GENE04167,GENE01084,GENE12443,GENE04307,GENE06254,GENE02210,GENE04306,GENE09418,GENE09419,GENE09790,GENE14291,GENE14292,GENE03002,G…	1.07188	0	1.02655	0	0	0.541104	10	0	0.247848	0	0.519724	0	10	0	10	0	0	10	0.642448	0	0	10	0.7041	0
Cofactor binding	GO:0020037	186	GENE13079,GENE13078,GENE10419,GENE06417,GENE02915,GENE11866,GENE00894,GENE13983,GENE01814,GENE01810,GENE01813,GENE09218,GENE09219,GENE04873,GENE03263,GENE03531,GENE03615,GENE03458,GENE03613,GENE12910,GENE02741,GENE02740,GENE01892,GENE02279,GENE10424,GENE13067,GENE06974,GENE02271,GENE00715,GENE04872,GENE08228,GENE05200,GENE02276,LEG01349,GENE03669,GENE04871,GENE06099,GENE12986,GENE02282,GENE12984,…	0.268592	0	0.997333	0	0	0.0547648	0.54765	0	10	0	0.517177	0	0.922552	0	0	0.256992	0	1.02077	0	0	0.743574	0	0	0.410669
Iron ion binding	GO:0005506	177	GENE06809,GENE13079,GENE13078,GENE06417,GENE05043,GENE02917,GENE04963,GENE07620,GENE13983,GENE01814,GENE01810,GENE01813,GENE09218,GENE09219,GENE04873,GENE03263,GENE03531,GENE03615,GENE00958,GENE03458,GENE12910,GENE02741,GENE02740,GENE01892,GENE02742,GENE02279,GENE08227,GENE13067,GENE08222,GENE02271,GENE00715,GENE04872,GENE08228,GENE02276,GENE03669,GENE04871,GENE06099,GENE12986,GENE02282,GENE12984…	0	0.0926372	0.68676	0	0.0537299	0	0.54765	0	10	0	0	0.182413	0	0.692104	0.96592	0	0	10	0	0	10	0	0	0.718432
Proteolysis	GO:0006508	147	GENE13268,GENE11549,GENE06553,GENE14441,GENE09356,GENE00899,GENE01311,GENE06266,GENE08743,GENE08030,GENE08741,GENE05849,GENE06789,GENE09969,GENE01944,GENE08872,GENE00131,GENE10797,GENE09824,GENE05982,GENE11245,GENE09987,GENE06656,GENE06655,GENE05116,GENE02961,GENE02960,GENE06016,LEG01187,GENE11548,GENE08908,GENE09154,GENE08024,GENE12987,GENE10308,GENE10307,GENE12989,GENE01975,GENE08902,GENE09757,…	10	0	0	0.0814592	0	10	0	10	0	10	0	0	0	0	0.0369836	0	0	0.0510469	0	0	0	0.478782	0.223013	0
Hydrolase activity	GO:0004553	146	GENE13543,GENE00149,GENE00319,GENE05040,GENE01547,GENE02593,GENE00428,GENE08468,GENE05674,GENE05675,GENE09213,GENE09214,GENE00810,GENE04228,GENE04167,GENE01084,GENE04003,GENE09419,GENE14291,GENE14292,GENE03002,GENE08351,GENE05333,GENE09342,GENE02689,GENE12193,GENE05332,GENE12215,GENE00808,GENE12598,GENE12597,GENE00807,GENE12162,GENE13960,GENE06493,GENE10522,GENE07920,GENE10535,GENE09468,GENE01274…	0.428429	0	0	0.0360963	0	10	0.397494	0	0.113444	0	0.140777	0	0.675167	0	10	0	0	10	0.975962	0	0	10	0.161239	0
Flavin adenine dinucleotide binding	GO:0050660	91	GENE00312,GENE02598,GENE04377,GENE02596,GENE07159,GENE06781,GENE10310,GENE10313,GENE02219,GENE11460,GENE11086,GENE03673,GENE00718,GENE02375,GENE08366,GENE05051,GENE11010,GENE03508,GENE03509,GENE03776,GENE11237,GENE02545,GENE09838,GENE14466,GENE03976,GENE06077,GENE13516,GENE00783,GENE06122,GENE06083,GENE03087,GENE05224,GENE04869,GENE05223,GENE06585,GENE06584,GENE11426,GENE11427,GENE05885,GENE00577…	0	0	0	0	0	0	10	0	10	0	0	0	0	0	0	0.103371	0.285236	0	0	0	0.0448648	0	0	0.298507
Oxidoreductase activity	GO:0016614	53	GENE00312,GENE04398,GENE04377,GENE13714,GENE00588,GENE11237,GENE13713,GENE01050,GENE14466,GENE03976,GENE10405,GENE13516,GENE05175,GENE06344,GENE06781,GENE06083,GENE02219,GENE04869,GENE04394,GENE00914,GENE10373,GENE08260,GENE11460,GENE05051,GENE10879,GENE02545,GENE08366,GENE06077,GENE10404,GENE11426,GENE11427,GENE11428,LEG00566,GENE00577,GENE04387,GENE00324,GENE11362,GENE00699,GENE07085,GENE07997,…	0	0	0	0	0	0	10	0	10	0	0	0	0	0	0	0.69897	0.661745	0	0	0	0	0.0467814	0	0
FMN binding	GO:0010181	46	GENE13611,GENE13610,GENE06647,GENE13711,GENE00564,GENE01375,LEG01561,GENE06382,GENE09270,GENE09271,GENE06476,GENE05437,GENE08811,GENE05295,GENE06148,GENE05907,GENE03263,GENE07499,GENE10409,GENE12889,GENE11125,GENE03458,GENE02527,GENE02526,GENE13607,GENE12568,GENE03703,GENE05200,GENE08810,LEG01427,GENE09198,GENE01224,GENE03980,GENE10469,GENE08518,GENE03275,GENE08809,GENE11644,GENE00665,GENE13382,G…	0	10	10	0	10	0	10	0	0.691532	0	0	0	0	0	0	0	0	0	0	0	0	0	0	0
DNA replication	GO:0006260	40	GENE04821,GENE05231,GENE11625,GENE06554,GENE11944,GENE06380,GENE01254,LEG01090,GENE01253,GENE07768,GENE04892,GENE00426,GENE08532,GENE10901,GENE09605,GENE08919,GENE14383,GENE07271,GENE11028,GENE11029,GENE08206,GENE03610,GENE08582,GENE14513,GENE08205,GENE08185,GENE12276,GENE12277,GENE00096,GENE06379,GENE08531,LEG00712,GENE09672,GENE04912,GENE01972,GENE04911,GENE04138,GENE05446,GENE10654,GENE04085	0	0	0	0	0	0	0	0.75811	0	0.341094	0	0	0	0	0.710576	0	0	0.711083	0	0	0	10	0	0
Extracellular region	GO:0005576	27	GENE00214,GENE12412,GENE01274,GENE06283,GENE03056,GENE11252,GENE05123,GENE03709,GENE05674,GENE08783,GENE08782,GENE08781,GENE08784,GENE02338,GENE00774,GENE10522,GENE06854,GENE11614,GENE09519,GENE14292,GENE03068,GENE02689,GENE11457,GENE08536,GENE08625,GENE12833,GENE04903	0	0	0	0	0	0	0	0	0	0	0	0	0	0	10	0	0	10	0	0	0	0	0	0
Nucleosome	GO:0000786	24	GENE11371,GENE13591,GENE02189,GENE14080,GENE13733,GENE03997,GENE03996,GENE13294,GENE08818,GENE00321,GENE14072,GENE01262,GENE04143,GENE01473,GENE02198,GENE02199,GENE11361,GENE04080,GENE04088,GENE06255,GENE04876,GENE09676,GENE12749,GENE11520	0	0.276744	0	0.0846331	0	0.28426	0	0.102604	0	0.234202	0.115199	0	0	0.0398382	0	0.382388	0.388744	0	0	10	0	10	0	0.139722
Peroxidase activity	GO:0004601	23	GENE11455,GENE11456,GENE13594,GENE13595,GENE10162,GENE10419,GENE07092,GENE11681,GENE07091,GENE09085,GENE08508,GENE03613,GENE10424,GENE07093,GENE02149,GENE00920,GENE03273,GENE02163,GENE03271,GENE02469,GENE11496,GENE09283,GENE02915	0	0	0	0	0	0	0	0	0	0	10	0	10	0	0	10	10	0	0	0	0	0	0	0
Response to oxidative stress	GO:0006979	20	GENE11455,GENE09073,GENE10419,GENE13594,GENE13595,GENE11456,GENE00920,GENE03273,GENE09085,GENE03271,GENE12242,GENE11681,GENE10424,GENE12241,GENE02915,GENE00894,GENE03613,GENE12070,GENE11496,GENE03347	0	0	0	0	0	0	0	0	0	0	10	0	10	0	0	10	10	0	0	0	0	0	0	0
Cellular amino acid metabolic process	GO:0006520	18	GENE13215,GENE02032,GENE02571,GENE06679,GENE14348,GENE10220,GENE00560,GENE02029,GENE03113,GENE04166,LEG01574,GENE05384,GENE03112,GENE14147,GENE06680,GENE06870,GENE03995,GENE03994	0	0	0	0	0	0	0	0	0	0	0	0	0	0	0	0	0	0	0	0	0	10	0	0
Transferase activity	GO:0016740	17	GENE10135,GENE11077,GENE10520,GENE12358,GENE08427,GENE05081,GENE00750,GENE10136,GENE00192,GENE10967,GENE10344,GENE00191,GENE11918,GENE11919,GENE09377,GENE08555,GENE01076	0	0	0	0	0	0	0	0	0	0	0	0	0	0	0	10	10	0	0	0	0	0	0	0
Cellulose binding	GO:0030248	16	GENE10522,GENE00214,GENE03709,GENE09519,GENE08625,GENE14292,GENE03068,GENE04903,GENE06283,GENE03056,GENE12833,GENE05123,GENE02338,GENE08536,GENE05674,GENE00774	0	0	0	0	0	0	0	0	0	0	0	0	0	0	10	0	0	10	0	0	0	0	0	0
Structural constituent of cell wall	GO:0005199	13	GENE00602,GENE00600,GENE00606,GENE00594,GENE00595,GENE00574,LEG00101,GENE06439,GENE05966,LEG01614,GENE10204,GENE06440,GENE07102	0	0.141136	10	0	10	0	10	0	10	0	0	0	0	0	0	0	0	0	0	0	0	0	0	0
Peptidase activity	GO:0008233	13	GENE06266,GENE12103,GENE09335,GENE14545,GENE04258,GENE00795,GENE01944,GENE05116,GENE10235,GENE12605,LEG00409,GENE01901,GENE09307	0	0	0	0	0	0	0	0	0	0	0	0	0	0	0	10	10	0	0	0	0	0	0	0
Fungal-type cell wall	GO:0009277	12	GENE00602,GENE00600,GENE00606,GENE00594,GENE00595,GENE00574,LEG00101,GENE06439,GENE05966,GENE10204,GENE06440,GENE07102	0	0.141136	10	0	10	0	10	0	10	0	0	0	0	0	0	0	0	0	0	0	0	0	0	0
L-phenylalanine catabolic process	GO:0006559	3	GENE09131,GENE01012,GENE01013	0	0	0	0	0	0	10	0	0.803857	0	0	0	0	0	0	0	0	0	0	0	0	0	0	0
