# Supplementary material for: Comparative transcriptome analysis identified candidate genes involved in mycelium browning in Lentinula edodes
Source: BMC Genomics. 2019 Feb 8;20:121. doi: 10.1186/s12864-019-5509-4 (PMC6368761; doi:10.1186/s12864-019-5509-4)
Supplement: Supplementary file 6 — Table S6. List of browning-related genes and their respective biological functions. (XLSX 42 kb) [file 12864_2019_5509_MOESM6_ESM.xlsx]

## Sheet: Table S6
Supplementary Table S6. List of browning-related genes and their respective biological functions
Function	Gene	Orthologous	E-value	Description	EXP:W1	EXP:W2	EXP:W3	EXP:B1	EXP:B2	EXP:B3	EXP:BP1	EXP:BP2	EXP:BP3	W vs. B: P-value	W vs B: log2 (Fold change)	W vs BP: P-value	W vs BP: log2 (Fold change)	B vs BP: P-value	B vs BP: log2 (Fold change)
Light:FMN binding	GENE12568	OBR1	1e-70	P25 protein [Source:SWISS;Acc:P30821]	52.0867	59.7155	57.2813	99.6068	117.253	117.609	125.218	109.056	104.109	5e-05	1.34	5e-05	1.36	0.86425	0.0226
Light:FMN binding	GENE06476	DBR2	3e-39	Artemisinic aldehyde Delta(11(13)) reductase [Source:SWISS;Acc:C5H429]	15.7298	13.761	17.4617	60.0836	52.8409	59.9389	79.2398	68.5608	75.0242	5e-05	2.16	5e-05	2.55	0.0033	0.39
Light:FMN binding	GENE00969	OYEC	5e-53	Putative NADPH dehydrogenase C23G7.10c [Source:SWISS;Acc:O94467]	9.39427	7.35521	8.84955	266.49	298.796	290.929	177.703	159.512	186.824	5e-05	5.35	5e-05	4.67	5e-05	-0.687
Light:FMN binding	GENE13610	OPR7	2e-34	12-oxophytodienoate reductase 7 [Source:SWISS;Acc:Q6Z965]	5.72397	4.71845	4.93485	13.0651	12.8037	11.1502	42.9825	43.3945	45.2988	5e-05	1.56	5e-05	3.46	5e-05	1.9
Light:FMN binding	GENE03263	SIR1	4e-101	Sulfite reductase [NADPH] subunit beta [Source:SWISS;Acc:Q1K9C2]	134.119	147.059	139.251	432.766	427.786	467.715	3171.47	3070.19	3183.51	5e-05	1.87	5e-05	4.75	5e-05	2.88
Light:FMN binding	GENE01375	PST2	2e-70	Protoplast secreted protein 2 [Source:SWISS;Acc:Q12335]	136.281	125.139	124.914	335.285	367.378	337.871	168.021	190.197	143.076	5e-05	1.79	5e-05	0.736	5e-05	-1.06
Light:FMN binding	GENE06647	FGAOX3	1e-76	Chanoclavine-I aldehyde reductase [Source:SWISS;Acc:Q4WZ70]	5.99756	6.92084	6.2624	8.41232	7.49052	6.22673	36.9935	42.0133	35.7134	0.01035	0.508	5e-05	2.95	5e-05	2.44
Light:FMN binding	GENE13711	CYB2	3e-120	Cytochrome b2, mitochondrial [Source:SWISS;Acc:P09437]	25.0437	26.1095	27.9754	42.2495	37.6239	45.6334	18.6622	22.4896	18.296	5e-05	0.925	0.2517	-0.134	5e-05	-1.06
Light:FMN binding	GENE00564	Y928	1e-27	Uncharacterized protein aq_928 [Source:SWISS;Acc:O67071]	97.148	92.8927	93.7755	127.169	119.113	122.044	22.0611	16.1647	19.0166	5e-05	0.704	5e-05	-1.93	5e-05	-2.64
Function	Gene	Orthologous	E-value	Description	EXP:W1	EXP:W2	EXP:W3	EXP:B1	EXP:B2	EXP:B3	EXP:BP1	EXP:BP2	EXP:BP3	W vs. B: P-value	W vs B: log2 (Fold change)	W vs BP: P-value	W vs BP: log2 (Fold change)	B vs BP: P-value	B vs BP: log2 (Fold change)
Light:Flavin adenine dinucleotide binding	GENE03087	YUC4	1e-11	Probable indole-3-pyruvate monooxygenase YUCCA4 [Source:SWISS;Acc:Q9LFM5]	92.8874	104.718	106.312	154.867	161.853	191.251	179.109	188.448	189.617	5e-05	0.999	5e-05	1.24	0.0571	0.236
Light:Flavin adenine dinucleotide binding	GENE00699	MCRA	2e-16	Mitomycin radical oxidase [Source:SWISS;Acc:P43485]	118.719	118.821	129.606	1305.34	1137.23	1226.93	930.092	898.246	999.783	5e-05	3.72	5e-05	3.28	0.00025	-0.442
Light:Flavin adenine dinucleotide binding	GENE04398	VBS	9e-52	Versicolorin B synthase [Source:SWISS;Acc:Q12062]	1.07255	2.37575	2.82671	19.6681	22.582	23.5528	12.3362	11.9962	10.7559	5e-05	3.63	5e-05	2.83	5e-05	-0.803
Light:Flavin adenine dinucleotide binding	GENE13713	MOX	3e-49	Alcohol oxidase [Source:SWISS;Acc:P04842]	1.55496	1.9348	1.3726	7.98497	5.73518	9.55266	5.55272	5.18022	7.90972	5e-05	2.54	5e-05	2.39	0.4171	-0.151
Light:Flavin adenine dinucleotide binding	GENE14466	GULO	2e-54	L-gulonolactone oxidase [Source:SWISS;Acc:P58710]	15.7314	20.9943	21.3699	127.61	114.933	120.19	206.769	198.813	246.619	5e-05	3	5e-05	3.78	5e-05	0.772
Light:Flavin adenine dinucleotide binding	GENE07085	MOX	3e-70	Alcohol oxidase [Source:SWISS;Acc:P04842]	203.555	195.838	180.545	528.943	446.034	509.919	649.238	613.817	707.186	5e-05	1.71	5e-05	2.15	0.0001	0.439
Light:Flavin adenine dinucleotide binding	GENE00783	IVD	5e-130	Isovaleryl-CoA dehydrogenase, mitochondrial [Source:SWISS;Acc:P26440]	84.8242	84.2423	82.7008	98.5557	116.347	100.437	136.778	145.489	121.457	5e-05	0.718	5e-05	1.16	0.00045	0.441
Light:Flavin adenine dinucleotide binding	GENE03776	SDH1	0	Probable succinate dehydrogenase [ubiquinone] flavoprotein subunit, mitochondrial [Source:SWISS;Acc:Q9UTJ7]	9.4958	7.73152	10.0481	12.5321	14.8502	11.9496	16.4373	21.9825	17.7132	5e-05	0.8	5e-05	1.3	0.00135	0.495
Light:Flavin adenine dinucleotide binding	GENE01822	GOD	5e-43	Glucose oxidase [Source:SWISS;Acc:P81156]	20.8447	17.3375	17.7509	27.1337	27.3468	27.2256	53.3133	59.2894	58.2706	5e-05	0.854	5e-05	1.91	5e-05	1.06
Light:Flavin adenine dinucleotide binding	GENE11426	CHDH	9e-21	Choline dehydrogenase, mitochondrial [Source:SWISS;Acc:Q8BJ64]	180.744	177.457	183.199	263.459	233.324	245.245	1058.05	897.911	1121.92	5e-05	0.74	5e-05	2.74	5e-05	1.99
Light:Flavin adenine dinucleotide binding	GENE11460	6-HDNO	5e-25	6-hydroxy-D-nicotine oxidase [Source:SWISS;Acc:P08159]	0.185269	0	0.298223	3.09898	4.02607	2.71885	47.955	45.9997	51.3349	0.2145	4.66	0.2077	8.67	5e-05	4.01
Light:Flavin adenine dinucleotide binding	GENE11427	BETA	3e-17	Oxygen-dependent choline dehydrogenase [Source:SWISS;Acc:Q6FDF9]	159.088	142.072	152.092	191.027	205.706	221.784	816.17	741.325	862.171	5e-05	0.73	5e-05	2.74	5e-05	2
Light:Flavin adenine dinucleotide binding	GENE03976	BETA	8e-40	Oxygen-dependent choline dehydrogenase [Source:SWISS;Acc:Q8D3K2]	22.2968	24.552	22.5048	37.5642	37.3914	42.5522	20.385	23.2827	22.9155	5e-05	1.06	0.0455	0.24	5e-05	-0.821
Light:Flavin adenine dinucleotide binding	GENE03530	YUC3	4e-33	Probable indole-3-pyruvate monooxygenase YUCCA3 [Source:SWISS;Acc:O23024]	0.574086	0.863632	0.120099	0.452444	0.605726	0.909164	8.29241	7.68451	5.96868	1	0.403	0.0002	4.05	5e-05	3.65
Light:Flavin adenine dinucleotide binding	GENE07997	SOL5	2e-16	Bifunctional solanapyrone synthase [Source:SWISS;Acc:D7UQ40]	6.3243	4.32518	3.4525	6.78109	8.77844	7.52271	22.045	25.7842	18.4707	0.00045	0.87	5e-05	2.54	5e-05	1.66
Light:Flavin adenine dinucleotide binding	GENE11362	SDH	5e-27	L-sorbose 1-dehydrogenase [Source:SWISS;Acc:Q47944]	13.3555	13.4408	14.4265	6.903	7.93521	8.72237	123.223	134.791	121.025	0.02905	-0.587	5e-05	3.51	5e-05	4.1
Light:Flavin adenine dinucleotide binding	GENE12927	GOD	6e-67	Glucose oxidase [Source:SWISS;Acc:P81156]	9.94031	11.1222	9.61108	8.02841	5.5839	6.18478	39.8896	39.2288	44.3704	0.055	-0.293	5e-05	2.43	5e-05	2.72
Light:Flavin adenine dinucleotide binding	GENE02545	ALKJ	6e-51	Alcohol dehydrogenase [acceptor] [Source:SWISS;Acc:Q9WWW2]	89.6699	75.5656	82.0894	66.8787	63.1606	82.5452	142.702	141.593	162.18	0.808	0.0283	5e-05	1.18	5e-05	1.15
Light:Flavin adenine dinucleotide binding	GENE02375	FMO2	3e-29	Dimethylaniline monooxygenase [N-oxide-forming] 2 [Source:SWISS;Acc:P17635]	43.8761	35.8459	42.635	24.3327	25.2901	26.5807	64.3216	52.6394	66.9032	0.0039	-0.342	5e-05	0.977	5e-05	1.32
Light:Flavin adenine dinucleotide binding	GENE13899	P2OX	0	Pyranose 2-oxidase [Source:SWISS;Acc:Q8J2V8]	17.7312	15.3851	16.2935	6.66654	5.44957	7.46662	22.5598	25.8963	28.9481	5e-05	-1.02	5e-05	1.02	5e-05	2.04
Light:Flavin adenine dinucleotide binding	GENE13714	AOD1	2e-44	Alcohol oxidase [Source:SWISS;Acc:Q00922]	120.527	126.276	140.551	94.5176	88.0677	96.8057	44.8911	46.5086	54.3601	0.2915	-0.122	5e-05	-1.08	5e-05	-0.966
Light:Flavin adenine dinucleotide binding	GENE07178	FMO1	5e-38	Thiol-specific monooxygenase [Source:SWISS;Acc:Q9HFE4]	17.6323	15.4952	16.875	10.4422	6.12227	9.5271	2.35574	2.98302	1.996	5e-05	-0.628	5e-05	-2.43	5e-05	-1.81
Light:Flavin adenine dinucleotide binding	GENE09118	VBS	1e-18	Versicolorin B synthase [Source:SWISS;Acc:Q12062]	9.54306	8.95058	8.8045	3.53078	3.25508	3.61898	2.4745	3.02629	3.92035	0.0002	-1.08	0.0001	-1.2	0.7256	-0.119
Function	Gene	Orthologous	E-value	Description	EXP:W1	EXP:W2	EXP:W3	EXP:B1	EXP:B2	EXP:B3	EXP:BP1	EXP:BP2	EXP:BP3	W vs. B: P-value	W vs B: log2 (Fold change)	W vs BP: P-value	W vs BP: log2 (Fold change)	B vs BP: P-value	B vs BP: log2 (Fold change)
Receptor:G-protein	GENE11935	GPA-1	2e-20	Guanine nucleotide-binding protein alpha-1 subunit [Source:SWISS;Acc:P28051]	33.9366	33.0159	32.2839	31.2351	29.4205	37.5644	51.2699	55.6632	55.0558	0.0141	0.291	5e-05	1.1	5e-05	0.806
Receptor:G-protein	GENE07094	GPA1	6e-41	Guanine nucleotide-binding protein alpha-1 subunit [Source:SWISS;Acc:P87032]	257.226	243.5	227.313	347.031	361.323	356.659	716.53	740.72	667.492	5e-05	0.876	5e-05	1.84	5e-05	0.964
Receptor:G-protein	GENE11436	GPA4	2e-53	Guanine nucleotide-binding protein alpha-4 subunit [Source:SWISS;Acc:P87035]	52.4438	47.9584	43.4657	60.295	57.1134	56.1242	90.7151	95.0509	93.5449	5e-05	0.616	5e-05	1.32	5e-05	0.697
Receptor:G-protein	GENE08321	GPA4	1e-39	Guanine nucleotide-binding protein alpha-4 subunit [Source:SWISS;Acc:P87035]	7.86064	8.58208	7.5293	7.62327	6.933	7.29128	29.645	24.6288	29.5157	0.3043	0.186	5e-05	2.2	5e-05	2.01
Receptor:G-protein	GENE07231	GPA4	2e-37	Guanine nucleotide-binding protein alpha-4 subunit [Source:SWISS;Acc:P87035]	41.8561	37.9297	41.2851	23.69	22.5777	31.0908	52.0865	57.0569	50.1016	0.01905	-0.275	5e-05	0.802	5e-05	1.07
Receptor:G-protein	GENE08347	CGP1	0	Guanine nucleotide-binding protein subunit alpha [Source:SWISS;Acc:P30675]	218.259	212.101	216.392	317.75	312.085	332.23	326.069	322.882	345.295	5e-05	0.927	5e-05	1.09	0.18535	0.159
Receptor:G-protein	GENE02983	GPA1	4e-37	Guanine nucleotide-binding protein subunit alpha [Source:SWISS;Acc:Q00580]	62.3049	68.2323	74.1454	57.9049	49.7334	63.5323	166.038	188.202	169.727	0.7584	0.0361	5e-05	1.66	5e-05	1.62
Function	Gene	Orthologous	E-value	Description	EXP:W1	EXP:W2	EXP:W3	EXP:B1	EXP:B2	EXP:B3	EXP:BP1	EXP:BP2	EXP:BP3	W vs. B: P-value	W vs B: log2 (Fold change)	W vs BP: P-value	W vs BP: log2 (Fold change)	B vs BP: P-value	B vs BP: log2 (Fold change)
Signal transduction:Serine/Threonine protein kinase	GENE03744	PKN5	2e-07	Serine/threonine-protein kinase pkn5 [Source:SWISS;Acc:P54737]	8.46738	10.1322	9.25027	10.4085	9.78833	9.90369	47.0134	43.1007	54.4835	0.01055	0.468	5e-05	2.77	5e-05	2.3
Signal transduction:Serine/Threonine protein kinase	GENE09503	RIPK1	2e-16	Receptor-interacting serine/threonine-protein kinase 1 [Source:SWISS;Acc:Q13546]	21.3569	18.065	17.1245	35.0046	32.6467	35.4248	24.8993	22.0422	22.5376	5e-05	1.13	5e-05	0.634	0.0003	-0.494
Signal transduction:Serine/Threonine protein kinase	GENE04627	BCK1	6e-86	Serine/threonine-protein kinase BCK1/SLK1/SSP31 [Source:SWISS;Acc:Q01389]	15.6139	13.5733	13.6947	11.6055	9.01709	13.8099	59.2655	57.6031	61.5224	0.6457	-0.0614	5e-05	2.41	5e-05	2.47
Signal transduction:Serine/Threonine protein kinase	GENE11672	SMU1	1e-33	Serine/threonine-protein kinase SMU1 [Source:SWISS;Acc:Q4P5N0]	94.1373	108.098	101.606	74.7696	57.1988	70.8656	247.115	187.892	252.929	0.0037	-0.343	5e-05	1.48	5e-05	1.82
Signal transduction:Serine/Threonine protein kinase	GENE11673	SMU1	2e-170	Serine/threonine-protein kinase SMU1 [Source:SWISS;Acc:Q4P5N0]	81.8408	82.3823	85.6569	60.4507	36.941	58.9035	175.286	159.836	221.71	0.03765	-0.248	5e-05	1.57	5e-05	1.81
Signal transduction:Serine/Threonine protein kinase	GENE06494	HRK1	9e-49	Serine/threonine-protein kinase haspin homolog hrk1 [Source:SWISS;Acc:O13924]	9.9927	11.8998	10.1349	3.22206	3.13059	4.38783	1.37488	0.705594	1.89356	5e-05	-1.23	5e-05	-2.61	5e-05	-1.38
Signal transduction:Serine/Threonine protein kinase	GENE12206	BUB1	1e-81	Checkpoint serine/threonine-protein kinase bub1 [Source:SWISS;Acc:O94751]	31.3293	30.5207	31.6298	15.8745	16.2417	20.5986	11.622	9.14119	12.9068	5e-05	-0.494	5e-05	-1.1	5e-05	-0.607
Signal transduction:Serine/Threonine protein kinase	GENE02585	ARK1	8e-133	Serine/threonine-protein kinase ark1 [Source:SWISS;Acc:O59790]	16.0829	13.5422	14.7987	3.095	2.83201	3.35657	2.08839	1.20718	1.6384	5e-05	-1.89	5e-05	-2.8	0.0554	-0.915
Function	Gene	Orthologous	E-value	Description	EXP:W1	EXP:W2	EXP:W3	EXP:B1	EXP:B2	EXP:B3	EXP:BP1	EXP:BP2	EXP:BP3	W vs. B: P-value	W vs B: log2 (Fold change)	W vs BP: P-value	W vs BP: log2 (Fold change)	B vs BP: P-value	B vs BP: log2 (Fold change)
Signal transduction:Mitogen activated protein kinase	GENE05203	MKP2	2e-168	Mitogen-activated protein kinase 2 [Source:SWISS;Acc:O42781]	18.1222	20.3048	22.0608	56.0811	57.655	66.6351	146.795	167.957	152.354	5e-05	1.88	5e-05	3.15	5e-05	1.26
Signal transduction:Mitogen activated protein kinase	GENE12493	MKP2	2e-132	Mitogen-activated protein kinase 2 [Source:SWISS;Acc:O42781]	85.2143	84.645	76.3005	74.2729	81.2135	73.3271	1088.04	1064.45	1033.87	0.03485	0.249	5e-05	4.04	5e-05	3.79
Signal transduction:Mitogen activated protein kinase	GENE11713	MKP2	2e-142	Mitogen-activated protein kinase 2 [Source:SWISS;Acc:O42781]	115.786	101.904	104.073	49.592	48.9091	49.6442	41.3775	44.8896	45.6144	5e-05	-0.778	5e-05	-1.02	0.0837	-0.243
Function	Gene	Orthologous	E-value	Description	EXP:W1	EXP:W2	EXP:W3	EXP:B1	EXP:B2	EXP:B3	EXP:BP1	EXP:BP2	EXP:BP3	W vs. B: P-value	W vs B: log2 (Fold change)	W vs BP: P-value	W vs BP: log2 (Fold change)	B vs BP: P-value	B vs BP: log2 (Fold change)
Signal transduction:Dual specificity protein kinase	GENE02963	FUZ7	4e-133	Dual specificity protein kinase FUZ7 [Source:SWISS;Acc:Q99078]	1.71071	1.38554	1.79631	2.80216	1.14575	2.77639	8.65756	11.4123	7.00038	0.0361	0.74	5e-05	2.8	5e-05	2.06
Signal transduction:Dual specificity protein kinase	GENE10485	FUZ7	1e-92	Dual specificity protein kinase FUZ7 [Source:SWISS;Acc:Q99078]	62.7809	65.3683	66.5445	51.2071	57.244	67.1089	138.32	130.803	138.654	0.4248	0.0944	5e-05	1.5	5e-05	1.4
Signal transduction:Dual specificity protein kinase	GENE04883	FUZ7	4e-103	Dual specificity protein kinase FUZ7 [Source:SWISS;Acc:Q99078]	1.80978	1.65743	1.90851	1.76522	2.03476	1.07537	7.9135	7.35041	8.45259	1	0.176	5e-05	2.57	5e-05	2.39
Function	Gene	Orthologous	E-value	Description	EXP:W1	EXP:W2	EXP:W3	EXP:B1	EXP:B2	EXP:B3	EXP:BP1	EXP:BP2	EXP:BP3	W vs. B: P-value	W vs B: log2 (Fold change)	W vs BP: P-value	W vs BP: log2 (Fold change)	B vs BP: P-value	B vs BP: log2 (Fold change)
Decompose and cell wall structure:Glucanase	GENE10694	CELD	7e-45	Endoglucanase E-4 [Source:SWISS;Acc:P26221]	69.6897	75.9554	69.6319	132.685	152.24	157.815	81.7962	94.0314	109.825	5e-05	1.3	5e-05	0.818	0.0004	-0.484
Decompose and cell wall structure:Glucanase	GENE10384	EGLX	7e-30	Probable endo-1,3(4)-beta-glucanase NFIA_089530 [Source:SWISS;Acc:A1DHY9]	1.78113	4.46638	5.56552	16.0799	16.5851	22.543	5.08429	3.31703	4.83634	5e-05	2.62	0.22875	0.615	0.00015	-2
Decompose and cell wall structure:Glucanase	GENE10695	EGLA	2e-24	Endoglucanase A [Source:SWISS;Acc:Q5YLG1]	77.8345	81.4968	82.9031	156.556	177.376	157.364	84.7947	87.8526	100.966	5e-05	1.32	5e-05	0.537	5e-05	-0.784
Decompose and cell wall structure:Glucanase	GENE11419	NEG-1	2e-38	Endo-1,6-beta-D-glucanase [Source:SWISS;Acc:Q7M4T0]	8.29157	7.12264	9.00687	17.405	23.6248	17.6534	8.94567	11.2232	8.02246	5e-05	1.54	0.00155	0.534	5e-05	-1.01
Decompose and cell wall structure:Glucanase	GENE03583	NEG-1	5e-30	Endo-1,6-beta-D-glucanase [Source:SWISS;Acc:Q7M4T0]	179.267	176.679	169.012	143.388	150.935	158.848	371.327	345.782	395.985	0.5093	0.0733	5e-05	1.48	5e-05	1.4
Decompose and cell wall structure:Glucanase	GENE02657	CEL2	0	Exoglucanase [Source:SWISS;Acc:Q92400]	21.4056	17.5037	17.718	12.266	12.7841	12.2258	86.2357	93.0013	78.5921	0.02895	-0.314	5e-05	2.5	5e-05	2.81
Decompose and cell wall structure:Glucanase	GENE14269	CEL2	0	Exoglucanase [Source:SWISS;Acc:Q92400]	10.67	12.6783	8.43974	29.3053	22.6796	25.2452	5.46792	6.01807	7.54635	5e-05	1.57	0.04405	-0.356	5e-05	-1.93
Decompose and cell wall structure:Glucanase	GENE02634	EGLD	9e-24	Probable endo-beta-1,4-glucanase D [Source:SWISS;Acc:A1DBS6]	222.075	216.837	220.344	177.378	221.032	229.867	16.1066	19.6101	11.3528	0.02115	0.268	5e-05	-3.47	5e-05	-3.75
Decompose and cell wall structure:Glucanase	GENE12162	EGLB	3e-109	Endo-beta-1,4-glucanase B [Source:SWISS;Acc:O74706]	209.496	186.604	201.095	158.907	196.064	213.322	11.7357	10.9552	11.4054	0.21145	0.141	5e-05	-3.79	5e-05	-3.93
Decompose and cell wall structure:Glucanase	GENE05123	CEL74A	0	Xyloglucanase [Source:SWISS;Acc:Q7Z9M8]	61.812	61.6547	64.3731	47.2527	42.3172	62.0609	2.72857	2.69869	3.28849	0.6828	-0.0463	5e-05	-4.06	5e-05	-4.02
Decompose and cell wall structure:Glucanase	GENE12716	NEG-1	1e-26	Endo-1,6-beta-D-glucanase [Source:SWISS;Acc:Q7M4T0]	68.4823	66.9964	70.1883	49.2119	47.5664	53.1973	19.105	23.1013	18.1482	0.2498	-0.133	5e-05	-1.43	5e-05	-1.3
Decompose and cell wall structure:Glucanase	GENE08351	EG 1	1e-87	Endoglucanase 1 [Source:SWISS;Acc:P23044]	151.443	151.589	158.086	92.1923	83.5574	90.3723	14.1154	15.1108	11.6881	0.0001	-0.47	5e-05	-3.13	5e-05	-2.67
Decompose and cell wall structure:Glucanase	GENE00810	XGEA	8e-54	Xyloglucan-specific endo-beta-1,4-glucanase A [Source:SWISS;Acc:Q5BG78]	32.7412	27.6788	27.0899	25.2991	26.0662	23.4674	2.47066	4.14194	3.25729	0.931	0.0124	5e-05	-2.77	5e-05	-2.79
Decompose and cell wall structure:Glucanase	GENE00214	CBH1	0	Exoglucanase 1 [Source:SWISS;Acc:P13860]	502.681	482.974	486.16	239.043	246.913	320.963	27.4071	25.4473	27.0612	5e-05	-0.654	5e-05	-3.85	5e-05	-3.2
Decompose and cell wall structure:Glucanase	GENE09363	EGLD	2e-53	Probable endo-beta-1,4-glucanase D [Source:SWISS;Acc:A2R5N0]	438.347	419.158	452.502	204.385	181.574	220.738	14.1283	16.1726	15.8482	5e-05	-0.77	5e-05	-4.44	5e-05	-3.67
Decompose and cell wall structure:Glucanase	GENE00319	CBH1	0	Exoglucanase 1 [Source:SWISS;Acc:P13860]	350.947	317.692	332.82	194.706	186.79	243.242	43.653	41.2725	39.2098	0.0003	-0.397	5e-05	-2.65	5e-05	-2.25
Decompose and cell wall structure:Glucanase	GENE01139	EGLD	2e-51	Probable endo-beta-1,4-glucanase D [Source:SWISS;Acc:A2R5N0]	322.405	322.63	328.493	150.76	126.954	163.045	36.6122	46.3163	49.0638	5e-05	-0.914	5e-05	-2.59	5e-05	-1.68
Decompose and cell wall structure:Glucanase	GENE13152	CELC	5e-14	Endoglucanase C [Source:SWISS;Acc:A3DJ77]	648.699	639.219	593.74	358.244	336.107	365.583	119.195	126.857	111.823	5e-05	-0.557	5e-05	-2.19	5e-05	-1.64
Decompose and cell wall structure:Glucanase	GENE10521	EGL2	6e-131	Endoglucanase EG-II [Source:SWISS;Acc:P07982]	264.887	242.044	242.982	119.567	135.307	149.923	15.9892	17.8102	18.6885	5e-05	-0.682	5e-05	-3.54	5e-05	-2.86
Decompose and cell wall structure:Glucanase	GENE02410	XGEA	9e-35	Probable xyloglucan-specific endo-beta-1,4-glucanase A [Source:SWISS;Acc:A2Q877]	166.711	157.139	151.604	69.2212	70.0715	90.4716	5.01992	4.86801	4.12639	5e-05	-0.82	5e-05	-4.84	5e-05	-4.02
Decompose and cell wall structure:Glucanase	GENE04903	CEL3	7e-155	Exoglucanase 3 [Source:SWISS;Acc:P49075]	603.863	553.967	519.695	328.828	328.614	315.641	48.5937	52.8956	44.9285	5e-05	-0.514	5e-05	-3.21	5e-05	-2.7
Function	Gene	Orthologous	E-value	Description	EXP:W1	EXP:W2	EXP:W3	EXP:B1	EXP:B2	EXP:B3	EXP:BP1	EXP:BP2	EXP:BP3	W vs. B: P-value	W vs B: log2 (Fold change)	W vs BP: P-value	W vs BP: log2 (Fold change)	B vs BP: P-value	B vs BP: log2 (Fold change)
Melanogenesis	GENE13304	TYR1	0	Tyrosinase [Source:SWISS;Acc:A7BHQ9]	6.17438	5.13158	6.39418	15.3585	13.2527	13.2481	509.294	527.441	503.212	5e-05	1.55	5e-05	6.73	5e-05	-5.18
Melanogenesis	GENE13303	TYR1	0	Tyrosinase [Source:SWISS;Acc:A7BHQ9]	6.97117	6.67052	8.12173	19.8581	18.5521	21.7725	498.751	520.481	527.616	5e-05	1.68	5e-05	6.44	5e-05	-4.76
Melanogenesis	GENE02393	TYR1	3.94224e-45	Tyrosinase [Source:SWISS;Acc:A7BHQ9]	114.984	115.266	124.782	234.571	199.6	235.848	353.422	351.551	364.152	5e-05	1.16	5e-05	1.89	5e-05	-0.735
Melanogenesis	GENE09123	MELC2	3e-29	Tyrosinase [Source:SWISS;Acc:P07524]	2.51928	1.78671	3.08423	2.35641	2.7973	3.33852	6.26845	7.23076	5.70402	0.21145	0.423	5e-05	1.76	0.0001	-1.33
Function	Gene	Orthologous	E-value	Description	EXP:W1	EXP:W2	EXP:W3	EXP:B1	EXP:B2	EXP:B3	EXP:BP1	EXP:BP2	EXP:BP3	W vs. B: P-value	W vs B: log2 (Fold change)	W vs BP: P-value	W vs BP: log2 (Fold change)	B vs BP: P-value	B vs BP: log2 (Fold change)
Decompose and cell wall structure:Chitin	GENE14423	CDA	2e-39	Chitin deacetylase [Source:SWISS;Acc:P50325]	311.472	314.018	330.709	444.466	437.683	430.815	579.113	546.081	660.381	5e-05	0.73	5e-05	1.27	5e-05	0.537
Decompose and cell wall structure:Chitin	LEG00459	CDA	1e-53	Chitin deacetylase [Source:SWISS;Acc:P50325]	7.12693	6.74451	4.3666	28.3472	27.561	28.2519	68.0001	60.7276	69.9193	5e-05	2.51	5e-05	3.76	5e-05	1.26
Decompose and cell wall structure:Chitin	GENE10316	CDA	3e-92	Chitin deacetylase [Source:SWISS;Acc:P50325]	853.939	805.461	803.834	2881.92	3229.7	2994.52	1397.07	1430.03	1477.89	5e-05	2.18	5e-05	1.21	5e-05	-0.98
Decompose and cell wall structure:Chitin	GENE09832	CDA	2e-83	Chitin deacetylase [Source:SWISS;Acc:P82476]	1.12984	3.01387	1.42202	4.09241	4.01432	4.91542	17.2342	19.4476	19.3188	5e-05	1.56	5e-05	3.75	5e-05	2.18
Decompose and cell wall structure:Chitin	GENE00553	CDA	8e-08	Chitin deacetylase [Source:SWISS;Acc:P50325]	3.86478	4.48586	3.4433	53.7865	57.8041	55.9905	13.5727	12.3436	14.7154	5e-05	4.17	5e-05	2.21	5e-05	-1.96
Decompose and cell wall structure:Chitin	GENE12379	CHR4	2e-23	Chitin synthase regulatory factor 4 [Source:SWISS;Acc:O94614]	23.4264	23.9408	28.2212	25.6865	19.4626	24.8082	56.4398	42.616	62.7831	0.0859	0.203	5e-05	1.58	5e-05	1.37
Decompose and cell wall structure:Chitin	GENE13399	CHS3	0	Chitin synthase 3 [Source:SWISS;Acc:Q99126]	6.15662	6.50486	6.45733	6.9232	4.96872	6.7179	71.1043	78.6021	85.5064	0.0791	0.254	5e-05	3.94	5e-05	3.69
Decompose and cell wall structure:Chitin	GENE01738	CHS7	1e-138	Chitin synthase export chaperone [Source:SWISS;Acc:P0CM73]	706.901	678.211	656.507	1276.31	1350.52	1310.67	673.792	684.868	664.424	5e-05	1.27	0.01145	0.264	5e-05	-1.01
Decompose and cell wall structure:Chitin	GENE09891	CHS1	1e-73	Chitin synthase 1 [Source:SWISS;Acc:P30598]	285.455	282.933	274.157	260.68	247.562	259.858	489.201	430.61	531.401	0.05395	0.208	5e-05	1.08	5e-05	0.872
Decompose and cell wall structure:Chitin	GENE09890	CHS1	3e-164	Chitin synthase 1 [Source:SWISS;Acc:P30598]	190.014	195.209	194.627	163.648	145.903	168.752	343.878	298.382	382.76	0.6712	0.0464	5e-05	1.22	5e-05	1.17
Decompose and cell wall structure:Chitin	GENE06561	CHIA1	1e-11	Chitinase A1 [Source:SWISS;Acc:P20533]	187.386	185.681	204.229	106.108	118.312	100.558	197.362	227.993	193.77	5e-05	-0.617	0.00055	0.39	5e-05	1
Decompose and cell wall structure:Chitin	GENE02689	CHI1	1e-85	Chitinase 1 [Source:SWISS;Acc:P29025]	305.284	299.791	293.18	161.934	162.542	171.215	33.2455	36.2332	32.8383	5e-05	-0.628	5e-05	-2.78	5e-05	-2.16
Decompose and cell wall structure:Chitin	GENE01274	CHI1	1e-64	Chitinase 1 [Source:SWISS;Acc:P29026]	70.8617	68.5598	69.63	23.0939	25.8918	29.072	6.02841	5.62703	4.76041	5e-05	-1.13	5e-05	-3.29	5e-05	-2.16
Decompose and cell wall structure:Chitin	GENE08074	DEAA	9e-07	Chitin disaccharide deacetylase [Source:SWISS;Acc:Q99PX1]	734.128	734.591	680.755	309.689	301.666	341.135	214.198	224.642	209.533	5e-05	-0.874	5e-05	-1.46	5e-05	-0.585
Decompose and cell wall structure:Chitin	GENE02900	CHIA	3e-33	Acidic mammalian chitinase [Source:SWISS;Acc:Q6RY07]	58.5159	52.5644	45.8749	27.5563	17.9543	24.6394	13.3985	14.2374	12.4709	5e-05	-0.788	5e-05	-1.53	5e-05	-0.75
Function	Gene	Orthologous	E-value	Description	EXP:W1	EXP:W2	EXP:W3	EXP:B1	EXP:B2	EXP:B3	EXP:BP1	EXP:BP2	EXP:BP3	W vs. B: P-value	W vs B: log2 (Fold change)	W vs BP: P-value	W vs BP: log2 (Fold change)	B vs BP: P-value	B vs BP: log2 (Fold change)
Decompose and cell wall structure:Laccase	GENE08975	LCC3	2e-78	Laccase-3 [Source:SWISS;Acc:Q99049]	6.50078	13.8455	9.34191	11.9924	9.84642	13.1378	43.2691	40.0534	43.0698	0.00965	0.583	5e-05	2.47	5e-05	1.88
Decompose and cell wall structure:Laccase	GENE13128	LCC2	2e-155	Laccase-2 [Source:SWISS;Acc:Q12718]	26.4863	28.0285	26.5838	658.222	630.23	740.739	166.687	157.584	179.938	5e-05	4.88	5e-05	2.88	5e-05	-2
Decompose and cell wall structure:Laccase	GENE01880	LCC2	0	Laccase-2 [Source:SWISS;Acc:Q12542]	16.5866	16.6046	13.336	64.2807	53.4637	65.4566	26.883	24.3496	27.063	5e-05	2.27	5e-05	1.14	5e-05	-1.13
Decompose and cell wall structure:Laccase	GENE08974	LAC1	4e-17	Laccase [Source:SWISS;Acc:D0VWU3]	7.08592	6.1035	8.84131	5.73877	8.99888	7.2743	33.4822	48.3092	37.5004	0.4106	0.346	5e-05	2.8	5e-05	2.45
Decompose and cell wall structure:Laccase	GENE03778	LCC2	4e-151	Laccase-2 [Source:SWISS;Acc:Q12542]	0.975124	0.689389	0.672148	1.01692	0.861915	1.31801	25.4084	20.1816	18.7619	1	0.825	5e-05	5.18	5e-05	4.35
Decompose and cell wall structure:Laccase	GENE13704	LCC2	2e-120	Laccase-2 [Source:SWISS;Acc:Q12718]	11.6339	10.9143	10.66	6.68783	5.94299	6.1154	24.465	21.9507	29.333	0.0097	-0.566	5e-05	1.53	5e-05	2.09
Decompose and cell wall structure:Laccase	GENE03794	LCC2	5e-122	Laccase-2 [Source:SWISS;Acc:Q12542]	23.5903	26.6782	22.1494	20.5794	16.6067	22.3763	9.24426	10.1651	8.91013	0.98945	-0.000784	5e-05	-0.994	5e-05	-0.996
Decompose and cell wall structure:Laccase	GENE09463	LCC2	2e-147	Laccase-2 [Source:SWISS;Acc:Q12542]	14.3802	12.9289	15.2867	11.4085	11.7149	12.6877	5.60437	5.25065	3.65876	0.5293	0.089	5e-05	-1.17	5e-05	-1.26
Decompose and cell wall structure:Laccase	GENE14533	LAC	0	Laccase [Source:SWISS;Acc:Q01679]	22.2679	19.646	18.6479	16.632	16.1625	17.5845	2.25117	1.62301	2.34356	0.7827	0.0365	5e-05	-2.89	5e-05	-2.93
Decompose and cell wall structure:Laccase	GENE06165	LCC2	1e-148	Laccase-2 [Source:SWISS;Acc:Q12542]	4.70304	4.80593	4.8043	3.12377	1.32848	1.35335	1.22781	1.37656	1.38076	0.00155	-0.955	5e-05	-1.52	1	-0.561
Decompose and cell wall structure:Laccase	GENE13954	LCC4	1e-135	Laccase-4 [Source:SWISS;Acc:Q12719]	27.3256	27.938	24.0918	4.76634	4.23398	5.85628	2.85662	1.85384	2.35167	5e-05	-2.19	5e-05	-3.14	0.00065	-0.955
Decompose and cell wall structure:Laccase	GENE06349	LCC2	0	Laccase-2 [Source:SWISS;Acc:Q12718]	1019.41	984.833	881.875	275.456	330.604	264.105	152.48	165.05	142.661	5e-05	-1.44	5e-05	-2.3	5e-05	-0.862
Function	Gene	Orthologous	E-value	Description	EXP:W1	EXP:W2	EXP:W3	EXP:B1	EXP:B2	EXP:B3	EXP:BP1	EXP:BP2	EXP:BP3	W vs. B: P-value	W vs B: log2 (Fold change)	W vs BP: P-value	W vs BP: log2 (Fold change)	B vs BP: P-value	B vs BP: log2 (Fold change)
Decompose and cell wall structure:N-Glycan biosynthesis	GENE05404	ALG14	7e-44	UDP-N-acetylglucosamine transferase subunit alg14 [Source:SWISS;Acc:O14199]	377.575	366.406	346.479	132.13	131.995	119.047	238.624	246.312	232.813	5e-05	-1.16	0.0047	-0.311	5e-05	0.843
Decompose and cell wall structure:N-Glycan biosynthesis	GENE02402	ALG12	2e-77	Probable Dol-P-Man:Man(7)GlcNAc(2)-PP-Dol alpha-1,6-mannosyltransferase [Source:SWISS;Acc:Q9VH78]	14.6399	17.4328	17.4331	10.469	7.71143	10.6049	6.02058	4.92058	6.20974	0.0105	-0.381	5e-05	-1.09	5e-05	-0.714
Decompose and cell wall structure:N-Glycan biosynthesis	GENE00072	DOLPP1	6e-23	Dolichyldiphosphatase 1 [Source:SWISS;Acc:Q86YN1]	101.907	132.836	114.093	190.263	245.375	179.345	362.092	422.277	334.415	5e-05	1.14	5e-05	2.08	5e-05	0.944
Decompose and cell wall structure:N-Glycan biosynthesis	GENE09974	ALG8	5e-156	Dolichyl pyrophosphate Glc1Man9GlcNAc2 alpha-1,3-glucosyltransferase [Source:SWISS;Acc:Q4IJT0]	69.8101	69.2068	57.4222	113.892	127.319	104.043	58.5048	65.6694	60.3689	5e-05	1.11	0.1558	0.165	5e-05	-0.944
Function	Gene	Orthologous	E-value	Description	EXP:W1	EXP:W2	EXP:W3	EXP:B1	EXP:B2	EXP:B3	EXP:BP1	EXP:BP2	EXP:BP3	W vs. B: P-value	W vs B: log2 (Fold change)	W vs BP: P-value	W vs BP: log2 (Fold change)	B vs BP: P-value	B vs BP: log2 (Fold change)
Decompose and cell wall structure:O-Glycan biosynthesis	GENE13952	MNT1	3e-121	Glycolipid 2-alpha-mannosyltransferase 1 [Source:SWISS;Acc:Q00310]	19.0731	21.1105	23.8217	55.8557	48.6907	59.7454	23.4171	21.2722	17.0191	5e-05	1.7	0.00435	0.374	5e-05	-1.33
Decompose and cell wall structure:O-Glycan biosynthesis	GENE07839	MNT2	2e-124	Glycolipid 2-alpha-mannosyltransferase 2 [Source:SWISS;Acc:P46592]	19.9608	23.2555	18.7005	39.3312	48.4428	41.7551	19.2224	23.4961	18.2041	5e-05	1.41	0.0071	0.355	5e-05	-1.06
Decompose and cell wall structure:O-Glycan biosynthesis	GENE02127	CXT1	2e-87	Beta-1,2-xylosyltransferase 1 [Source:SWISS;Acc:Q5K8R6]	35.218	36.3787	38.5128	43.7832	33.1395	48.7357	89.3489	94.0084	98.5316	0.0002	0.471	5e-05	1.71	5e-05	1.24
Function	Gene	Orthologous	E-value	Description	EXP:W1	EXP:W2	EXP:W3	EXP:B1	EXP:B2	EXP:B3	EXP:BP1	EXP:BP2	EXP:BP3	W vs. B: P-value	W vs B: log2 (Fold change)	W vs BP: P-value	W vs BP: log2 (Fold change)	B vs BP: P-value	B vs BP: log2 (Fold change)
Decompose and cell wall structure:Other-Glycan degradation	GENE03583	NEG-1	5e-30	Endo-1,6-beta-D-glucanase [Source:SWISS;Acc:Q7M4T0]	179.267	176.679	169.012	143.388	150.935	158.848	371.327	345.782	395.985	0.5093	0.0733	5e-05	1.48	5e-05	1.4
Decompose and cell wall structure:Other-Glycan degradation	GENE09895	I2C092	0	None [Source:SWISS;Acc:I2C092]	75.9592	74.9153	75.1314	48.1576	41.5385	55.733	12.9558	17.2128	13.8421	0.0019	-0.36	5e-05	-2	5e-05	-1.64
Decompose and cell wall structure:Other-Glycan degradation	GENE12716	NEG-1	1e-26	Endo-1,6-beta-D-glucanase [Source:SWISS;Acc:Q7M4T0]	68.4823	66.9964	70.1883	49.2119	47.5664	53.1973	19.105	23.1013	18.1482	0.2498	-0.133	5e-05	-1.43	5e-05	-1.3
Decompose and cell wall structure:Other-Glycan degradation	GENE03597	ALFA	6e-43	Alpha-L-fucosidase [Source:SWISS;Acc:P10901]	18.1348	21.3265	17.2226	21.1184	21.5189	22.2907	10.4305	7.80778	10.5711	0.00055	0.467	5e-05	-0.678	5e-05	-1.15
Decompose and cell wall structure:Other-Glycan degradation	GENE11419	NEG-1	2e-38	Endo-1,6-beta-D-glucanase [Source:SWISS;Acc:Q7M4T0]	8.29157	7.12264	9.00687	17.405	23.6248	17.6534	8.94567	11.2232	8.02246	5e-05	1.54	0.00155	0.534	5e-05	-1.01
Decompose and cell wall structure:Other-Glycan degradation	GENE02547	HEXO2	2e-95	Beta-hexosaminidase 2 [Source:SWISS;Acc:Q9SYK0]	99.2295	104.63	99.377	104.872	89.5924	93.2132	40.3888	42.1564	37.1826	0.02835	0.246	5e-05	-0.99	5e-05	-1.24
Decompose and cell wall structure:Other-Glycan degradation	GENE09329	FUCO2	3e-42	Alpha-L-fucosidase 2 [Source:SWISS;Acc:Q8L7W8]	45.2611	41.8219	38.8991	53.7255	45.3194	62.0379	23.9333	26.5887	23.2129	5e-05	0.589	0.0002	-0.458	5e-05	-1.05
Function	Gene	Orthologous	E-value	Description	EXP:W1	EXP:W2	EXP:W3	EXP:B1	EXP:B2	EXP:B3	EXP:BP1	EXP:BP2	EXP:BP3	W vs. B: P-value	W vs B: log2 (Fold change)	W vs BP: P-value	W vs BP: log2 (Fold change)	B vs BP: P-value	B vs BP: log2 (Fold change)
Primordia:Fruiting related Genes	GENE04053	PRIB	8e-06	Protein priB [Source:SWISS;Acc:P49412]	31.5803	32.2776	28.298	38.4839	38.9558	44.3233	56.5045	59.0448	62.1615	5e-05	0.709	5e-05	1.21	0.0002	0.5
Primordia:Fruiting related Genes	GENE01164	PRIB	1e-34	Protein priB [Source:SWISS;Acc:P49412]	101.682	104.924	101.647	148.639	134.275	156.575	71.8481	68.3276	74.3439	5e-05	0.792	0.04535	-0.218	5e-05	-1.01
Primordia:Fruiting related Genes	GENE12337	PRIB	7e-17	Protein priB [Source:SWISS;Acc:P49412]	27.8335	22.4524	24.0035	20.777	11.4945	19.6971	36.2687	34.5041	41.9065	0.0227	-0.273	5e-05	0.966	5e-05	1.24
Primordia:Fruiting related Genes	GENE05320	PRIB	2e-22	Protein priB [Source:SWISS;Acc:P49412]	70.9043	67.9965	74.0184	66.4887	67.2389	71.5262	55.8183	53.0123	63.6415	0.0404	0.255	0.55195	0.0703	0.16425	-0.187
Primordia:Fruiting related Genes	GENE01910	PRIB	1e-09	Protein priB [Source:SWISS;Acc:P49412]	55.7188	58.4947	60.879	44.5125	35.3729	44.021	24.4323	26.1352	32.3588	0.10185	-0.187	5e-05	-0.776	5e-05	-0.591
Primordia:Fruiting related Genes	GENE04039	PRI2	1e-57	DNA primase large subunit [Source:SWISS;Acc:O74761]	22.9792	23.9553	24.2977	10.1595	12.5537	11.5679	5.81666	6.60535	5.48677	0.00025	-0.715	5e-05	-1.84	5e-05	-1.12
Primordia:Fruiting related Genes	GENE04248	PRIB	3e-52	Protein priB [Source:SWISS;Acc:P49412]	353.722	343.955	383.109	140.988	137.134	160.789	163.68	166.801	179.092	5e-05	-1.03	5e-05	-0.767	0.04275	0.258
Primordia:Fruiting related Genes	GENE04247	PRIB	0	Protein priB [Source:SWISS;Acc:P49412]	318.2	302.249	310.762	103.087	105.722	127.373	112.457	116.438	134.753	5e-05	-1.13	5e-05	-0.985	0.2482	0.144
Primordia:Fruiting related Genes	GENE06969	KU80	6e-80	ATP-dependent DNA helicase II subunit 2 [Source:SWISS;Acc:Q2H6C5]	22.2636	19.1554	21.8215	8.45639	6.25418	10.9239	7.27261	7.28633	8.27357	5e-05	-0.946	5e-05	-1.1	0.2944	-0.16
Function	Gene	Orthologous	E-value	Description	EXP:W1	EXP:W2	EXP:W3	EXP:B1	EXP:B2	EXP:B3	EXP:BP1	EXP:BP2	EXP:BP3	W vs. B: P-value	W vs B: log2 (Fold change)	W vs BP: P-value	W vs BP: log2 (Fold change)	B vs BP: P-value	B vs BP: log2 (Fold change)
Primordia:Fruiting related Genes	GENE11393	CTG1	1e-40	Acid phosphatase PHO1 [Source:SWISS;Acc:P52291]	13.6177	15.5086	16.5493	31.9504	24.0475	28.0347	54.1416	51.0055	48.0373	5e-05	1.19	5e-05	2.1	5e-05	0.904
Primordia:Fruiting related Genes	GENE12227	FV-PDA	1e-33	Lactose permease [Source:SWISS;Acc:P07921]	36.8811	34.8073	40.7603	37.6819	33.475	42.6187	25.4747	25.9624	26.7052	0.0159	0.325	0.2024	-0.175	0.00135	-0.502
Primordia:Fruiting related Genes	GENE00452	POH1			3578.8	3305.23	3708.59	3493.46	3691.95	3930.17	2779.85	2707.79	2908.66	0.0004	0.398	0.349	-0.0977	0.0001	-0.499
Primordia:Fruiting related Genes	GENE04533	LE.FLP1			57.9963	44.2416	51.372	60.5964	58.9128	61.5271	22.4121	27.2244	25.9474	5e-05	0.542	0.0002	-0.596	5e-05	-1.14
Primordia:Fruiting related Genes	GENE00361	CGL2	5e-11	Probable allantoinase 1 [Source:SWISS;Acc:Q54SV3]	31.5144	28.253	30.8494	7.80601	8.29768	9.53114	5.64011	8.73064	7.1092	5e-05	-1.53	5e-05	-1.73	0.5077	-0.202
Primordia:Fruiting related Genes	GENE00561	FVH1			29.07	10.6916	18.1101	5.90365	1.42601	8.0624	2.98265	0	3.89141	0.0269	-1.55	0.0698	-2.77	0.2775	-1.21
Function	Gene	Orthologous	E-value	Description	EXP:W1	EXP:W2	EXP:W3	EXP:B1	EXP:B2	EXP:B3	EXP:BP1	EXP:BP2	EXP:BP3	W vs. B: P-value	W vs B: log2 (Fold change)	W vs BP: P-value	W vs BP: log2 (Fold change)	B vs BP: P-value	B vs BP: log2 (Fold change)
Primordia:Fruiting related Genes	GENE02198	pri30178 [AB195349]	1e-39	Histone H4 [Source:SWISS;Acc:P62792]	74.0494	88.5215	69.0259	27.8637	38.5867	27.5716	8.78489	14.6507	8.2736	5e-05	-1.1	5e-05	-2.53	5e-05	-1.44
Primordia:Fruiting related Genes	GENE08788	pri1n009 [AB195326]	4e-14	Zinc transporter ZIP9 [Source:SWISS;Acc:Q9NUM3]	65.5288	68.5065	69.3994	79.8082	78.0992	83.4022	96.2106	98.8669	94.7889	5e-05	0.589	5e-05	0.848	0.03855	0.256
Primordia:Fruiting related Genes	GENE11989	pri30080 [AB195334]			63.3264	75.6984	81.2018	64.7541	48.0055	63.0376	53.9404	48.1064	67.3785	0.80405	0.0355	0.90895	0.016	0.8929	-0.0221
Function	Gene	Orthologous	E-value	Description	EXP:W1	EXP:W2	EXP:W3	EXP:B1	EXP:B2	EXP:B3	EXP:BP1	EXP:BP2	EXP:BP3	W vs. B: P-value	W vs B: log2 (Fold change)	W vs BP: P-value	W vs BP: log2 (Fold change)	B vs BP: P-value	B vs BP: log2 (Fold change)
Primordia:Fruiting body formation SC	GENE00595	SC1	7e-10	Fruiting body protein SC1 [Source:SWISS;Acc:P04158]	83.4894	72.628	62.7293	1853.91	2027.99	1749.87	775.108	832.365	679.716	5e-05	4.96	5e-05	3.6	5e-05	-1.36
Primordia:Fruiting body formation SC	GENE00574	SC3	5e-25	Fruiting body protein SC3 [Source:SWISS;Acc:P16933]	198.468	211.121	186.876	61.3891	53.5443	26.6858	8.21813	26.4765	27.2334	5e-05	-1.84	5e-05	-3.08	0.00025	-1.24
Primordia:Fruiting body formation SC	GENE00600	SC3	8e-22	Fruiting body protein SC3 [Source:SWISS;Acc:P16933]	1937.66	2027.08	1838.3	12347.8	15652	10875.8	12556.5	13844.2	9923.55	5e-05	2.99	5e-05	2.9	0.50295	-0.0937
Primordia:Fruiting body formation SC	GENE00606	SC3	5e-22	Fruiting body protein SC3 [Source:SWISS;Acc:P16933]	161.623	160.933	176.042	1997.37	2429.87	1526.88	6488.44	7140.98	4483.46	5e-05	3.84	5e-05	5.43	5e-05	1.59
Primordia:Fruiting body formation SC	GENE05966	SC3	2e-24	Fruiting body protein SC3 [Source:SWISS;Acc:P16933]	6105.95	5997.53	8103.59	16145.8	16398.9	18662.4	21477.3	22399.1	25068.9	5e-05	1.54	5e-05	1.98	0.00145	0.432
Primordia:Fruiting body formation SC	GENE06439	SC3	8e-25	Fruiting body protein SC3 [Source:SWISS;Acc:P16933]	0	1.99333	3.10894	4.56882	4.32037	3.98354	125.653	143.062	146.477	0.28205	1.51	0.20385	6.54	5e-05	5.03
Primordia:Fruiting body formation SC	GENE06440	SC3	2e-13	Fruiting body protein SC3 [Source:SWISS;Acc:P16933]	6.81103	5.53718	5.4423	283.505	257.582	312.005	965.415	906.442	1137.67	5e-05	5.78	5e-05	7.66	5e-05	1.88
Primordia:Fruiting body formation SC	GENE00594	SC3	5e-28	Fruiting body protein SC3 [Source:SWISS;Acc:P16933]	20.6895	9.26562	33.8216	16.782	21.6054	22.3886	6.34839	7.29225	6.61821	0.7332	0.117	0.01035	-1.5	0.03015	-1.62
