# Supplementary material for: Comparative transcriptome analysis identified candidate genes involved in mycelium browning in Lentinula edodes
Source: BMC Genomics. 2019 Feb 8;20:121. doi: 10.1186/s12864-019-5509-4 (PMC6368761; doi:10.1186/s12864-019-5509-4)
Supplement: Supplementary file 7 — Table S7. List of differentially expressed carbohydrate-active enzymes (CAZyme) family genes. (XLSX 18 kb) [file 12864_2019_5509_MOESM7_ESM.xlsx]

## Sheet: Table S7
Supplementary Table S7. List of differentially expressed CAZyme family genes
CAZyme ID			W vs. B		W vs. BP		B vs. BP
CAZyme Class	CAZyme Family	CAZyme Subfamily Units	No. DEGs	DEG List	No. DEGs	DEG List	No. DEGs	DEG List
AA	AA1	AA1_1	4	GENE13128(AA1_1),GENE06349(AA1_1),GENE13954(AA1_1),GENE01880(AA1_1)	10	GENE13128(AA1_1),GENE06349(AA1_1),GENE06165(AA1_1),GENE08975(AA1_1),GENE14533(AA1_1),GENE13704(AA1_1),GENE03778(AA1_1),GENE09463(AA1_1),GENE01880(AA1_1),GENE13954(AA1_1)	7	GENE13128(AA1_1),GENE08975(AA1_1),GENE09463(AA1_1),GENE13704(AA1_1),GENE03778(AA1_1),GENE14533(AA1_1),GENE01880(AA1_1)
AA	AA2	AA2	4	GENE11455(AA2),GENE11456(AA2),GENE13594(AA2),GENE13595(AA2)	6	GENE10424(AA2),GENE13594(AA2),GENE10419(AA2),GENE09085(AA2),GENE03271(AA2),GENE11681(AA2)	8	GENE11455(AA2),GENE10424(AA2),GENE13594(AA2),GENE13595(AA2),GENE10419(AA2),GENE09085(AA2),GENE03271(AA2),GENE11456(AA2)
AA	AA3	AA3_2,AA3_3,AA3,AA3_4	6	GENE09118(AA3_2),GENE04398(AA3_2),GENE13713(AA3_3),GENE07085(AA3_3),GENE03976(AA3),GENE13899(AA3_4)	11	GENE09118(AA3_2),GENE02545(AA3_2),GENE04398(AA3_2),GENE11427(AA3_2),GENE13714(AA3_3),GENE00324(AA3),GENE01822(AA3_2),GENE07085(AA3_3),GENE12927(AA3_2),GENE13899(AA3_4),GENE13713(AA3_3)
AA	AA3	AA3_2,AA3,AA3_4					7	GENE11237(AA3_2),GENE11427(AA3_2),GENE02545(AA3_2),GENE00324(AA3),GENE12927(AA3_2),GENE13899(AA3_4),GENE01822(AA3_2)
AA	AA5	AA5_1					1	GENE00640(AA5_1)
AA	AA5	AA5,AA5_1	2	GENE12865(AA5),GENE00640(AA5_1)	2	GENE12865(AA5),GENE00640(AA5_1)
AA	AA6	AA6	2	GENE01375(AA6),GENE12568(AA6)	1	GENE12568(AA6)	1	GENE01375(AA6)
AA	AA7	AA7	3	GENE00699(AA7),GENE14466(AA7),GENE08366(AA7)	6	GENE06781(AA7),GENE04394(AA7),GENE08366(AA7),GENE00699(AA7),GENE14466(AA7),GENE07997(AA7)	3	GENE07997(AA7),GENE11460(AA7),GENE06781(AA7)
AA	AA9	AA9	4	GENE05948(AA9),GENE03055(AA9),GENE05762(AA9),GENE05394(AA9)	9	GENE05762(AA9),GENE02634(AA9),GENE03056(AA9),GENE01139(AA9),GENE03055(AA9),GENE00467(AA9),GENE05948(AA9),GENE09363(AA9),GENE05394(AA9)	6	GENE02634(AA9),GENE03056(AA9),GENE01139(AA9),GENE03055(AA9),GENE00467(AA9),GENE09363(AA9)
CBM	CBM1	CBM1	2	GENE03709(CBM1),GENE03055(CBM1)	16	GENE10522(CBM1),GENE00214(CBM1),GENE03709(CBM1),GENE09519(CBM1),GENE08625(CBM1),GENE14292(CBM1),GENE03068(CBM1),GENE04903(CBM1),GENE06283(CBM1),GENE03056(CBM1),GENE03055(CBM1),GENE05066(CBM1),GENE02338(CBM1),GENE05674(CBM1),GENE05123(CBM1),GENE00774(CBM1)	15	GENE10522(CBM1),GENE00214(CBM1),GENE09519(CBM1),GENE08625(CBM1),GENE14292(CBM1),GENE03068(CBM1),GENE04903(CBM1),GENE06283(CBM1),GENE03056(CBM1),GENE03055(CBM1),GENE05066(CBM1),GENE02338(CBM1),GENE05674(CBM1),GENE05123(CBM1),GENE00774(CBM1)
CBM	CBM13	CBM13	2	GENE07070(CBM13),GENE06886(CBM13)	2	GENE06886(CBM13),GENE13902(CBM13)	2	GENE07070(CBM13),GENE13902(CBM13)
CBM	CBM19	CBM19	1	GENE07990(CBM19)	1	GENE07990(CBM19)
CBM	CBM20	CBM20	1	GENE00583(CBM20)	1	GENE11605(CBM20)	1	GENE11605(CBM20)
CBM	CBM21	CBM21			1	GENE06206(CBM21)	1	GENE06206(CBM21)
CBM	CBM38	CBM38	1	GENE00304(CBM38)
CBM	CBM48	CBM48			1	GENE09419(CBM48)
CBM	CBM5	CBM5	1	GENE01274(CBM5)	2	GENE01274(CBM5),GENE02689(CBM5)	2	GENE01274(CBM5),GENE02689(CBM5)
CBM	CBM50	CBM50	2	GENE04023(CBM50),GENE09116(CBM50)	6	GENE04023(CBM50),GENE11571(CBM50),GENE09116(CBM50),GENE13429(CBM50),GENE11813(CBM50),GENE03855(CBM50)	3	GENE11571(CBM50),GENE11813(CBM50),GENE03855(CBM50)
CBM	CBM67	CBM67			2	GENE05924(CBM67),GENE13424(CBM67)	1	GENE05924(CBM67)
CE	CE1	CE1			4	GENE06854(CE1),GENE10973(CE1),GENE02338(CE1),GENE12987(CE1)	3	GENE06854(CE1),GENE02338(CE1),GENE12987(CE1)
CE	CE10	CE10	6	GENE13206(CE10),GENE01981(CE10),GENE14409(CE10),GENE05448(CE10),GENE10153(CE10),GENE08213(CE10)	6	GENE14409(CE10),GENE13305(CE10),GENE10153(CE10),GENE07136(CE10),GENE02528(CE10),GENE00898(CE10)	9	GENE13206(CE10),GENE14409(CE10),GENE06853(CE10),GENE05448(CE10),GENE08213(CE10),GENE07136(CE10),GENE02132(CE10),GENE02528(CE10),GENE00898(CE10)
CE	CE15	CE15	1	GENE08619(CE15)	1	GENE08619(CE15)
CE	CE16	CE16	2	GENE01549(CE16),GENE03585(CE16)	3	GENE01549(CE16),GENE06483(CE16),GENE03585(CE16)	2	GENE06483(CE16),GENE03585(CE16)
CE	CE4	CE4	4	GENE10316(CE4),GENE12800(CE4),GENE09832(CE4),LEG00459(CE4)	5	GENE14423(CE4),GENE10316(CE4),GENE12800(CE4),GENE09832(CE4),LEG00459(CE4)	2	GENE09832(CE4),LEG00459(CE4)
CE	CE9	CE9			1	GENE05217(CE9)
GH	GH1	GH1			1	GENE09468(GH1)	1	GENE09468(GH1)
GH	GH10	GH10	1	GENE01007(GH10)	2	GENE14291(GH10),GENE03068(GH10)	3	GENE01007(GH10),GENE14291(GH10),GENE03068(GH10)
GH	GH105	GH105	1	GENE05858(GH105)	1	GENE12570(GH105)
GH	GH11	GH11	1	GENE01030(GH11)	2	GENE08625(GH11),GENE01030(GH11)	2	GENE08625(GH11),GENE01030(GH11)
GH	GH12	GH12			2	GENE02410(GH12),GENE00810(GH12)	3	GENE00810(GH12),GENE02410(GH12),GENE00807(GH12)
GH	GH128	GH128	3	GENE10240(GH128),GENE02296(GH128),GENE06658(GH128)	4	LEG01237(GH128),GENE10240(GH128),GENE02296(GH128),GENE06658(GH128)	1	GENE06658(GH128)
GH	GH13	GH13_15	1	GENE00583(GH13_15)
GH	GH13	GH13_8,GH13_1			2	GENE09418(GH13_8),GENE04306(GH13_1)
GH	GH13	GH13_8,GH13_1,GH13_5					3	GENE09418(GH13_8),GENE01342(GH13_1),GENE12215(GH13_5)
GH	GH15	GH15			1	GENE11605(GH15)	1	GENE11605(GH15)
GH	GH16	GH16	2	GENE04729(GH16),GENE07920(GH16)	8	GENE03003(GH16),GENE00079(GH16),GENE08211(GH16),GENE12877(GH16),GENE04004(GH16),GENE02779(GH16),GENE06578(GH16),GENE13960(GH16)	6	GENE03003(GH16),GENE00079(GH16),GENE12877(GH16),GENE02779(GH16),GENE06578(GH16),GENE13960(GH16)
GH	GH17	GH17	1	GENE08820(GH17)	1	GENE13628(GH17)
GH	GH18	GH18	5	GENE01274(GH18),GENE07166(GH18),GENE03795(GH18),GENE07376(GH18),GENE12250(GH18)	7	GENE07166(GH18),GENE07376(GH18),GENE01274(GH18),GENE03795(GH18),GENE12250(GH18),GENE02689(GH18),GENE02900(GH18)	7	GENE07166(GH18),GENE07376(GH18),GENE01274(GH18),GENE06561(GH18),GENE03795(GH18),GENE12250(GH18),GENE02689(GH18)
GH	GH2	GH2			1	GENE09895(GH2)	1	GENE09895(GH2)
GH	GH20	GH20					1	GENE02547(GH20)
GH	GH25	GH25	1	GENE11693(GH25)	1	GENE11693(GH25)
GH	GH26	GH26			1	GENE09374(GH26)	1	GENE09374(GH26)
GH	GH27	GH27			2	GENE05675(GH27),GENE03036(GH27)	2	GENE05675(GH27),GENE03036(GH27)
GH	GH28	GH28			7	GENE01102(GH28),GENE08421(GH28),GENE13719(GH28),GENE05048(GH28),GENE09718(GH28),GENE09717(GH28),GENE01099(GH28)	6	GENE01102(GH28),GENE05048(GH28),GENE13719(GH28),GENE09718(GH28),GENE09717(GH28),GENE01099(GH28)
GH	GH29	GH29					1	GENE03597(GH29)
GH	GH3	GH3	2	GENE01035(GH3),GENE01933(GH3)	5	GENE05066(GH3),GENE01933(GH3),GENE06733(GH3),GENE06544(GH3),GENE01035(GH3)	3	GENE05066(GH3),GENE01035(GH3),GENE06733(GH3)
GH	GH30	GH30_3	1	GENE11419(GH30_3)	2	GENE03583(GH30_3),GENE12716(GH30_3)	3	GENE11419(GH30_3),GENE03583(GH30_3),GENE12716(GH30_3)
GH	GH31	GH31			1	GENE13043(GH31)	1	GENE13043(GH31)
GH	GH35	GH35	2	GENE10535(GH35),GENE09342(GH35)	1	GENE09342(GH35)
GH	GH43	GH43_22,GH43_25			2	GENE13708(GH43_22),GENE12565(GH43_25)
GH	GH43	GH43_5	1	GENE13638(GH43_5)			1	GENE13638(GH43_5)
GH	GH47	GH47			1	GENE00732(GH47)	1	GENE00732(GH47)
GH	GH5	GH5_22,GH5_31,GH5_5,GH5_15,GH5_7,GH5_30,GH5_9					10	GENE13152(GH5_22),GENE06354(GH5_31),GENE10521(GH5_5),GENE03847(GH5_15),GENE06283(GH5_7),GENE14006(GH5_30),GENE12162(GH5_5),GENE06484(GH5_9),GENE00774(GH5_7),GENE08351(GH5_5)
GH	GH5	GH5_22,GH5_31,GH5_5,GH5_15,GH5_7,GH5_30,GH5_9,GH5_50			13	GENE13152(GH5_22),GENE06354(GH5_31),GENE10521(GH5_5),GENE03847(GH5_15),GENE08351(GH5_5),GENE06283(GH5_7),GENE14006(GH5_30),GENE03709(GH5_5),GENE12162(GH5_5),GENE06484(GH5_9),GENE06485(GH5_9),GENE00774(GH5_7),GENE13234(GH5_50)
GH	GH5	GH5_5,GH5_9,GH5_15	3	GENE03709(GH5_5),GENE06485(GH5_9),GENE03847(GH5_15)
GH	GH53	GH53			2	GENE09790(GH53),GENE09220(GH53)	2	GENE09790(GH53),GENE09220(GH53)
GH	GH55	GH55	1	GENE02324(GH55)	1	GENE02324(GH55)	1	GENE02324(GH55)
GH	GH6	GH6			1	GENE04903(GH6)	1	GENE04903(GH6)
GH	GH63	GH63			1	GENE05259(GH63)
GH	GH7	GH7	1	GENE14269(GH7)	3	GENE00319(GH7),GENE02657(GH7),GENE00214(GH7)	4	GENE14269(GH7),GENE00319(GH7),GENE02657(GH7),GENE00214(GH7)
GH	GH71	GH71	1	GENE00868(GH71)	3	GENE09155(GH71),GENE00868(GH71),GENE09253(GH71)	1	GENE09155(GH71)
GH	GH74	GH74			1	GENE05123(GH74)	1	GENE05123(GH74)
GH	GH75	GH75			1	GENE12818(GH75)	1	GENE12818(GH75)
GH	GH76	GH76	1	GENE09426(GH76)	2	GENE02648(GH76),GENE09426(GH76)	1	GENE02648(GH76)
GH	GH78	GH78	1	GENE01587(GH78)
GH	GH79	GH79	1	GENE12339(GH79)	2	GENE02708(GH79),GENE09293(GH79)	2	GENE02708(GH79),GENE09293(GH79)
GH	GH9	GH9	2	GENE10694(GH9),GENE10695(GH9)
GH	GH92	GH92			2	GENE08987(GH92),GENE06081(GH92)	1	GENE08987(GH92)
GH	GH95	GH95					1	GENE09329(GH95)
GT	GT1	GT1					1	GENE09390(GT1)
GT	GT15	GT15	4	GENE13952(GT15),GENE07839(GT15),LEG01890(GT15),LEG01980(GT15)	1	LEG00949(GT15)	5	GENE13952(GT15),GENE07839(GT15),LEG00949(GT15),LEG01890(GT15),LEG01980(GT15)
GT	GT20	GT20			2	GENE09189(GT20),GENE11797(GT20)	1	GENE11797(GT20)
GT	GT22	GT22			1	GENE02402(GT22)
GT	GT3	GT3			1	GENE06681(GT3)
GT	GT32	GT32	1	GENE09643(GT32)			1	GENE11622(GT32)
GT	GT57	GT57	1	GENE09974(GT57)
GT	GT76	GT76	1	GENE08126(GT76)	1	GENE08126(GT76)
GT	GT8	GT8			1	GENE05843(GT8)
GT	GT90	GT90	1	GENE11862(GT90)	2	GENE11862(GT90),GENE02127(GT90)	1	GENE02127(GT90)
PL	PL14	PL14	1	GENE13183(PL14)
PL	PL7	PL7_4	1	GENE01803(PL7_4)	2	GENE01803(PL7_4),GENE00533(PL7_4)	1	GENE00533(PL7_4)
