# Supplementary material for: Comparative transcriptome analysis identified candidate genes involved in mycelium browning in Lentinula edodes
Source: BMC Genomics. 2019 Feb 8;20:121. doi: 10.1186/s12864-019-5509-4 (PMC6368761; doi:10.1186/s12864-019-5509-4)
Supplement: Supplementary file 8 — Table S8. Primers and genes used for qRT-PCR. (XLSX 11 kb) [file 12864_2019_5509_MOESM8_ESM.xlsx]

## Sheet: Table S8
Supplementary Table S8. Primers and genes used for qRT-PCR
Target gene	Gene Name	Forward primer (5′ to 3′)	Reverse primer (5′ to 3′)
Reference	18S	GCGCTACACTGACAGAGCCA	GCGGTGTGTACAAAGGGCAG
GENE01375	LePST2	TCGTGCCGCGGAAGAC	TTCGACTAGATCCGCAGATTTG
GENE13128	LeLCC2A	TAATCCTGGCCCTTGGTTTTT	AAGCTGTCGTAAATGGGACAAAG
GENE06349	LeLCC2B	TTACCGACAACCCAGGACCTT	ACTATCATAAATCGGACACAGTGTATCC
GENE04247	LepriB2	ACGAACTTATCTTGTTCTTTTCATCCA	ACAATAACGTCTTCCGGTCGAA
GENE02324	LeEXG1	TGTCCTGCCAACCTCAACTTG	CCGTCGACTGATACCCATCAA
GENE03847	LeEXGB	CCTCTCTGGTTCGGAGAATGG	TGCCAACTCGGAATGCTCTA
GENE01274	LeCHI1	TGTGACTTCAACACTACCTCTGCAT	GCTTGAGACCAATAGAGCGATGT
GENE00595	LeSC1	CTTCTTGGTCTCCTCGGGATT	GGAAATGAGTCCACCGTTGCT
